# Supplementary material for: Lymphocyte deficiency alters the transcriptomes of oligodendrocytes, but not astrocytes or microglia
Source: PLoS One. 2023 Feb 24;18(2):e0279736. doi: 10.1371/journal.pone.0279736 (PMC9956607; doi:10.1371/journal.pone.0279736)
Supplement: S1 File — Gene expression of glia (astrocytes, microglia, oligodendrocytes, and OPCs) from Rag2-/- mice and immunocompetent controls, quantified by transcripts per million (TPM). (XLSX) [file pone.0279736.s001.xlsx]

## Sheet: Oligodendrocyte
			Control				Rag2-/-
Gene	Biotype	Ensembl ID	OligoCtl_Pair1	OligoCtl_Pair2	OligoCtl_Pair3	OligoCtl_Pair4	OligoKO_Pair1	OligoKO_Pair2	OligoKO_Pair3	OligoKO_Pair4
Gnai3	protein_coding	ENSMUSG00000000001	2.07306	3.15965	1.30213	1.07038	1.85748	2.46862	2.47501	0.535115
Pbsn	protein_coding	ENSMUSG00000000003	0	0	0	0	0	0	0	0
Cdc45	protein_coding	ENSMUSG00000000028	0.00487515	0	0.788922	0	0	0	0	0.0206066
H19	lncRNA	ENSMUSG00000000031	0	0.310092	0	0.696999	0	0	0	0
Scml2	protein_coding	ENSMUSG00000000037	0.00700161	0.0138413	0	0	0	0.0323082	0.00198379	0
Apoh	protein_coding	ENSMUSG00000000049	0	0	0	0	0	0	0	0
Narf	protein_coding	ENSMUSG00000000056	1.72748	1.28539	0.0793467	0.554987	2.02903	0.551187	3.21306	0.538028
Cav2	protein_coding	ENSMUSG00000000058	0.717429	0.434423	0.18614	0.804142	1.39802	0.600335	0.241728	0.1967
Klf6	protein_coding	ENSMUSG00000000078	24.6206	40.6791	10.1034	13.4078	21.4141	41.1733	15.78	8.99927
Scmh1	protein_coding	ENSMUSG00000000085	0.313914	0.446159	0.398424	0.46556	0.338124	0.35329	0.553884	0.492242
Cox5a	protein_coding	ENSMUSG00000000088	0.455	0.944903	0.491625	0.816874	0.402376	0.574657	0.906323	0.67604
Tbx2	protein_coding	ENSMUSG00000000093	0	0.129389	0	0	0.0421345	0	0	0
Tbx4	protein_coding	ENSMUSG00000000094	0	0	0	0	0	0	0	0
Zfy2	protein_coding	ENSMUSG00000000103	0	0	0	0	0	0	0	0
Ngfr	protein_coding	ENSMUSG00000000120	0.42267	0.449918	4.26934	0.128418	0.872096	0.0871132	0.0368481	0.254242
Wnt3	protein_coding	ENSMUSG00000000125	0.20358	0.323811	0.0385088	0.412439	0.39467	0.246605	0.23868	0.023738
Wnt9a	protein_coding	ENSMUSG00000000126	0.017326	0.0152228	0.102964	0.0684328	0.0247858	0.0137547	0	0.0976459
Fer	protein_coding	ENSMUSG00000000127	0.0767605	0.127554	0.0839102	0.0510797	0.0348528	0.0655749	0.149405	0.155644
Xpo6	protein_coding	ENSMUSG00000000131	1.04443	1.61442	0.563537	0.763867	1.05144	1.61998	0.416317	0.572389
Tfe3	protein_coding	ENSMUSG00000000134	1.03384	4.21577	0.333601	2.25787	2.12971	1.44836	0.482459	0.102821
Axin2	protein_coding	ENSMUSG00000000142	0.879104	1.21185	1.03931	0.638569	1.58719	0.860341	0.440899	0.23491
Brat1	protein_coding	ENSMUSG00000000148	0.406666	1.26935	0.0146763	0.0422688	0.450097	1.47828	0.0242572	0.35283
Gna12	protein_coding	ENSMUSG00000000149	2.95258	3.35665	1.12721	1.48408	1.97906	3.1092	1.58723	0.88976
Slc22a18	protein_coding	ENSMUSG00000000154	0	0	0.00823773	0	0	0	0	0
Itgb2l	protein_coding	ENSMUSG00000000157	0	0	0	0	0	0	0	0
Igsf5	protein_coding	ENSMUSG00000000159	0.00763051	0	0	0	0	0	0	0
Pih1d2	protein_coding	ENSMUSG00000000167	0.16019	0.475012	1.9497	0	0	0	0.0907743	0.0677099
Dlat	protein_coding	ENSMUSG00000000168	1.22291	1.73256	0.234793	1.83546	1.2596	1.82032	2.21061	0.935599
Sdhd	protein_coding	ENSMUSG00000000171	4.02195	4.24047	1.188	0.590618	4.26654	2.48066	1.16877	2.98157
Fgf23	protein_coding	ENSMUSG00000000182	0.0180769	0.0238238	0.173535	0	0	0	0	0.18338
Fgf6	protein_coding	ENSMUSG00000000183	0	0	0	0	0	0	0	0
Ccnd2	protein_coding	ENSMUSG00000000184	1.01253	1.71676	1.17015	1.24695	1.09857	2.45211	0.838087	1.56285
Gpr107	protein_coding	ENSMUSG00000000194	0.432651	0.463475	0.586991	0.60084	0.407105	0.933984	0.243858	0.500707
Nalcn	protein_coding	ENSMUSG00000000197	0.146081	0.141067	0.119118	0.0485148	0.149485	0.134776	0.0870052	0.0519188
Btbd17	protein_coding	ENSMUSG00000000202	0.552868	0.171443	0.669002	0.545919	0.0558289	1.04563	0.184289	0.0274928
Slfn4	protein_coding	ENSMUSG00000000204	0	0	0	0	0	0	0	0
Th	protein_coding	ENSMUSG00000000214	0	0	0	0	0	0	0	0
Ins2	protein_coding	ENSMUSG00000000215	0	0	0	0	0	0	0	0
Scnn1g	protein_coding	ENSMUSG00000000216	0	0	0	0	0	0	0	0
Drp2	protein_coding	ENSMUSG00000000223	0.644347	0.72454	0.71341	0.280182	0.370401	0.696902	1.06189	0.617173
Tspan32	protein_coding	ENSMUSG00000000244	0.0315993	0.138817	0	0	0.0813683	0	0	0
Lhx2	protein_coding	ENSMUSG00000000247	0.959374	0.885059	0.89328	0.987202	0.810461	0.559192	0.148787	1.28484
Clec2g	protein_coding	ENSMUSG00000000248	0	0.00402665	0	0	0	0	0	0
Gmpr	protein_coding	ENSMUSG00000000253	0.0232189	0.061201	0.0136467	0.00982589	0.0711771	0.197496	0.00375925	0.00841226
Glra1	protein_coding	ENSMUSG00000000263	0	0	0	0	0.00983244	0.00389745	0	0
Mid2	protein_coding	ENSMUSG00000000266	0.0521906	0.0393043	0.132923	0.156076	0.0409572	0.00177569	0.0523894	0.210517
Trim25	protein_coding	ENSMUSG00000000275	1.12471	3.06143	0.292356	0.943628	1.35658	1.50565	0.808128	1.18073
Dgke	protein_coding	ENSMUSG00000000276	0.689409	1.83636	0.459411	1.22246	1.0293	0.2486	1.11147	1.89617
Scpep1	protein_coding	ENSMUSG00000000278	0.371631	1.36622	0.355417	0.178652	0.57501	0.815211	0.399014	0.293497
Mnt	protein_coding	ENSMUSG00000000282	2.03563	1.23189	0.341835	0.369191	0.864708	3.24031	1.90684	5.54011
Itgb2	protein_coding	ENSMUSG00000000290	0.481375	1.26882	0.184368	0.355423	0.152616	2.55112	0.122873	0.692898
Hddc2	protein_coding	ENSMUSG00000000295	0.186743	0.19142	0.0284555	0.0819538	0.00890489	0.271793	0.0117579	0.0263112
Tpd52l1	protein_coding	ENSMUSG00000000296	0	0.0160572	0	0.0507961	0.0232395	0.00644828	0.0230139	0.00915541
Pemt	protein_coding	ENSMUSG00000000301	0	0	0	0	0	0.0241321	0	0
Cdh1	protein_coding	ENSMUSG00000000303	0	0	0.00945674	0.013618	0.0177564	0	0	0
Cdh4	protein_coding	ENSMUSG00000000305	0.00841258	0.0252784	0.0161518	0.00365501	0.0144416	0.00240427	0.00915288	0.023042
Ckmt1	protein_coding	ENSMUSG00000000308	3.39538	2.42246	9.13779	3.27708	0.76694	0.395207	2.37251	1.6402
Bcl6b	protein_coding	ENSMUSG00000000317	0.108474	0	0	0	0	0	0.0307344	0
Clec10a	protein_coding	ENSMUSG00000000318	0.0525252	0.359963	0	0	0.054101	0.125095	0	0
Alox12	protein_coding	ENSMUSG00000000320	0	0	0	0	0	0	0	0
Comt	protein_coding	ENSMUSG00000000326	1.57105	0.974354	1.41523	0.311781	0.95848	0.375999	0.872804	0.813797
Rtca	protein_coding	ENSMUSG00000000339	2.06934	1.99013	0.306799	0.623255	1.06297	0.91337	0.190156	0.28368
Dbt	protein_coding	ENSMUSG00000000340	0.7665	1.18037	0.199952	0.670484	1.19068	0.530789	0.481562	1.03183
Dazap2	protein_coding	ENSMUSG00000000346	40.5999	73.2399	46.2495	33.5529	36.1407	69.9659	34.8077	26.444
Mcts1	protein_coding	ENSMUSG00000000355	0.347066	0.615128	0.180539	0.519965	0.472529	0.741074	0.895192	0.394572
Rem1	protein_coding	ENSMUSG00000000359	0	0	0	0.257744	0	0	0	0
Rnf17	protein_coding	ENSMUSG00000000365	0.0100456	0.00165491	0	0	0.00646689	0	0	0
Trappc10	protein_coding	ENSMUSG00000000374	0.934532	2.19734	1.98068	0.820545	1.48123	2.04866	0.559657	1.40499
Ccm2	protein_coding	ENSMUSG00000000378	0.511955	0.34955	0.177638	0.0669967	0.187948	0.168937	0.220202	0.156431
Wap	protein_coding	ENSMUSG00000000381	0	0	0	0	0	0	0	0
Tbrg4	protein_coding	ENSMUSG00000000384	1.70374	3.94877	0.785549	1.23274	2.38266	3.42803	0.216394	2.76883
Tmprss2	protein_coding	ENSMUSG00000000385	0.0330579	0	0	0	0.0255373	0	0.0112397	0
Mx1	polymorphic_pseudogene	ENSMUSG00000000386	0	0	0	0	0.0415762	0.0115362	0	0.024569
Fap	protein_coding	ENSMUSG00000000392	0.00210253	0.0166257	0.0230673	0.0498265	0.0162421	0.00250372	0.0691032	0.00533226
Gcg	protein_coding	ENSMUSG00000000394	0	0	0	0	0	0	0	0
Ndufa9	protein_coding	ENSMUSG00000000399	1.55361	2.46146	0.83071	1.01349	0.794332	1.43596	2.6761	0.673282
Egfl6	protein_coding	ENSMUSG00000000402	0.00980737	0.119559	0	0.00242102	0.0147315	0.00291968	0.00277875	0.00207272
Lck	protein_coding	ENSMUSG00000000409	0.0243131	0.0240319	0.0500145	0.00600189	0	0	0	0.051384
Tssk3	protein_coding	ENSMUSG00000000411	0.229725	0.403676	2.73038	0	0	0	0	0
Cttnbp2	protein_coding	ENSMUSG00000000416	0.96176	1.1159	1.88463	0.841196	0.860204	0.955219	0.79283	0.547578
Galnt1	protein_coding	ENSMUSG00000000420	0.598261	0.900381	0.307994	0.631738	0.717614	0.943895	0.633112	0.204215
Myf5	protein_coding	ENSMUSG00000000435	0	0	0	0	0	0	0	0
Mkrn2	protein_coding	ENSMUSG00000000439	0.957212	0.880131	0.773385	0.490908	0.834346	0.636201	0.235469	0.533193
Pparg	protein_coding	ENSMUSG00000000440	0.0320714	0.0438328	0.00325798	0.0387057	0.0509778	0	0.0350014	0.00301247
Raf1	protein_coding	ENSMUSG00000000441	0.406932	0.63664	0.882103	0.360339	0.590401	0.322011	0.175549	0.168675
Septin1	protein_coding	ENSMUSG00000000486	0.0905308	0.824335	0.349888	0.0162532	0.0847698	0.0294014	0.0746193	0.118277
Pdgfb	protein_coding	ENSMUSG00000000489	0.748568	3.61734	1.01555	0.198699	0.953419	4.14072	0.757154	0.0544359
Acvrl1	protein_coding	ENSMUSG00000000530	0	0.0120522	0	0.135449	0.0156988	0.0653392	0.0207284	0
Tamalin	protein_coding	ENSMUSG00000000531	0.538384	0.591285	0.836784	1.55941	0.462113	0.598373	1.44406	1.77502
Acvr1b	protein_coding	ENSMUSG00000000532	0.555015	0.465475	1.63939	0.789482	0.656283	0.346636	0.277119	0.790738
Tom1l2	protein_coding	ENSMUSG00000000538	1.78874	2.06353	1.275	0.662949	1.93486	1.747	1.41686	1.45653
Gpa33	protein_coding	ENSMUSG00000000544	0	0	0	0	0	0	0	0
Zfp385a	protein_coding	ENSMUSG00000000552	0.939079	1.431	1.91568	1.56478	2.48866	0.775798	2.44786	0.426705
Itga5	protein_coding	ENSMUSG00000000555	0.752496	3.49808	0.750525	0.0675489	1.13912	3.38067	0.317873	0.549392
Gabra2	protein_coding	ENSMUSG00000000560	0.0700679	0.0571649	0.0945658	0.0538123	0.130784	0.0278126	0.0466378	0.258558
Wdr77	protein_coding	ENSMUSG00000000561	0.893632	0.379913	0.0395331	0.69738	0.606205	1.23579	0.310369	0.475203
Adora3	protein_coding	ENSMUSG00000000562	0	0.042586	0	0	0.0104008	0	0	0
Atp5pb	protein_coding	ENSMUSG00000000563	1.48452	3.02786	1.53902	2.81829	1.44866	2.73585	1.4421	1.83763
Sox9	protein_coding	ENSMUSG00000000567	1.72205	2.34272	4.64705	7.37756	1.04897	0.529197	7.74367	1.92537
Hnrnpd	protein_coding	ENSMUSG00000000568	6.81145	5.8319	3.55681	5.95359	5.36455	6.80574	4.74239	5.69604
Dynlt1c	protein_coding	ENSMUSG00000000579	0.113856	0	0.546496	0.0187375	0	0.0225968	0.0215061	0
C1d	protein_coding	ENSMUSG00000000581	1.10048	2.5512	2.12742	0.314212	1.90054	2.47884	1.3524	0.538013
Gm2a	protein_coding	ENSMUSG00000000594	8.53663	12.2968	7.46541	4.16376	10.2299	19.5453	4.83742	2.78031
Krit1	protein_coding	ENSMUSG00000000600	1.57826	1.99394	1.33348	1.15001	1.02457	2.07383	1.91616	1.59799
Clcn4	protein_coding	ENSMUSG00000000605	4.03852	5.2022	1.22823	3.35725	3.30269	3.792	4.38902	4.61983
Vmn2r88	protein_coding	ENSMUSG00000000606	0	0	0	0	0	0	0	0
Grm6	protein_coding	ENSMUSG00000000617	0	0	0	0	0	0	0	0
Sema4f	protein_coding	ENSMUSG00000000627	0.43012	0.152616	0.264683	0.0163351	0.0141995	0.446527	0.48122	0.0745868
Hk2	protein_coding	ENSMUSG00000000628	0.105766	0.409973	0.0682577	0.00921502	0.146854	0.137061	0.0141022	0
Myo18a	protein_coding	ENSMUSG00000000631	2.24805	2.6708	1.47991	1.56804	1.90517	2.59502	1.41808	1.21086
Sez6	protein_coding	ENSMUSG00000000632	0.497159	0.470409	0.415201	0.402798	0.746775	0.542688	0.357572	0.401425
Haao	protein_coding	ENSMUSG00000000673	0	0	0	0	0	0	0.0103685	0
Cd52	protein_coding	ENSMUSG00000000682	0	0.769905	0.0166906	0.0360526	0.219374	0.594205	0.193106	0.236638
Abhd15	protein_coding	ENSMUSG00000000686	0	0	0	0	0.0056195	0	0	0
Hoxb6	protein_coding	ENSMUSG00000000690	0	0	0	0	0	0	0	0
Loxl3	protein_coding	ENSMUSG00000000693	0.108701	3.14068	0.0229343	0.0495393	0.0143542	0.428158	0	0.00706869
Tcl1b5	protein_coding	ENSMUSG00000000701	0	0	0	0	0	0	0	0
Btn1a1	protein_coding	ENSMUSG00000000706	0	0	0	0	0	0	0	0
Kat2b	protein_coding	ENSMUSG00000000708	0.687042	0.863347	0.286846	0.514901	0.958749	0.830247	0.856019	0.451874
Rab5b	protein_coding	ENSMUSG00000000711	2.69038	3.46076	1.50234	1.22488	2.59271	4.3356	3.27732	1.42999
Cryba1	protein_coding	ENSMUSG00000000724	0.0691792	0.0607814	0.948723	0.409858	0.752132	0	0	2.67068
Dnmt3l	protein_coding	ENSMUSG00000000730	0	0	0	0	0	0	0	0
Aire	protein_coding	ENSMUSG00000000731	0	0	0	0	0	0	0	0
Icosl	protein_coding	ENSMUSG00000000732	0.58933	1.8585	0.476264	0.0935232	0.144526	2.7194	0.417442	1.34337
Spg7	protein_coding	ENSMUSG00000000738	0.384207	0.704236	0.284648	0.109017	0.20848	0.441742	0.41041	0.100799
Sult5a1	protein_coding	ENSMUSG00000000739	0	0.0111817	0.0116355	0.0167555	0.00728243	0	0	0.0215173
Rpl13	protein_coding	ENSMUSG00000000740	9.298	17.2956	13.1885	7.97447	11.4011	17.2093	12.5851	8.75857
Chmp1a	protein_coding	ENSMUSG00000000743	1.46544	2.67046	0.868388	1.71498	2.03428	4.82585	1.5378	2.47767
Rpa1	protein_coding	ENSMUSG00000000751	0.610047	0.593901	0.176572	1.20173	0.31049	0.938181	0.198035	0.829291
Serpinf1	protein_coding	ENSMUSG00000000753	1.14145	1.59835	0.016306	0.0234812	0.0918508	0.0707942	0.0404262	0.0703606
Tubgcp3	protein_coding	ENSMUSG00000000759	0.755935	1.02072	0.396487	0.28024	0.448499	0.95703	0.991998	0.325128
Oprm1	protein_coding	ENSMUSG00000000766	0.00219902	0	0.00904722	0.000542846	0.026425	0.00261863	0	0
Polr3d	protein_coding	ENSMUSG00000000776	2.45889	2.93814	0.314731	0.712207	0.984921	6.51984	3.19546	3.63074
Tcf7	protein_coding	ENSMUSG00000000782	0.0397319	0.00654539	0.0817324	0	0.0639435	0	0	0.172139
Ddx3x	protein_coding	ENSMUSG00000000787	19.4407	29.7725	20.0521	14.5307	18.21	17.9435	17.5969	16.1067
Il12rb1	protein_coding	ENSMUSG00000000791	0.521429	0.452926	0.211276	0.187227	0.0203437	0.211679	0.188031	0.230419
Slc5a5	protein_coding	ENSMUSG00000000792	0.311638	0.123214	0.021369	0.323107	0.869342	0.964868	1.16553	3.63561
Kcnn3	protein_coding	ENSMUSG00000000794	0.0575488	0.0274608	0.0517077	0.0793596	0.114974	0.0437173	0.0224903	0.0234862
Usp32	protein_coding	ENSMUSG00000000804	0.786986	0.789921	0.663542	0.849245	0.913658	0.793699	0.683766	0.356438
Car4	protein_coding	ENSMUSG00000000805	0.539975	0.294471	0.536239	1.43409	0.063928	0.199554	0.379844	1.98332
Txnrd3	protein_coding	ENSMUSG00000000811	0.039	0.160621	0.00668557	0.0240686	0.0251063	0.0116104	0	0.0824236
Fasl	protein_coding	ENSMUSG00000000817	0	0.259602	0	0	0	0	0	0
Zfp512b	protein_coding	ENSMUSG00000000823	2.38547	3.59838	1.3204	1.36221	3.60168	7.05029	0.960895	3.62018
Dnajc5	protein_coding	ENSMUSG00000000826	3.17306	3.45657	3.74901	2.35755	3.30253	3.81023	2.78134	3.34269
Tpd52l2	protein_coding	ENSMUSG00000000827	1.74999	2.73451	0.313914	0.80202	2.90907	2.5851	2.05026	0.599245
Fmr1	protein_coding	ENSMUSG00000000838	1.47046	1.89167	0.55095	0.573858	1.42619	2.05759	0.539298	0.890271
Bcl11a	protein_coding	ENSMUSG00000000861	0.219279	0.162425	0.228283	0.224425	0.281635	0.0400257	0.20498	0.377509
Il4	protein_coding	ENSMUSG00000000869	0.107821	0.180853	0.0134423	0	0.134613	0.163411	0.0111088	0
Pxmp4	protein_coding	ENSMUSG00000000876	0.573932	0.39513	0.187962	1.39565	0.499978	0.928262	0.135916	0.36932
Dlg3	protein_coding	ENSMUSG00000000881	0.370088	0.735613	0.761307	1.00046	0.499922	0.130044	1.32706	0.648802
Gnb1l	protein_coding	ENSMUSG00000000884	0.00452469	0.00298157	0	0	0	0	0.0666637	0
Dbh	protein_coding	ENSMUSG00000000889	0	0	0	0	0	0	0	0
Mmp11	protein_coding	ENSMUSG00000000901	0.196923	0.106864	0.0158859	0	0.0894843	0.0413822	0.0131282	0.137096
Smarcb1	protein_coding	ENSMUSG00000000902	1.32426	1.98992	1.73971	0.959323	1.37567	1.3264	0.918729	1.30258
Vpreb3	protein_coding	ENSMUSG00000000903	0	0	0	0	0	0	0.184825	0
Hip1r	protein_coding	ENSMUSG00000000915	1.6036	2.34822	0.739661	1.01283	2.70738	2.23072	1.36442	0.590291
Nsun5	protein_coding	ENSMUSG00000000916	0.807858	0.857664	1.13867	4.80838	0.0770458	1.44301	0	1.66941
Top1mt	protein_coding	ENSMUSG00000000934	0.0706466	0.0837954	0.145327	0.0976621	0.218298	0.0420635	0.00800662	0.0179168
Hoxa10	protein_coding	ENSMUSG00000000938	0	0	0	0	0	0	0	0
Hoxa4	protein_coding	ENSMUSG00000000942	0	0	0	0	0	0	0	0
Gm38393	protein_coding	ENSMUSG00000000948	0.935058	1.02912	0.927648	1.0068	0.832476	0.787728	0.952632	0.950247
Mmp14	protein_coding	ENSMUSG00000000957	0.603779	1.31148	0.552014	0.0552028	0.633409	0.466011	0.443517	0.113426
Slc7a7	protein_coding	ENSMUSG00000000958	0.0795246	0.565955	0.0567111	0.003141	0.0436855	0.140154	0	0
Oxa1l	protein_coding	ENSMUSG00000000959	3.07908	4.28721	4.24649	1.82079	2.29945	2.50655	2.28698	1.14707
Heatr6	protein_coding	ENSMUSG00000000976	0.915679	1.52365	0.441971	0.191946	0.728877	0.883286	0.643533	0.635703
Ccl3	protein_coding	ENSMUSG00000000982	39.9925	211.765	44.0998	13.6657	38.6068	191.706	43.2488	41.5508
Wfdc18	protein_coding	ENSMUSG00000000983	1.31815	0.521162	0.903855	2.34285	4.80851	0.392418	0	0.167149
Icam4	protein_coding	ENSMUSG00000001014	0	0	0	0	0	0	0	0
Ilf2	protein_coding	ENSMUSG00000001016	2.49724	5.01114	1.49724	1.13999	4.38388	4.6773	1.4791	3.07647
Chtop	protein_coding	ENSMUSG00000001017	17.5466	25.9122	10.0614	6.39465	20.2439	27.217	6.2981	11.2083
Snapin	protein_coding	ENSMUSG00000001018	31.6525	47.6456	24.1234	25.347	41.5206	32.151	27.7014	20.1874
S100a4	protein_coding	ENSMUSG00000001020	0	0	0.185461	0	0	0	0.153267	0
S100a3	protein_coding	ENSMUSG00000001021	0	0	0	0	0	0	0	0
S100a5	protein_coding	ENSMUSG00000001023	0	0	0	0	0	0	0	0
S100a6	protein_coding	ENSMUSG00000001025	1.18394	1.63207	1.71697	0.698747	1.49512	1.5719	0.215921	1.54157
Scn4a	protein_coding	ENSMUSG00000001027	0	0	0	0	0	0	0	0
Icam2	protein_coding	ENSMUSG00000001029	0	0	0	0	0	0	0.15053	0
Mapk7	protein_coding	ENSMUSG00000001034	4.37044	4.49196	3.20413	2.95843	1.32121	12.209	5.01546	1.04565
Epn2	protein_coding	ENSMUSG00000001036	2.9995	4.12184	1.53665	1.97696	2.64855	3.32257	2.53143	1.53224
B9d1	protein_coding	ENSMUSG00000001039	0.513397	2.18598	0.162478	0.194978	1.01692	2.58652	1.87982	0.116849
Sec24b	protein_coding	ENSMUSG00000001052	1.00304	1.56625	1.18289	1.16193	1.2998	1.47097	1.14563	0.555948
N4bp3	protein_coding	ENSMUSG00000001053	0.118598	0.130252	0	0.234215	0.0678645	0.517836	0	0.551426
Rmnd5b	protein_coding	ENSMUSG00000001054	0.817551	1.97258	2.13888	1.05567	1.75973	0.464308	0.413387	0.82936
Nhp2	protein_coding	ENSMUSG00000001056	1.54574	3.46315	4.45163	2.51841	0.961901	4.14154	8.32123	0.620693
Vps9d1	protein_coding	ENSMUSG00000001062	1.50018	4.32598	1.24848	3.64634	2.1461	1.60321	3.22604	0.693722
Zfp276	protein_coding	ENSMUSG00000001065	1.39424	3.01036	0.339018	1.37672	1.91816	1.02443	0.986189	0.743972
C1ql4	protein_coding	ENSMUSG00000001076	0	0	0	0	0	0	0	0
Mfsd10	protein_coding	ENSMUSG00000001082	0.732202	0.737924	1.00414	3.4874	0.77635	2.61575	0.0488135	0.618982
Luzp1	protein_coding	ENSMUSG00000001089	0.718	1.29902	0.84577	0.946491	0.797909	0.465191	0.532924	0.637554
Slc13a2	protein_coding	ENSMUSG00000001095	0	0	0	0	0	0	0	0
Kctd10	protein_coding	ENSMUSG00000001098	0.644421	1.37561	0.547681	1.38915	0.311621	0.85385	1.86186	0.222513
Poldip2	protein_coding	ENSMUSG00000001100	2.30432	5.9008	1.64007	1.03687	1.71499	5.76591	4.64462	1.96033
Sebox	protein_coding	ENSMUSG00000001103	0	0	0	0.278757	0	0	0	0.318204
Ift20	protein_coding	ENSMUSG00000001105	5.2913	7.23733	4.27544	5.98733	4.7381	9.53657	7.16376	3.26416
Col6a1	protein_coding	ENSMUSG00000001119	0.380512	0.128286	0.0485427	0.297088	0.045573	0.189678	0.250725	0.0598463
Pcbp3	protein_coding	ENSMUSG00000001120	0.10608	0.102321	0.241409	0.0941203	0.0455261	0.0100691	0.0514002	0.007798
Lgals9	protein_coding	ENSMUSG00000001123	0.202945	1.9737	0.662206	0.780846	1.47765	0.550007	0.341041	0.171564
Araf	protein_coding	ENSMUSG00000001127	0.85335	1.33793	0.366554	0.462475	0.902945	1.68779	0.580834	1.05515
Cfp	protein_coding	ENSMUSG00000001128	1.05852	0.431796	0	0	2.11998	1.56062	0.971148	0.0852229
Timp1	protein_coding	ENSMUSG00000001131	0.168267	0	0	0.132922	0.0577717	0.320599	0	0
Uxt	protein_coding	ENSMUSG00000001134	0.113646	0.11982	0.0831217	0.403981	0	0.433058	0	0
Cnnm3	protein_coding	ENSMUSG00000001138	1.42773	2.14158	0.502377	0.714165	0.99166	2.32653	0.574848	0.444669
Lman2l	protein_coding	ENSMUSG00000001143	0.647739	1.30842	0.473211	0.346698	0.587153	1.05969	0.617471	0.0972337
Mcm3ap	protein_coding	ENSMUSG00000001150	0.773235	0.686567	0.844736	0.397934	1.07147	0.784222	0.21537	0.498562
Pcnt	protein_coding	ENSMUSG00000001151	0.342728	0.285625	0.440065	0.263769	0.501829	0.45614	0.224677	0.153388
Ftcd	protein_coding	ENSMUSG00000001155	0	0.0137948	0	0	0	0	0	0
Mxd1	protein_coding	ENSMUSG00000001156	2.14804	1.89645	2.22128	0.803114	2.76859	2.41719	1.95386	0.669941
Gmcl1	protein_coding	ENSMUSG00000001157	0.509893	1.53877	0.304029	0.357547	0.754803	0.263995	1.36932	0.249883
Snrnp27	protein_coding	ENSMUSG00000001158	1.21422	0.691991	0.202521	1.21516	0.394347	2.16886	0.557883	0.402262
Oas1c	protein_coding	ENSMUSG00000001166	0	0.131588	0.25674	0	0	0	0	0
Oas1h	protein_coding	ENSMUSG00000001168	0	0	0	0	0	0	0	0
Ocrl	protein_coding	ENSMUSG00000001173	0.770523	0.469849	0.839835	1.1299	1.19441	0.93809	1.15674	0.250343
Calm1	protein_coding	ENSMUSG00000001175	120.666	141.494	120.479	155.428	131.827	100.487	104.938	112.929
Agpat3	protein_coding	ENSMUSG00000001211	1.85118	2.2451	1.55917	1.09164	1.53982	2.7165	1.26968	1.05629
Slc26a3	protein_coding	ENSMUSG00000001225	0.00185153	0	0	0	0.00158923	0	0	0
Sema6b	protein_coding	ENSMUSG00000001227	0.873144	0.845432	1.6373	0.607037	1.00181	0.742679	0.636148	1.19005
Uhrf1	protein_coding	ENSMUSG00000001228	0.0305008	0.0401974	0	0	0	0	0	0.103138
Dpp9	protein_coding	ENSMUSG00000001229	0.560477	1.52151	0.676664	0.676417	0.966265	1.03821	1.41157	0.457612
Ramp2	protein_coding	ENSMUSG00000001240	0.398112	0.449723	0.140392	0.0898533	0.195265	0.826249	0	0.0576947
Lsr	protein_coding	ENSMUSG00000001247	0.215546	0.0129123	0.0134363	0	0	0.0700021	0	0
Gramd1a	protein_coding	ENSMUSG00000001248	0.84134	2.70519	0.93287	3.14041	0.660691	2.48693	1.10229	1.07948
Hpn	protein_coding	ENSMUSG00000001249	0.0185647	0.0978667	0	0.0366628	0.0557716	0	0	0.0941644
Gabrg1	protein_coding	ENSMUSG00000001260	0.0822798	0.239005	0.101324	0.124355	0.216194	0.0699856	0.194113	0.0695569
Ckb	protein_coding	ENSMUSG00000001270	183.616	268.197	147.545	126.584	196.573	226.525	139.318	104.705
Sp1	protein_coding	ENSMUSG00000001280	2.45422	3.05364	2.23684	1.20416	2.34642	3.84224	2.33227	0.794668
Itgb7	protein_coding	ENSMUSG00000001281	0.163895	0.203293	0	0	0.115851	0.0803634	0	0.00815011
Myg1	protein_coding	ENSMUSG00000001285	1.45871	3.52975	1.93488	2.36127	0.718395	3.10391	0.243915	0.0606467
Rarg	protein_coding	ENSMUSG00000001288	0.156629	0.116674	0.0373567	0.00672438	0.0175357	0.0243282	0.146641	0.305118
Pfdn5	protein_coding	ENSMUSG00000001289	15.3041	20.2047	20.3287	13.6085	18.7298	18.2243	13.7728	16.2116
Efnb2	protein_coding	ENSMUSG00000001300	0.308873	0.712367	0.779786	0.675831	0.207875	0.580972	0.521105	0.356061
Rrp15	protein_coding	ENSMUSG00000001305	0.10836	0.0571234	0.118883	0.133747	0.116261	2.06458	0.0184211	0.0916041
Rnd2	protein_coding	ENSMUSG00000001313	11.3516	14.3099	22.5822	4.91774	8.85768	13.945	4.50025	8.59115
Srr	protein_coding	ENSMUSG00000001323	1.07537	2.32759	0.430588	1.72067	0.68048	2.32745	0.969666	0.431319
Sync	protein_coding	ENSMUSG00000001333	0.0807653	0	0	0	0.044115	0	0.00832127	0.0248278
Fndc5	protein_coding	ENSMUSG00000001334	1.57933	2.21485	4.60947	1.03966	0.62566	0.385783	1.35391	1.48918
Acp5	protein_coding	ENSMUSG00000001348	0	0.586462	0	0	0	0.22419	0	0
Cnn1	protein_coding	ENSMUSG00000001349	0.0590599	0	0.161989	1.09345	0	0.0175823	0	0
Fbxo9	protein_coding	ENSMUSG00000001366	1.19369	1.10269	1.13979	0.809655	0.756466	1.05613	0.771248	1.39106
Vps50	protein_coding	ENSMUSG00000001376	0.757486	0.587802	0.41713	0.34366	0.487004	0.788836	0.588343	0.380752
Hars	protein_coding	ENSMUSG00000001380	2.35111	3.15931	2.37713	1.00145	1.12377	3.184	1.33752	1.40298
Zmat2	protein_coding	ENSMUSG00000001383	8.923	7.52483	9.287	7.21125	12.2406	15.1795	13.0322	12.7292
Ube2c	protein_coding	ENSMUSG00000001403	0.0172302	0.0227079	0.047259	0.238191	0.192261	0.0410359	0	0.0582636
Smg5	protein_coding	ENSMUSG00000001415	1.45637	1.16561	1.41507	0.908253	1.22981	2.11342	1.53027	1.02183
Cct3	protein_coding	ENSMUSG00000001416	1.17266	2.93474	0.940962	0.714464	0.936936	1.11417	1.03211	0.51676
Glmp	protein_coding	ENSMUSG00000001418	8.80039	11.0827	7.57655	1.90692	12.6734	8.20903	11.1097	1.36392
Mef2d	protein_coding	ENSMUSG00000001419	5.27824	9.00904	3.94573	4.49143	4.8725	5.54594	2.18754	5.15763
Tmem79	protein_coding	ENSMUSG00000001420	0	0	0	0	0	0	0	0
Snd1	protein_coding	ENSMUSG00000001424	0.0889103	0.0885428	0.148518	0.0881228	0.0788968	0.129757	0.080309	0.133936
Col18a1	protein_coding	ENSMUSG00000001435	0.0215109	0.0815046	0.0184375	0.0119478	0.00346191	0.0240145	0.00609475	0
Slc19a1	protein_coding	ENSMUSG00000001436	0.229887	0.387521	0.28594	0.015837	0.261564	0.210089	0.151476	0.230496
Kpnb1	protein_coding	ENSMUSG00000001440	4.59644	6.73398	2.66516	2.17231	4.67155	6.50059	2.22725	2.91196
Npepps	protein_coding	ENSMUSG00000001441	1.52126	1.83962	1.48857	0.718591	1.74512	1.74789	1.26278	1.33469
Tbx21	protein_coding	ENSMUSG00000001444	0	0	0	0	0	0	0	0
Mrpl10	protein_coding	ENSMUSG00000001445	1.14523	1.37692	0.743953	3.21396	1.17269	2.22508	3.25621	1.78342
Cyp51	protein_coding	ENSMUSG00000001467	4.22829	5.0745	2.09967	3.51252	5.16711	4.60839	3.95031	3.07327
Tcf25	protein_coding	ENSMUSG00000001472	6.23085	8.85167	7.10796	4.49705	7.12063	6.73805	8.1565	5.91553
Tubb6	protein_coding	ENSMUSG00000001473	0.894562	2.20633	1.19175	0.479515	1.32725	2.60227	0	0.205264
Def8	protein_coding	ENSMUSG00000001482	0.32112	0.596571	0.477524	0.477536	0.169362	0.709502	0.135928	0.572367
Meox1	protein_coding	ENSMUSG00000001493	0.0182356	0	0	0	0	0.0217152	0	0.0616633
Sost	protein_coding	ENSMUSG00000001494	0	0	0	0	0	0	0	0
Nkx2-1	protein_coding	ENSMUSG00000001496	0	0	0	0	0	0	0	0
Pax9	protein_coding	ENSMUSG00000001497	0	0	0	0	0.0501466	0.069571	0	0
Irx2	protein_coding	ENSMUSG00000001504	0	0	0	0	0	0	0	0
Col1a1	protein_coding	ENSMUSG00000001506	0.155426	0.0240986	0	0.0270834	0.109865	0	0	0.030916
Itga3	protein_coding	ENSMUSG00000001507	0.294901	0.206864	0.019569	0.089237	0.00816528	0.135938	0.194064	0.00402098
Sgca	protein_coding	ENSMUSG00000001508	0.0454381	0	0	0	0	0	0	0
Dlx3	protein_coding	ENSMUSG00000001510	0	0	0	0	0	0	0	0
Foxm1	protein_coding	ENSMUSG00000001517	0.268346	0.984088	0.38401	0.276494	0.711021	0.027787	0.198343	0.443841
Itfg2	protein_coding	ENSMUSG00000001518	1.28077	0.96828	0.122543	0.411755	0.852195	0.650263	0.74265	0.872897
Nrip2	protein_coding	ENSMUSG00000001520	0.206441	0	0.147711	0.168394	0.254236	0	0	0
Tulp3	protein_coding	ENSMUSG00000001521	0.567356	0.531586	0.64434	0.595239	0.448936	0.591163	0.452112	1.06042
Gtf2h4	protein_coding	ENSMUSG00000001524	0.409419	0.101171	0	0.025267	0	2.22441	0	0
Tubb5	protein_coding	ENSMUSG00000001525	22.6523	29.1144	24.3329	37.1524	22.122	32.3613	16.6515	22.6772
Ell2	protein_coding	ENSMUSG00000001542	1.01247	2.03241	3.16913	0.763696	0.981694	2.61786	0.87654	0.683543
Jup	protein_coding	ENSMUSG00000001552	4.49997	5.90243	2.07905	0.811726	3.24393	3.06389	3.34553	2.61281
Fkbp10	protein_coding	ENSMUSG00000001555	0.016847	0.266434	0	0.216258	0.694096	0	0	0.0142419
Klhl10	protein_coding	ENSMUSG00000001558	0.0203591	0.0536631	0	0.0804129	0	0.0242439	0	0.0258165
Mnx1	protein_coding	ENSMUSG00000001566	0	0	0	0	0	0	0	0
Nom1	protein_coding	ENSMUSG00000001569	1.1609	2.20314	1.72851	0.733635	1.00782	3.065	0.526273	0.706599
Ergic1	protein_coding	ENSMUSG00000001576	0.407584	0.505313	0.375586	0.873325	0.423131	0.293516	0.30491	0.21518
Tnk1	protein_coding	ENSMUSG00000001583	0.0995226	0	0	0	0	0	0	0
Acap1	protein_coding	ENSMUSG00000001588	0.11005	0	0	0	0	0	0.0124724	0
Tcea3	protein_coding	ENSMUSG00000001604	0	0	0	0.00558834	0	0	0	0
Csn3	protein_coding	ENSMUSG00000001622	0	0	0	0	0	0	0	0
Ifrd1	protein_coding	ENSMUSG00000001627	1.55607	3.6741	1.36126	0.281424	1.33563	2.13386	0.824224	0.869584
Stk38l	protein_coding	ENSMUSG00000001630	0.605712	0.760621	0.286034	0.375222	0.48557	0.238162	0.783617	0.898505
Brpf1	protein_coding	ENSMUSG00000001632	1.45755	3.77323	0.547311	0.771013	1.61595	2.7378	0.707951	0.909456
Akr1b3	protein_coding	ENSMUSG00000001642	0.337288	0.269404	1.09331	0.191755	0.403553	1.33882	0.602348	0.44066
Hoxc13	protein_coding	ENSMUSG00000001655	0	0	0	0	0	0	0	0
Hoxc11	protein_coding	ENSMUSG00000001656	0	0	0	0	0	0	0	0
Hoxc8	protein_coding	ENSMUSG00000001657	0	0	0	0	0	0	0	0
Hoxc6	protein_coding	ENSMUSG00000001661	0	0	0	0	0	0	0	0
Gstt1	protein_coding	ENSMUSG00000001663	0.0104097	0.0411574	0.0142759	0.0822312	0.178701	0.0247921	0.0353931	0.352004
Gstt3	protein_coding	ENSMUSG00000001665	0	0.0555269	0	0	0	0.150516	0.0238751	0
Ddt	protein_coding	ENSMUSG00000001666	0.70404	0.556718	0.48276	1.25134	0.18129	0.754542	0.478747	0.71421
Tat	protein_coding	ENSMUSG00000001670	0	0	0	0	0	0	0	0
Marveld3	protein_coding	ENSMUSG00000001672	0.0430436	0	0	0	0.0184729	0	0	0
Ddx18	protein_coding	ENSMUSG00000001674	0.662675	0.501101	0.432049	0.514895	1.00705	0.465711	0.357048	0.293879
Ubl3	protein_coding	ENSMUSG00000001687	4.25965	4.53231	0.884571	1.91387	4.13583	3.36135	1.20509	2.6319
Gramd3	protein_coding	ENSMUSG00000001700	0.445882	0.628768	0.0509568	0.306727	0.312551	0.366364	0.104435	0.261342
Eef1e1	protein_coding	ENSMUSG00000001707	0.341671	0.0955166	0.525363	0.327153	0.550988	0.542489	0.727518	0.0525161
Akt1	protein_coding	ENSMUSG00000001729	2.65724	3.31922	0.600682	1.26146	2.05523	1.86901	1.30721	1.60454
Cldn15	protein_coding	ENSMUSG00000001739	0	0	0.205348	0	0	0	0.0377113	0
Il16	protein_coding	ENSMUSG00000001741	0.0119542	0.0236319	0	0	0.00128259	0.00889701	0	0.0101057
Tcirg1	protein_coding	ENSMUSG00000001750	2.51114	5.1379	3.95749	2.23299	2.34593	3.98156	0.896242	0.492594
Naglu	protein_coding	ENSMUSG00000001751	0.481762	1.40212	0.440458	0.198211	0.878714	0.119518	0.682496	0.152725
Coasy	protein_coding	ENSMUSG00000001755	2.50329	1.99946	4.1092	0.599229	7.48773	1.26464	5.07231	0.320637
Smo	protein_coding	ENSMUSG00000001761	0.124855	0.517152	0.0163073	0.258314	0.495012	0.0283199	0.00673823	0.588059
Tspan33	protein_coding	ENSMUSG00000001763	0.0189542	0.0832664	0.0779811	0	0.211497	0.0827598	0	0.0907986
Crnkl1	protein_coding	ENSMUSG00000001767	1.49071	2.64647	0.793692	1.42868	2.57411	3.52943	2.36526	1.07488
Rin2	protein_coding	ENSMUSG00000001768	0.222245	0.612513	0.104243	0.182995	0.243577	0.625855	0.0894289	0.209299
Folh1	protein_coding	ENSMUSG00000001773	0.477758	0.441106	0.229504	0.255866	0.37069	0.539992	0.146836	0.212209
Chordc1	protein_coding	ENSMUSG00000001774	2.44761	1.68891	0.5997	0.725654	3.07572	1.7864	0.83976	1.01147
Rtcb	protein_coding	ENSMUSG00000001783	2.19592	3.80237	2.11023	1.46401	5.3587	3.54065	1.99823	2.28997
Pwp1	protein_coding	ENSMUSG00000001785	0.113512	0.292398	0.123829	0.0280213	0.832594	0.184325	0.122799	0.124311
Fbxo7	protein_coding	ENSMUSG00000001786	5.12181	4.64239	2.55292	3.68644	5.01858	4.02934	5.28603	1.91278
Capns1	protein_coding	ENSMUSG00000001794	18.5421	28.3106	6.67679	12.5939	17.6158	19.1814	19.048	12.1174
Lrp3	protein_coding	ENSMUSG00000001802	0.566509	0.851396	0.29986	0.343484	0.102369	0.142022	0.0563196	0.420096
Dsg4	protein_coding	ENSMUSG00000001804	0	0	0	0	0	0	0	0
Evx2	protein_coding	ENSMUSG00000001815	0	0	0	0	0	0	0	0
Hoxd13	protein_coding	ENSMUSG00000001819	0	0	0	0	0	0	0	0
Hoxd12	protein_coding	ENSMUSG00000001823	0	0	0	0	0	0	0	0
Folr1	protein_coding	ENSMUSG00000001827	0	0	0	0	0	0.0146987	0	0
Clpb	protein_coding	ENSMUSG00000001829	0.211044	0.169034	0.199879	0.348854	0.114092	0.295745	0.0779658	0.236566
Septin7	protein_coding	ENSMUSG00000001833	10.0039	11.094	6.1647	6.35644	8.5679	12.0531	8.23945	6.04172
Zdhhc4	protein_coding	ENSMUSG00000001844	0.734668	1.9682	0.066067	0.190278	1.59198	0.458939	0.395837	1.5883
Rac1	protein_coding	ENSMUSG00000001847	19.0486	25.2705	16.9287	10.4343	20.3578	22.9684	14.1185	13.4716
Nup214	protein_coding	ENSMUSG00000001855	0.639879	1.80126	0.612415	0.538302	0.791488	1.10728	0.315493	0.720702
Aif1l	protein_coding	ENSMUSG00000001864	1.44505	1.28702	0.787265	0.162886	1.21202	2.5301	1.77981	0.189655
Cpa3	protein_coding	ENSMUSG00000001865	0	0	0	0	0	0	0	0
Ltbp1	protein_coding	ENSMUSG00000001870	0.0588117	0.0775087	0.0653953	0.0243277	0.0242168	0.171772	0.0549439	0.0601315
Ugp2	protein_coding	ENSMUSG00000001891	1.09955	0.740749	0.429632	0.542866	1.09669	1.19964	0.783201	1.45661
Kcnh6	protein_coding	ENSMUSG00000001901	0.0116376	0.0460122	0.0718193	0.00574568	0	0	0	0.0295144
Trmt1	protein_coding	ENSMUSG00000001909	1.16167	2.47659	0.343614	0.292391	1.89645	1.30196	0.813172	1.02056
Nacc1	protein_coding	ENSMUSG00000001910	2.57697	4.31507	2.14222	2.23087	4.21171	3.72027	5.03098	2.4247
Nfix	protein_coding	ENSMUSG00000001911	2.76707	2.72297	2.31296	2.38622	3.04766	3.05085	2.93481	1.95753
Slc1a5	protein_coding	ENSMUSG00000001918	0.108961	0.0718006	0.0747146	0.233115	0.0467625	0	0	0.00767605
Uba1	protein_coding	ENSMUSG00000001924	7.44281	10.9016	4.03022	4.91172	7.51953	10.7564	5.52529	3.07536
Vwf	protein_coding	ENSMUSG00000001930	0.00659429	0.0202783	0.025623	0.0347275	0.000943351	0	0	0
Siae	protein_coding	ENSMUSG00000001942	0.121102	0.170386	0.109972	0.093725	0.223344	0.0350782	0.0241114	0.14388
Vsig2	protein_coding	ENSMUSG00000001943	0.621262	0.941584	0.1704	3.18996	0.773213	0.369903	0.316844	0.472677
Esam	protein_coding	ENSMUSG00000001946	0.0450432	0.0197877	0.308861	0	0.0257747	0.107276	0.0680652	0
Spa17	protein_coding	ENSMUSG00000001948	0.0736975	0.330231	0.0606411	0.218313	0.189771	0.017552	0.250571	0.224286
Fam50a	protein_coding	ENSMUSG00000001962	1.57738	4.18618	2.28175	0.938801	2.00306	3.49942	0.857116	1.096
Emd	protein_coding	ENSMUSG00000001964	5.51312	4.6962	1.10644	0.531105	3.30862	1.92149	1.37156	2.21664
Taco1	protein_coding	ENSMUSG00000001983	0.346174	0.939291	0.363038	0.140751	0.262176	0.533472	0.0230783	0.0688577
Grik3	protein_coding	ENSMUSG00000001985	0.179583	0.232141	0.0943602	0.0509557	0.187215	0.335933	0.136465	0.135528
Gria3	protein_coding	ENSMUSG00000001986	0.291197	0.336347	0.483619	0.424198	0.422909	0.327643	0.633694	0.292033
Npas1	protein_coding	ENSMUSG00000001988	0.0349349	0.220997	0.622825	0.586428	0.0599716	0	0	0.0295329
Sipa1l2	protein_coding	ENSMUSG00000001995	0.259403	0.389947	0.190379	0.129072	0.30789	0.497137	0.186041	0.0539664
Ap4e1	protein_coding	ENSMUSG00000001998	0.322113	0.455329	0.21731	0.133382	0.216279	0.197975	0.786061	0.0922324
Blvra	protein_coding	ENSMUSG00000001999	0.197885	1.13522	0.23147	0.0459759	0.164856	0.88713	0.1715	0.186967
Pdzd4	protein_coding	ENSMUSG00000002006	0.398877	0.32054	1.50097	0.547567	0.35072	0.538706	0.148849	0.736081
Srpk3	protein_coding	ENSMUSG00000002007	7.72214	10.0426	1.25962	5.20655	1.54755	4.53705	2.39035	1.52417
Idh3g	protein_coding	ENSMUSG00000002010	6.51174	7.1005	9.22255	4.1335	9.66474	9.41589	7.57765	3.29307
Pnck	protein_coding	ENSMUSG00000002012	1.26799	4.47265	2.35265	0.736501	1.92063	0.0888199	0.676261	0.189163
Ssr4	protein_coding	ENSMUSG00000002014	3.31629	6.92896	5.98998	9.54426	2.74234	4.8641	5.95853	1.19661
Bcap31	protein_coding	ENSMUSG00000002015	1.89147	2.26985	1.28643	0.50615	2.00189	2.55758	1.00502	1.00099
Fam98a	protein_coding	ENSMUSG00000002017	2.60755	2.48193	2.46913	2.39086	2.89538	4.38657	2.81449	1.81071
Ltbp2	protein_coding	ENSMUSG00000002020	0.00329538	0.00217151	0.00225964	0	0	0	0.00186738	0
Kmt2a	protein_coding	ENSMUSG00000002028	3.67134	4.75011	3.96892	3.07002	3.65246	3.30299	2.76123	1.86119
Ift46	protein_coding	ENSMUSG00000002031	0.638193	1.5314	0.908244	1.82512	0.888855	1.09694	0.695992	0.514061
Tmem25	protein_coding	ENSMUSG00000002032	1.05507	0.512285	0.799613	1.09664	0.667285	0.330629	1.16428	6.17305
Cd3g	protein_coding	ENSMUSG00000002033	0.0566396	0	0	0	0	0	0	0
Trappc6a	protein_coding	ENSMUSG00000002043	0.0595209	0.889025	0	0.489773	0.0340592	0.283513	0.134914	0.167724
Supt6	protein_coding	ENSMUSG00000002052	4.61981	5.84579	2.33219	3.0605	4.2714	4.40479	3.37062	3.6272
Spag5	protein_coding	ENSMUSG00000002055	0.168986	0.319538	0.0906835	0.0290194	0.0819827	0.839918	0	0.0745334
Foxn1	protein_coding	ENSMUSG00000002057	0	0	0	0	0	0	0	0
Unc119	protein_coding	ENSMUSG00000002058	0.216491	0	0.445342	1.81704	0.0464553	0.483374	0	0
Rab34	protein_coding	ENSMUSG00000002059	0.612925	2.42334	0.0560376	0.605221	0.140292	2.04366	0.602028	0.621778
Sdf2	protein_coding	ENSMUSG00000002064	1.43512	1.78744	0.756967	1.1212	1.05584	1.16434	0.768549	0.546608
Ccne1	protein_coding	ENSMUSG00000002068	0.241512	0	1.01571	0.39746	0.677172	0	0	0.163333
Hsf2bp	protein_coding	ENSMUSG00000002076	0	0	0	0	0	0	0	0
Bbc3	protein_coding	ENSMUSG00000002083	0.517138	1.8381	0.128946	0	0.685992	0.503848	0.0532809	0.039743
Mybpc3	protein_coding	ENSMUSG00000002100	0	0	0	0	0.0359186	0	0	0.00707523
Psmc3	protein_coding	ENSMUSG00000002102	4.42876	5.72194	4.3334	2.69019	3.25677	3.97018	1.4804	3.14449
Acp2	protein_coding	ENSMUSG00000002103	3.57906	7.37352	2.83968	2.22064	5.26129	4.09869	2.57985	2.13301
Rapsn	protein_coding	ENSMUSG00000002104	0	0	0	0.420539	0.326391	0.0181128	0.586109	0
Slc39a13	protein_coding	ENSMUSG00000002105	1.15865	3.14798	4.22912	0.264021	0.902711	0.403309	3.6566	1.74802
Celf2	protein_coding	ENSMUSG00000002107	0.209113	0.285413	0.260687	0.247657	0.227389	0.217109	0.221902	0.145148
Nr1h3	protein_coding	ENSMUSG00000002108	0.0245718	0	0.0112326	0	0.0281211	0.00975349	0	0
Ddb2	protein_coding	ENSMUSG00000002109	0.0544613	0.11165	0.273856	0.029876	0.062328	0.417943	0	0.393897
Spi1	protein_coding	ENSMUSG00000002111	0.493094	1.52443	0.492951	0.273026	0.38764	1.09205	0.621513	0.323349
Sf3a1	protein_coding	ENSMUSG00000002129	2.93791	5.52478	2.76522	2.33995	3.14619	0.709603	2.31661	1.58741
Stat6	protein_coding	ENSMUSG00000002147	0.325133	0.992309	0.140807	0	0.352513	0.682647	0.736969	0.0216993
Clgn	protein_coding	ENSMUSG00000002190	0.36965	0.361446	0.185332	0.404251	0.0750562	0.700507	0.846882	0.208327
Napsa	protein_coding	ENSMUSG00000002204	0	0.307844	0	0	0	0.088504	0.084232	0
Vrk3	protein_coding	ENSMUSG00000002205	0.253611	0.87041	0.0869505	0.0417372	0.326525	0.459297	1.19162	0.0357326
Smg9	protein_coding	ENSMUSG00000002210	0.45812	0.402508	0.500791	1.22597	0.615475	2.94115	0.11287	0.617405
Paxip1	protein_coding	ENSMUSG00000002221	0.858026	1.07976	1.1767	1.3297	0.754373	1.29138	0.344402	1.00239
Rmnd5a	protein_coding	ENSMUSG00000002222	1.61146	2.23676	1.66253	1.21749	2.28667	1.74993	1.85648	0.657392
Mov10	protein_coding	ENSMUSG00000002227	0.285141	0.333088	0.106648	0.147178	0.255871	0.41672	0	0.0328704
Ppm1j	protein_coding	ENSMUSG00000002228	0	0.0408394	0	0.061197	0	0	0	0
Rhoc	protein_coding	ENSMUSG00000002233	1.18784	1.99847	1.83696	0.0249556	1.12803	3.79206	0.716075	0.0640957
Prr27	protein_coding	ENSMUSG00000002240	0	0	0	0	0	0	0	0
Tead3	protein_coding	ENSMUSG00000002249	0	0	0	0.0713709	0	0	0	0
Ppard	protein_coding	ENSMUSG00000002250	0.503047	0.562789	0.435389	0.874234	0.103628	0.838648	0.200175	0.0699318
Def6	protein_coding	ENSMUSG00000002257	0.00738178	0.116742	0.0911102	0	0	0.0175806	0	0.037442
Peg3	protein_coding	ENSMUSG00000002265	8.78344	12.3699	10.5836	13.0897	8.53373	6.15423	16.8689	6.77874
Zim1	protein_coding	ENSMUSG00000002266	0.0366377	0.305807	0.0334966	0.0241181	0.0576535	0.1018	0.117648	0.0567828
Metrn	protein_coding	ENSMUSG00000002274	5.81273	7.45362	10.3415	1.62882	6.13544	13.8905	5.07435	4.51548
Lmf1	protein_coding	ENSMUSG00000002279	0.315821	0.445263	0.287065	0.166804	0.485421	0.456985	0.0603487	0.178508
Ciao3	protein_coding	ENSMUSG00000002280	0.386176	0.212061	0.110334	0.142996	0.151923	0.632312	0.747679	0.0272051
Angptl4	protein_coding	ENSMUSG00000002289	0.07612	0	0.704638	0	0.0163341	0	0	0
Dbf4	protein_coding	ENSMUSG00000002297	0.0358379	0.0314874	0	0.0412853	0.082029	0.362748	0.00676938	0
Daxx	protein_coding	ENSMUSG00000002307	2.21581	2.5265	2.45832	0.712931	1.1967	1.77884	0.338596	0.505128
Cd320	protein_coding	ENSMUSG00000002308	2.13974	4.00257	1.0097	0.56797	1.67863	5.12347	0.130379	0.758561
Ipo4	protein_coding	ENSMUSG00000002319	0.961288	0.940572	1.21844	0.575276	1.32517	1.00596	1.17199	0.246256
Tm9sf1	protein_coding	ENSMUSG00000002320	2.29438	1.78326	0.134466	0.503453	1.98617	1.05084	0.222247	0.1492
Rec8	protein_coding	ENSMUSG00000002324	0	0.0275408	0.0573171	0	0.0179369	0	0	0
Irf9	protein_coding	ENSMUSG00000002325	0.190447	1.53733	0.228532	0.0705201	2.92198	0.0566968	0.647521	0.160999
Gmpr2	protein_coding	ENSMUSG00000002326	0.0847292	0.418746	0.290494	0.10458	0.12727	0.126121	0	0.304417
Mdp1	protein_coding	ENSMUSG00000002329	3.97712	5.24149	6.49693	1.4438	2.45987	1.95012	7.55652	0.0494432
Dhrs1	protein_coding	ENSMUSG00000002332	6.08595	9.60059	5.78547	8.49062	11.6546	5.92955	7.39381	6.64547
Ncan	protein_coding	ENSMUSG00000002341	6.86143	12.4484	7.31532	8.13568	8.64886	12.6052	9.7768	5.87061
Tmem161a	protein_coding	ENSMUSG00000002342	2.19952	1.35992	1.89922	0	1.14207	1.24493	2.30813	0.791969
Armc6	protein_coding	ENSMUSG00000002343	0.2259	0.439485	0.147523	0.180573	0.129265	0.0896681	0.280402	0.427407
Borcs8	protein_coding	ENSMUSG00000002345	3.00839	3.99071	0.916824	1.39792	2.56533	3.91024	1.09194	2.11103
Slc25a42	protein_coding	ENSMUSG00000002346	0.81926	0.804349	0.173431	0.504923	0.363398	0.622017	0.118399	0.0976116
Snx9	protein_coding	ENSMUSG00000002365	0.147612	0.145346	0.0395562	0.00335072	0.302916	0.157594	0.0865311	0.0516359
Ranbp3	protein_coding	ENSMUSG00000002372	0.703462	1.00085	0.378217	0.560432	0.916	0.647307	0.380509	0.483182
Ndufa11	protein_coding	ENSMUSG00000002379	3.44507	3.70636	1.78376	1.21492	3.80188	4.22801	0.756977	2.70433
Bmp8b	protein_coding	ENSMUSG00000002384	0.00570886	0	0	0	0	0.00679818	0	0.0048261
Nr2f6	protein_coding	ENSMUSG00000002393	0.0196201	0.0258575	0.242162	0.0193734	0.0336811	0.0700914	0	0.0995173
Use1	protein_coding	ENSMUSG00000002395	15.8881	25.7171	35.4618	8.68651	23.1559	21.9037	14.6831	8.33823
Ocel1	protein_coding	ENSMUSG00000002396	0.553034	1.05558	4.34135	0.282456	0.818426	1.40795	0.626771	0.128971
Dyrk1b	protein_coding	ENSMUSG00000002409	1.96501	3.93637	4.04223	3.33734	3.64314	3.60355	0.779456	1.16282
Braf	protein_coding	ENSMUSG00000002413	1.2404	1.2816	0.936807	1.35897	1.48472	0.934791	1.30314	1.05605
Ndufb2	protein_coding	ENSMUSG00000002416	0.697109	0.768732	0.975525	0.477629	0.488451	0.677654	3.40208	1.1666
Hltf	protein_coding	ENSMUSG00000002428	0.407979	0.724699	0.344041	0.070061	0.469809	0.893196	0.175186	0.0728346
Prpf6	protein_coding	ENSMUSG00000002455	0.371197	0.520972	0.115695	0.516476	0.525501	0.783592	0.379714	0.36474
Rgs19	protein_coding	ENSMUSG00000002458	1.49391	1.31256	1.28995	0.437077	0.451171	2.7014	0	1.37985
Rgs20	protein_coding	ENSMUSG00000002459	0.0516659	0.045394	0.0275545	0.0755799	0.0385979	0.0729178	0.181086	0.0307355
Abhd3	protein_coding	ENSMUSG00000002475	0.363729	0.563957	0.218437	0.305166	0.512173	0.311403	0.444558	0.128622
Snrpd1	protein_coding	ENSMUSG00000002477	0.385924	0.458587	0.364406	0.0937066	0.347543	0.700646	0.236616	0.299507
Tchp	protein_coding	ENSMUSG00000002486	0.643887	0.792942	1.50549	0.0104229	0.924137	1.48322	0.299073	0.464013
Tiam1	protein_coding	ENSMUSG00000002489	0.0957086	0.0681814	0.12889	0.0706664	0.091031	0.0354234	0.0933231	0.0411835
Tsc2	protein_coding	ENSMUSG00000002496	2.35986	2.25137	1.00812	0.932078	3.62447	3.09862	1.18814	1.70189
Rpl3l	protein_coding	ENSMUSG00000002500	0	0.292172	0	0	0	0	0	0.374825
Slc9a3r2	protein_coding	ENSMUSG00000002504	2.1029	1.56008	5.57684	2.10397	4.59017	2.35491	1.4205	1.62468
Puf60	protein_coding	ENSMUSG00000002524	4.66641	5.39532	4.10275	2.91165	4.22649	5.69318	3.73122	1.19797
Golga2	protein_coding	ENSMUSG00000002546	1.51988	3.5325	3.48078	1.19766	2.32637	2.87978	2.71532	3.89889
Uck1	protein_coding	ENSMUSG00000002550	1.13302	1.21815	1.75827	1.17766	0.946915	0.994156	0.473084	0.756173
Scin	protein_coding	ENSMUSG00000002565	0	0	0	0	0	0	0	0
Ikzf4	protein_coding	ENSMUSG00000002578	0.259498	0.210459	0.886949	0.193163	0.126788	0.237702	0.0497703	0.202497
Mien1	protein_coding	ENSMUSG00000002580	8.26937	13.1096	10.8475	4.14189	3.39464	11.7026	13.3109	8.81434
Pon1	protein_coding	ENSMUSG00000002588	0	0.00783746	0	0	0	0	0	0
Axl	protein_coding	ENSMUSG00000002602	0.352217	0.116048	0.529991	1.3815	0.314917	0.83885	0.487886	0.649269
Tgfb1	protein_coding	ENSMUSG00000002603	0.646525	4.27153	0.548319	0.739198	0.86891	2.80605	2.27531	0.604085
Ccdc97	protein_coding	ENSMUSG00000002608	4.79665	10.0028	5.3893	5.91569	6.38237	11.355	11.8767	2.11704
Zfp40	protein_coding	ENSMUSG00000002617	0.412508	1.09775	0.0870328	0.133163	0.190653	0.396755	0.368613	0.268248
Akap8l	protein_coding	ENSMUSG00000002625	1.40153	3.42337	4.7401	2.54411	2.33812	1.86346	3.40968	0.922014
Shh	protein_coding	ENSMUSG00000002633	0.0147268	0	0	0	0.0884835	0	0	0
Pdcd2l	protein_coding	ENSMUSG00000002635	0.429857	0.549852	0.658859	0.174775	0.91155	0.647377	0.329557	0.106879
Gtf2f1	protein_coding	ENSMUSG00000002658	9.59674	10.8996	6.15248	2.92758	4.78829	8.31544	5.81396	4.86438
Clpp	protein_coding	ENSMUSG00000002660	2.74436	3.65127	3.04673	1.29041	7.67244	3.29914	2.63632	2.01066
Alkbh7	protein_coding	ENSMUSG00000002661	2.86899	3.98546	5.21059	2.06727	2.46255	3.87811	0.966669	2.88421
Pspn	protein_coding	ENSMUSG00000002664	0	1.44489	0	0	3.2936	0	0	0
Dennd1c	protein_coding	ENSMUSG00000002668	0.243893	0.176786	0.250856	0	0.0837367	0.0435647	0.621927	0.082472
Med6	protein_coding	ENSMUSG00000002679	0.3369	0.529026	0.167115	0.240651	0.522971	0.375577	0.154353	0.399939
Prkd1	protein_coding	ENSMUSG00000002688	0.0124861	0.0368605	0.0150686	0.0128223	0.0360099	0.0648272	0.0169811	0.0363105
Lcp2	protein_coding	ENSMUSG00000002699	0.518472	1.68815	1.28729	0.789682	0.509012	2.47768	0.65289	0.0716177
Cse1l	protein_coding	ENSMUSG00000002718	1.02892	1.60714	0.695076	0.793974	1.88734	1.57013	0.993351	1.19197
Naa20	protein_coding	ENSMUSG00000002728	0.708385	1.52769	0.132474	0.667686	0.902833	1.44427	0.973134	2.14133
Prkra	protein_coding	ENSMUSG00000002731	0.195205	0.648751	0.0116393	0.268176	0.480799	0.141493	0.182757	0.0932726
Fkbp7	protein_coding	ENSMUSG00000002732	0.198462	0.060359	0.104681	0	0.065518	0.0908967	0.0865091	0
Plekha3	protein_coding	ENSMUSG00000002733	0.271173	0.404407	0.176157	0.394601	0.110253	0.42489	0.064701	0.548974
Ykt6	protein_coding	ENSMUSG00000002741	2.17534	4.32551	0.732731	1.89677	2.54416	5.74135	0.980388	0.505448
Baz1b	protein_coding	ENSMUSG00000002748	2.86027	4.01401	1.94158	5.20242	2.4035	2.75905	1.3381	1.42209
Pex6	protein_coding	ENSMUSG00000002763	1.97691	1.15156	0.898719	1.21869	1.57498	0.143069	1.96818	0.461664
Mrpl2	protein_coding	ENSMUSG00000002767	0.865159	1.81396	1.24041	0.737791	4.92813	1.73268	1.38163	3.85637
Mea1	protein_coding	ENSMUSG00000002768	5.48388	5.7255	2.29524	3.12942	5.44056	2.24743	3.22861	1.8062
Gnmt	protein_coding	ENSMUSG00000002769	0.175528	0	0	0	0	0	0	0
Grin2d	protein_coding	ENSMUSG00000002771	0.0760627	0.0653765	0.0136059	0.0816376	0.113543	0.0984526	0.0299841	0.0475269
Kdelr1	protein_coding	ENSMUSG00000002778	1.89397	1.34974	1.28907	3.67106	3.01048	1.42004	0.9858	0.498122
Tmem143	protein_coding	ENSMUSG00000002781	0.26288	0.623615	0.412015	0.170578	0.128937	0.0357761	0.127685	0.558753
Pdxk-ps	transcribed_unprocessed_pseudogene	ENSMUSG00000002791	0	0	0	0	0	0	0	0
Ggct	protein_coding	ENSMUSG00000002797	2.03138	2.71627	1.50476	5.37334	3.41085	2.82511	2.60472	1.70474
Jag2	protein_coding	ENSMUSG00000002799	0.0420173	0.489147	0.15366	1.09255	0.546984	0.0917304	0.0079366	0.0828805
Btbd6	protein_coding	ENSMUSG00000002803	5.43131	9.05034	4.79443	3.45208	11.9494	13.2327	6.58001	5.38311
Nudt14	protein_coding	ENSMUSG00000002804	0.176671	0.517414	1.88445	1.20177	0.185341	0.16363	1.09012	0.165947
Epdr1	protein_coding	ENSMUSG00000002808	1.43841	1.28534	1.03115	0.780104	0.897915	1.06406	0.938597	1.41865
Flii	protein_coding	ENSMUSG00000002812	4.47011	7.12497	9.62874	2.88869	3.59579	5.89439	5.49051	3.34363
Top3a	protein_coding	ENSMUSG00000002814	0.131889	0.108637	0.107393	0.0325579	0.474046	0.0294479	0.373686	0.0592319
Atg4d	protein_coding	ENSMUSG00000002820	0.616085	1.03929	1.96016	0.462339	0.401893	1.05644	0.0837875	1.15622
Qtrt1	protein_coding	ENSMUSG00000002825	1.11171	0.720559	0.649829	0.755819	2.34644	3.21194	0.475059	0.18488
Plin4	protein_coding	ENSMUSG00000002831	2.63726	1.56186	1.12165	1.66465	2.63615	0.238518	0	0.211658
Hdgfl2	protein_coding	ENSMUSG00000002833	1.60559	4.37698	1.39755	1.18	2.76255	1.47543	0.498538	2.31797
Chaf1a	protein_coding	ENSMUSG00000002835	0.140003	0.108162	0.192	0.0476702	0.0124313	0.0114978	2.98738	0
Adprh	protein_coding	ENSMUSG00000002844	2.44658	8.43479	0.29176	2.6084	5.05214	3.96901	5.28438	2.48792
Tmem39a	protein_coding	ENSMUSG00000002845	0.583547	2.82192	0.54822	0.417414	2.30325	0.815271	0.031245	0.217524
Timmdc1	protein_coding	ENSMUSG00000002846	0.398381	0.408358	0.528995	0.218541	0.249673	0.888553	0.372665	0.090877
Pla1a	protein_coding	ENSMUSG00000002847	0	0	0	0	0	0	0	0
Mcm2	protein_coding	ENSMUSG00000002870	0.592708	1.16508	0.730177	0.218232	0.250059	0.0119628	0.603423	0.20382
Tpra1	protein_coding	ENSMUSG00000002871	0.169359	0.852218	2.40704	0.395271	0.105721	1.87007	0.0174491	0.156186
Nab1	protein_coding	ENSMUSG00000002881	1.4212	2.59233	2.89195	1.11287	2.41235	2.79813	1.19296	1.85759
Adgre5	protein_coding	ENSMUSG00000002885	0.289235	0.482088	0.244994	0.1008	0.0730177	1.41822	0.0289235	0.00719149
Il17ra	protein_coding	ENSMUSG00000002897	1.17004	2.52556	1.79541	0.537074	0.76	1.7774	1.56258	0.705749
Lamb1	protein_coding	ENSMUSG00000002900	0.097877	0	0.00327386	0.0754316	0.0122943	0.00284276	0.0432887	0.0141267
Kcnn1	protein_coding	ENSMUSG00000002908	0.101498	0.544617	0	0.0214762	0.136902	0.103599	0.156114	0.0183865
Arrdc2	protein_coding	ENSMUSG00000002910	3.61715	6.62095	0	1.7197	4.82957	3.90852	2.99866	3.56747
Ppp1r17	protein_coding	ENSMUSG00000002930	0.0101213	0.106712	0	0	0	0.0241051	0	0.00855623
Cd36	protein_coding	ENSMUSG00000002944	0.0732127	0.162705	0	0.0524474	0.020947	0.12821	0	0.0339798
Map2k7	protein_coding	ENSMUSG00000002948	9.85678	8.98482	3.82269	11.0925	15.2777	8.89816	9.05861	3.97468
Timm44	protein_coding	ENSMUSG00000002949	1.01672	1.56536	0.5864	0.71308	1.7209	1.13152	1.71227	2.42589
Ap2a2	protein_coding	ENSMUSG00000002957	1.28284	1.7679	1.70272	0.975218	1.33585	1.71372	0.883153	1.01841
Pnkp	protein_coding	ENSMUSG00000002963	1.20845	0.761694	0.612469	0.54475	0.586275	4.06685	1.10162	0.133251
Med25	protein_coding	ENSMUSG00000002968	3.47115	5.34983	1.26942	0.675983	3.65805	5.32761	1.1037	1.33679
Bcam	protein_coding	ENSMUSG00000002980	0.16528	0.217825	0	0	0.0265998	0	0.351221	0.0087327
Clptm1	protein_coding	ENSMUSG00000002981	4.36997	3.9485	3.25171	3.31682	5.90441	3.7647	2.96325	2.92121
Relb	protein_coding	ENSMUSG00000002983	0.112569	1.44865	0.0726479	0.0523077	0.363752	1.9161	0.863028	0.0335867
Tomm40	protein_coding	ENSMUSG00000002984	0.740237	2.94105	0.0447864	0.935163	0.8129	2.13889	0.579852	0.800623
Apoe	protein_coding	ENSMUSG00000002985	154.412	294.589	109.03	131.513	144.71	263.027	113.818	95.917
Apoc2	protein_coding	ENSMUSG00000002992	0	0	0	0	0	0	0	0
Hbp1	protein_coding	ENSMUSG00000002996	1.70348	2.52879	0.825032	0.750363	1.32083	2.82032	2.18898	1.02785
Prkar2b	protein_coding	ENSMUSG00000002997	0.0986998	0.0137961	0.0533224	0.144712	0.198958	0.259997	0.227109	0.0101137
Cdkn1b	protein_coding	ENSMUSG00000003031	7.21889	17.1646	4.24874	5.43522	8.00345	7.09199	3.27256	2.31392
Klf4	protein_coding	ENSMUSG00000003032	19.1228	31.9025	7.96257	6.16104	22.1412	24.5948	6.44937	7.57011
Ap1m1	protein_coding	ENSMUSG00000003033	0.867664	1.43521	1.56631	1.47747	1.23871	1.19137	0.471608	0.740982
Rab8a	protein_coding	ENSMUSG00000003037	1.6728	0.892553	0.520115	0.534988	1.6916	3.19364	0.47588	0.486647
Hmgn2	protein_coding	ENSMUSG00000003038	4.12706	9.79038	2.74907	0.892659	4.21713	9.31425	3.34095	3.28953
Fam32a	protein_coding	ENSMUSG00000003039	9.80694	12.5357	7.10695	6.93079	12.6687	12.6937	6.46799	6.2664
Elf3	protein_coding	ENSMUSG00000003051	0	0	0	0	0	0	0	0
Cyp2c29	protein_coding	ENSMUSG00000003053	0	0	0	0	0	0	0	0
Stard3nl	protein_coding	ENSMUSG00000003062	0.653467	0.701728	1.42169	0.704999	1.44032	1.01833	0.379441	0.719512
Stk11	protein_coding	ENSMUSG00000003068	2.72823	5.12095	0.283446	2.55107	2.74089	2.27663	6.02001	2.52477
Efna2	protein_coding	ENSMUSG00000003070	0.262892	1.17414	0.240353	0.115372	0.263257	0.626109	0.0496573	0.0617336
Atp5d	protein_coding	ENSMUSG00000003072	8.45201	14.9178	10.0065	9.61348	10.3034	7.61864	7.90566	9.58707
Ppp5c	protein_coding	ENSMUSG00000003099	1.29434	1.14012	0.679231	0.378205	0.867242	3.77466	0.94302	1.56314
Cdk12	protein_coding	ENSMUSG00000003119	1.04349	1.34569	0.933533	0.925729	1.17731	0.810606	1.07406	1.23189
Lipe	protein_coding	ENSMUSG00000003123	0.617198	0.83454	0.703521	0.166211	0.529762	0.677697	0.109012	0.318477
Pafah1b2	protein_coding	ENSMUSG00000003131	4.10087	4.49772	2.2428	3.90916	4.34626	3.79572	4.73857	2.84592
Tbc1d8	protein_coding	ENSMUSG00000003134	0.0831435	0.183256	0.104193	0.225063	0.0652127	0.0631605	0.0438653	0.136939
Cnot11	protein_coding	ENSMUSG00000003135	1.40877	1.4308	1.86108	0.842293	0.8542	0.985	1.74308	0.273149
Slc2a3	protein_coding	ENSMUSG00000003153	0.241585	0.288195	0.297035	0.423628	0.450472	0.126481	0.217148	0.205989
Foxj2	protein_coding	ENSMUSG00000003154	3.18375	3.19271	2.70091	1.40782	1.71638	2.71934	2.06772	1.37892
Sri	protein_coding	ENSMUSG00000003161	3.93298	5.71383	3.45703	2.76279	4.18578	4.6913	2.51288	4.39591
Dgcr2	protein_coding	ENSMUSG00000003166	0.255056	0.658563	0.36763	0.172183	0.402104	0.653937	0.424746	0.330026
Irf3	protein_coding	ENSMUSG00000003184	3.93277	2.53307	3.52801	0.29198	4.06091	2.85217	1.00537	1.52484
Bcl2l12	protein_coding	ENSMUSG00000003190	0	0	0	0	0	0.0977849	0	0.0867731
Zfp959	protein_coding	ENSMUSG00000003198	0.539912	0.0296482	0	1.11068	0.482734	0.214311	0.994338	0
Mpnd	protein_coding	ENSMUSG00000003199	0.87436	1.29866	0.532931	1.82267	1.29847	2.31377	0.456147	1.88896
Sh3gl1	protein_coding	ENSMUSG00000003200	1.4228	0.794887	0.540827	0.641373	1.4469	1.40883	0.718615	0.581784
Ebi3	protein_coding	ENSMUSG00000003206	0.0350895	0.36996	0	0.069297	0	0	0	0.0296637
Yju2	protein_coding	ENSMUSG00000003208	0.368253	0.485325	0.0918221	0.0165284	0	0.279058	0.815736	0.240558
Ranbp2	protein_coding	ENSMUSG00000003226	3.50727	4.0541	2.38715	1.86602	3.51678	5.16852	2.29604	2.66352
Edar	protein_coding	ENSMUSG00000003227	0	0	0	0	0	0	0	0
Grk5	protein_coding	ENSMUSG00000003228	0.067852	0.0609256	0.142135	0.0655267	0.0691196	0.209545	0.020281	0.0523174
Dvl3	protein_coding	ENSMUSG00000003233	4.3073	4.48657	6.11754	0.847065	4.54193	7.49485	2.03656	3.95424
Abcf3	protein_coding	ENSMUSG00000003234	2.41417	3.54574	1.26831	2.30081	2	3.84741	4.19257	1.62457
Eif2b5	protein_coding	ENSMUSG00000003235	1.39039	1.92885	0.481712	1.76311	2.62552	1.49884	1.52601	1.47234
Cyth2	protein_coding	ENSMUSG00000003269	4.54861	6.12222	3.90204	0.84095	3.82116	5.76228	2.43496	1.91445
Sult2b1	protein_coding	ENSMUSG00000003271	0.084352	0.00370562	0	0	0.0024134	0.589291	0	0.0166387
Car11	protein_coding	ENSMUSG00000003273	9.27849	9.33869	9.41265	15.2489	9.92778	4.54066	3.2051	7.36024
Dlgap1	protein_coding	ENSMUSG00000003279	0.236685	0.239892	0.255317	0.403649	0.234124	0.174436	0.406454	0.29891
Plag1	protein_coding	ENSMUSG00000003282	0.431374	0.178676	0.0563415	0.0324535	0.222158	0.0684915	0.0651855	0.0382036
Hck	protein_coding	ENSMUSG00000003283	0.293406	0.565877	0.0539772	0.23672	0.00921365	1.24843	0.0040552	0.090745
Mrpl4	protein_coding	ENSMUSG00000003299	4.08286	5.44728	1.83184	2.51349	3.50445	1.47058	2.42787	8.69273
Keap1	protein_coding	ENSMUSG00000003308	2.21919	2.06201	2.40844	0.331058	0.767402	3.02287	1.13993	0.526369
Ap1m2	protein_coding	ENSMUSG00000003309	0.00851303	0	0.0583738	0	0	0	0	0
Glg1	protein_coding	ENSMUSG00000003316	1.67122	1.90666	1.2355	1.05764	1.92059	2.32383	2.20834	1.07169
Atp8b3	protein_coding	ENSMUSG00000003341	0	0	0	0	0	0	0	0
Btbd2	protein_coding	ENSMUSG00000003344	0.893596	1.00944	0.919107	0.819338	1.40617	0.380038	0.856008	0.656496
Csnk1g2	protein_coding	ENSMUSG00000003345	5.09079	5.62307	1.78952	3.54334	2.63797	2.28993	5.04958	1.50227
Abhd17a	protein_coding	ENSMUSG00000003346	3.47213	5.87905	4.76167	1.61207	3.88813	5.22993	6.30655	2.52702
Mob3a	protein_coding	ENSMUSG00000003348	0.809082	0.86031	0.453917	0.281435	0.797054	2.5072	0.50016	0.303125
Cacnb3	protein_coding	ENSMUSG00000003352	3.29114	4.219	4.17457	4.30345	2.45853	2.14014	1.52763	2.11753
Ccdc65	protein_coding	ENSMUSG00000003354	0	0.0937615	0	0.802854	0.0174472	0	0.0460742	0.0257756
Fkbp11	protein_coding	ENSMUSG00000003355	0	0	0	0	0	0.286695	0	1.15332
Ddx23	protein_coding	ENSMUSG00000003360	2.70123	3.44588	4.89179	5.24052	2.60095	4.4126	1.8545	1.82244
Pld3	protein_coding	ENSMUSG00000003363	5.04377	9.34052	4.89955	5.0877	6.59337	8.18083	4.95246	4.68043
Grik5	protein_coding	ENSMUSG00000003378	0.54619	1.30348	1.6533	0.979045	0.758126	0.377941	1.6535	0.305742
Cd79a	protein_coding	ENSMUSG00000003379	0	0	0	0.472891	0	0	0	0
Rabac1	protein_coding	ENSMUSG00000003380	16.8514	19.441	7.86722	5.3105	17.7174	16.1023	15.6733	9.17957
Etv3	protein_coding	ENSMUSG00000003382	2.11633	3.84709	1.30105	0.576477	4.3847	5.51206	0.838887	1.84196
Prkcsh	protein_coding	ENSMUSG00000003402	3.17869	5.50281	4.06371	2.36735	2.7515	5.79011	3.63304	1.27527
Elavl3	protein_coding	ENSMUSG00000003410	5.39984	5.95597	3.78811	3.90054	3.66867	4.7435	3.71896	2.14197
Rab3b	protein_coding	ENSMUSG00000003411	0.205779	0.192362	0.121414	0.297701	0.285479	0.0199455	0.159997	0.0890025
St8sia6	protein_coding	ENSMUSG00000003418	0.0161241	0.0127501	0	0	0	0.00128005	0.00121826	0.00363488
Fcgrt	protein_coding	ENSMUSG00000003420	0.113258	0.746323	0.0194153	0.489277	0.534674	0.488902	0.0320899	0.382981
Nosip	protein_coding	ENSMUSG00000003421	1.19845	1.54093	0.307331	2.07815	0.836319	0.545327	0.795071	2.03451
Pih1d1	protein_coding	ENSMUSG00000003423	1.54776	2.21566	0.914914	1.52831	1.42012	1.30288	1.05853	0.315829
Rps11	protein_coding	ENSMUSG00000003429	17.6901	26.5603	27.7406	17.7626	18.7718	23.3766	17.4264	20.7599
Supt5	protein_coding	ENSMUSG00000003435	1.20535	1.91984	1.26407	1.99215	1.73723	1.12832	0.672073	1.55842
Dll3	protein_coding	ENSMUSG00000003436	0.177044	0.0233328	0.0242797	0	0.775009	0	0	0.239468
Paf1	protein_coding	ENSMUSG00000003437	7.93058	13.2222	5.63454	3.34936	7.77073	8.4198	3.08624	4.32143
Timm50	protein_coding	ENSMUSG00000003438	2.08738	2.87462	1.92986	1.50533	0.563671	4.71999	0	5.43261
Med29	protein_coding	ENSMUSG00000003444	0.234322	0.864686	0	0.231377	1.60901	0.669682	0.212452	0.0792357
Bicd1	protein_coding	ENSMUSG00000003452	0.580431	0.808256	0.501085	0.367672	0.423003	0.461185	0.318192	0.462063
Ncstn	protein_coding	ENSMUSG00000003458	2.85865	2.46333	4.59887	0.796151	2.8233	2.54218	1.65105	1.4794
Pex19	protein_coding	ENSMUSG00000003464	3.69485	2.26826	3.39972	3.88227	5.46187	3.59135	2.21901	1.17465
Phyhip	protein_coding	ENSMUSG00000003469	4.82031	5.05007	11.0486	11.0971	3.92824	1.90261	6.72135	7.05103
Crhr2	protein_coding	ENSMUSG00000003476	0	0	0	0	0	0	0	0.0151263
Inmt	protein_coding	ENSMUSG00000003477	0	0	0	0	0	0	0	0
Cyp4f18	protein_coding	ENSMUSG00000003484	0.0799937	0.0575044	0	0	0	0	0	0
Impdh1	protein_coding	ENSMUSG00000003500	0.135133	1.69189	0.397118	0.381242	0.265119	0.218389	0.35006	0.269275
Psg18	protein_coding	ENSMUSG00000003505	0	0	0	0	0	0	0	0
Dusp3	protein_coding	ENSMUSG00000003518	11.5104	9.83219	10.776	6.90744	11.4598	14.2144	10.2121	11.1229
Prodh	protein_coding	ENSMUSG00000003526	0.262745	0.264798	0.657068	0.117003	0.0972843	0.0245396	0.0817428	0.148078
Ess2	protein_coding	ENSMUSG00000003527	0.896068	1.59998	2.31899	3.42505	1.30255	1.60057	0.065519	0.525369
Slc25a1	protein_coding	ENSMUSG00000003528	9.95658	13.3248	5.20839	3.69945	11.1451	15.5845	8.02685	3.64447
Dgcr6	protein_coding	ENSMUSG00000003531	0.794532	0.291467	0.224664	1.21321	0.379655	0.312128	2.62714	1.2464
Ddr1	protein_coding	ENSMUSG00000003534	5.06227	7.32209	5.84478	0.935188	6.48619	4.11412	3.66609	1.57873
Ier3	protein_coding	ENSMUSG00000003541	3.97126	5.72444	9.19044	3.92135	0.319563	12.7093	0	5.24561
Fosb	protein_coding	ENSMUSG00000003545	58.7245	94.8617	24.9718	19.9618	78.4878	80.0123	28.5504	19.4228
Klc4	protein_coding	ENSMUSG00000003546	0.62911	0.421136	0.588868	0.433855	0.162853	0.0475652	0.0452693	0.00844176
Ercc1	protein_coding	ENSMUSG00000003549	0.916343	0.586578	0.592431	0.478265	0.539334	0.810601	0.178032	0.165996
Cyp17a1	protein_coding	ENSMUSG00000003555	0	0	0	0	0	0	0	0
As3mt	protein_coding	ENSMUSG00000003559	0.255958	0.554186	0.0501458	0.058672	0.65517	0.386441	0.0725215	0.200924
Homer3	protein_coding	ENSMUSG00000003573	0.173306	0.351388	0.67645	0.0131637	0.263181	0.206375	0.151087	0.101428
Crtc1	protein_coding	ENSMUSG00000003575	1.67939	2.0681	1.19762	0.724338	1.1232	1.64467	1.25162	0.540625
Rnf215	protein_coding	ENSMUSG00000003581	0.74692	1.28987	0.91836	0.48321	0.0663213	1.87089	3.85307	0.108866
Sec14l2	protein_coding	ENSMUSG00000003585	0.524667	0.276586	0.0879422	0.201472	0.340256	0.284622	0.369987	0.113349
Aven	protein_coding	ENSMUSG00000003604	0.055377	0.0400686	0.0014891	0.114723	0.0959959	0.0517205	0	0.107397
Cp	protein_coding	ENSMUSG00000003617	0.185964	0.334559	0.761042	0.306044	0.428184	0.40423	0.518533	0.0374305
Crot	protein_coding	ENSMUSG00000003623	1.17935	0.731805	0.485207	0.756941	0.51879	1.02403	0.183782	0.473568
Rps6ka1	protein_coding	ENSMUSG00000003644	0.394778	1.59087	0.062469	0.12744	0.169426	0.528871	0.0731352	0.872843
Calb2	protein_coding	ENSMUSG00000003657	0.150217	0.0593919	0	0.0889975	0.0773619	0.304097	0.141872	0.0761935
Snrnp200	protein_coding	ENSMUSG00000003660	4.3206	4.70195	2.20306	1.79932	5.40842	5.67037	2.54888	3.63629
Ciao1	protein_coding	ENSMUSG00000003662	3.15215	5.33277	3.0352	0.70639	4.5669	2.9816	0.937448	3.59078
Has1	protein_coding	ENSMUSG00000003665	0.33646	0.170548	0.017747	0.102225	0.111075	0.416071	0.0586649	0.0218795
Taf6l	protein_coding	ENSMUSG00000003680	0.335107	0.509586	0	0.509068	0.0110628	0.429745	0.160679	0.043583
Insig2	protein_coding	ENSMUSG00000003721	0.500997	0.215305	0.530236	0.494699	0.490786	1.03107	0.40116	0.313042
Kpna6	protein_coding	ENSMUSG00000003731	2.09916	3.28039	2.97402	1.28164	2.92962	3.53649	3.68662	1.48558
Man1a	protein_coding	ENSMUSG00000003746	0.324843	0.582612	0.441807	0.292483	0.480068	0.561591	0.379311	0.189127
Itpkc	protein_coding	ENSMUSG00000003752	0.121642	0.113162	0.333639	0.0635891	0.0245669	0.34935	0	0.0846855
Coq8b	protein_coding	ENSMUSG00000003762	0.265246	0.36583	0.186109	0.213184	0.264732	0.190984	0.0279639	0.172084
Brd8	protein_coding	ENSMUSG00000003778	2.22484	3.1271	1.67164	1.36136	2.92543	3.61469	3.02444	1.75076
Kif20a	protein_coding	ENSMUSG00000003779	0.248462	0.163725	0.0486772	0.368008	0.0609323	0	2.63488	0.015003
Farsa	protein_coding	ENSMUSG00000003808	1.40376	0.412955	2.61266	0.0247521	1.80735	1.34327	0.2983	1.38802
Gcdh	protein_coding	ENSMUSG00000003809	1.57276	1.02292	0.392159	0.60506	1.06944	0.194583	0.300934	1.53677
Mast2	protein_coding	ENSMUSG00000003810	0.411216	0.335981	0.45276	0.582547	0.558365	0.389651	0.438369	0.322858
Dnase2a	protein_coding	ENSMUSG00000003812	0.0535571	0.550552	1.02827	0.0105768	0.753906	1.12247	0.546282	0.325984
Rad23a	protein_coding	ENSMUSG00000003813	2.22106	2.77471	1.11051	5.0945	3.51495	5.12444	0.786627	0.997486
Calr	protein_coding	ENSMUSG00000003814	24.6794	45.3202	54.7497	17.9783	35.9543	53.5549	23.6511	24.0336
Syce2	protein_coding	ENSMUSG00000003824	0.00954453	0.628943	0.130894	0.0188491	0.0245772	0.0568287	0.0108171	0.096824
Nfat5	protein_coding	ENSMUSG00000003847	2.60539	3.48783	2.26438	1.69568	2.56299	3.57067	2.07787	1.99556
Nob1	protein_coding	ENSMUSG00000003848	0.709767	0.822516	0.268517	0.688762	0.126045	1.13665	0.069345	0.175867
Nqo1	protein_coding	ENSMUSG00000003849	0.0821106	0.0405805	0	0	0.0528587	0.183334	0.50019	0
Ppfia3	protein_coding	ENSMUSG00000003863	3.04802	2.971	3.72652	1.03408	5.14255	2.48757	2.61112	1.89642
Gys1	protein_coding	ENSMUSG00000003865	0.29658	0.241965	0.0387361	0.0139453	0.727326	0.00840883	0.328121	0.764098
Ruvbl2	protein_coding	ENSMUSG00000003868	0.997724	1.31491	0.0903579	0.882947	1.2361	1.73732	1.36544	0.230754
Lin7b	protein_coding	ENSMUSG00000003872	0.114237	0.602215	0.156664	0.451203	0.0490265	0.0680172	2.52463	1.4003
Bax	protein_coding	ENSMUSG00000003873	1.27125	2.18191	1.41904	0.0291924	0.634395	0.422462	1.80932	0.29991
Il7r	protein_coding	ENSMUSG00000003882	0.037829	0.0914015	0	0.00622559	0	0.0750788	0	0.282486
Tfam	protein_coding	ENSMUSG00000003923	1.5597	1.94486	1.3492	1.49271	0.576689	0.542906	2.33875	0.730259
Zfp81	protein_coding	ENSMUSG00000003929	0.72883	0.706679	0.642546	1.33139	0.656859	0.359559	0.855508	1.33348
Efnb3	protein_coding	ENSMUSG00000003934	63.7637	72.6314	28.7345	24.0176	46.2457	64.4287	27.7659	36.8078
Mmd	protein_coding	ENSMUSG00000003948	1.01337	0.431264	1.44039	2.12633	1.83475	1.99864	1.60309	1.57056
Hlf	protein_coding	ENSMUSG00000003949	1.24178	1.64028	2.23054	3.7595	1.91563	1.93682	1.20217	1.88909
Fam162a	protein_coding	ENSMUSG00000003955	0.138112	0.298511	0.287897	0.0272751	0.28451	0.0921004	0.0688716	0.0700533
Rpl8	protein_coding	ENSMUSG00000003970	72.4114	113.195	87.1393	66.069	67.3473	128.892	57.5165	53.0176
Grm3	protein_coding	ENSMUSG00000003974	0.663485	0.863422	0.443512	0.333275	0.418031	0.706035	0.4167	0.377544
Ssbp2	protein_coding	ENSMUSG00000003992	0.116992	0.272532	0.104071	0.161105	0.0591651	0.104675	0.12399	0.0475795
Fancl	protein_coding	ENSMUSG00000004018	0.0340734	0.0779941	0	0.069061	0.0631105	0.0704724	0.0223569	0
Brinp2	protein_coding	ENSMUSG00000004031	0.142607	0.113131	0.0721525	0.118941	0.0831876	0.143439	0.0925793	0.097147
Gstm5	protein_coding	ENSMUSG00000004032	21.5214	24.6852	17.7381	21.1449	16.3535	25.4362	20.3156	7.93982
Gstm7	protein_coding	ENSMUSG00000004035	20.3596	20.3643	9.23011	10.1072	15.2849	16.1963	13.8572	10.2652
Gstm3	protein_coding	ENSMUSG00000004038	0	0	0	0	0	0	0	0
Stat3	protein_coding	ENSMUSG00000004040	1.27942	2.15517	0.677825	0.872905	1.51756	2.33746	0.63058	1.21529
Stat5a	protein_coding	ENSMUSG00000004043	0.047645	0.227621	0	0.0882115	0.0102238	0.205669	0.134994	0.035243
Cavin1	protein_coding	ENSMUSG00000004044	0.0434541	0.0143172	0.178779	0.128724	0.428929	0	0	0.431634
Map3k11	protein_coding	ENSMUSG00000004054	5.33481	5.76814	2.03061	1.19331	2.96237	4.03206	2.19635	3.50667
Akt2	protein_coding	ENSMUSG00000004056	0.452481	0.559317	0.385158	0.594698	0.407129	0.393896	0.159148	0.276993
Dnaja3	protein_coding	ENSMUSG00000004069	0.329299	0.598604	0.246044	0.183884	0.438593	0.703137	0.419535	0.253422
Hmox2	protein_coding	ENSMUSG00000004070	0.479782	0.627292	0.276766	0.387273	0.431423	0.725499	0.599854	0.0643799
Cdip1	protein_coding	ENSMUSG00000004071	2.63687	3.45995	3.0091	1.38739	2.76554	2.14988	2.51292	2.39184
Map3k20	protein_coding	ENSMUSG00000004085	0.0382023	0.210426	0.0026867	0.0425583	0.100053	0.0618222	0.0255335	0.112619
Cwc15	protein_coding	ENSMUSG00000004096	7.45655	8.50459	6.39383	2.95732	5.28713	6.54462	6.56115	4.21541
Col5a3	protein_coding	ENSMUSG00000004098	0.0614817	0.0270092	0	0	0.00293177	0.0162696	0	0
Dnmt1	protein_coding	ENSMUSG00000004099	0.884413	1.42716	1.04476	0.216163	0.390835	0.385815	0.681455	0.742722
Ppan	protein_coding	ENSMUSG00000004100	2.45835	7.39101	3.00264	0.606864	1.68148	1.23501	0.2612	3.05239
Angptl2	protein_coding	ENSMUSG00000004105	0.179765	0.128062	0.0666296	0.0335821	0.166809	0.0867838	0	0.0698232
Cacna1e	protein_coding	ENSMUSG00000004110	0.31919	0.370185	0.498379	0.434792	0.315936	0.23362	0.461627	0.251406
Cacna1b	protein_coding	ENSMUSG00000004113	0.167988	0.281196	0.44487	0.0915182	0.261034	0.149457	0.213364	0.296267
Trmt10a	protein_coding	ENSMUSG00000004127	0.431996	0.866376	0.115912	0.0649122	0.0564256	0.257213	0.0425735	0.0714515
Etv1	protein_coding	ENSMUSG00000004151	1.54093	1.42802	1.1573	1.11826	1.65438	1.46315	1.40591	1.35545
Kifc2	protein_coding	ENSMUSG00000004187	11.286	16.721	12.6451	15.2594	13.2644	14.9108	13.7522	13.6253
Psap	protein_coding	ENSMUSG00000004207	13.7434	24.852	11.9363	11.2257	15.9633	24.0934	11.1087	9.74622
Ikbkg	protein_coding	ENSMUSG00000004221	0.520463	0.371403	0.445666	0.426178	0.470701	0.438376	0.43448	0.16097
Pax2	protein_coding	ENSMUSG00000004231	0	0	0	0	0	0	0	0
Wars2	protein_coding	ENSMUSG00000004233	0.053282	0.0743516	0.229958	0.00464226	0.00941577	0.0709134	0.0692666	0.0185471
Atn1	protein_coding	ENSMUSG00000004263	1.30885	1.50752	1.6592	0.695071	1.42553	0.982308	0.448749	0.399814
Phb2	protein_coding	ENSMUSG00000004264	2.86597	3.68925	2.74213	1.71113	2.60298	3.21441	1.73735	4.4512
Ptpn6	protein_coding	ENSMUSG00000004266	0.128086	1.0691	0.620652	0.0421585	0.754922	0.935492	0.164519	0.202122
Eno2	protein_coding	ENSMUSG00000004267	5.51435	5.45584	16.7249	22.3325	7.65536	6.71882	9.34722	3.41856
Emg1	protein_coding	ENSMUSG00000004268	1.74795	2.45388	0.885897	0.506537	5.62621	6.01819	0.430654	0.289108
Lpcat3	protein_coding	ENSMUSG00000004270	0.293475	0.484692	0.387188	0.531886	0.38901	0.628168	2.03352	0.153882
Atp6v1f	protein_coding	ENSMUSG00000004285	3.30198	10.4441	4.75475	7.06437	3.07039	10.1578	2.5572	3.72187
Il12b	protein_coding	ENSMUSG00000004296	0	0.0435173	0	0	0	0	0	0
Clcn5	protein_coding	ENSMUSG00000004317	0.269354	0.408845	0.151578	0.127482	0.200104	0.273191	0.115791	0.0973632
Clcn3	protein_coding	ENSMUSG00000004319	2.04775	3.17958	0.925488	0.662202	1.94772	2.73984	2.09372	1.31928
Hif3a	protein_coding	ENSMUSG00000004328	0.228754	0.0327693	0.122757	0.559786	0.239031	0.0355308	0.309978	0.0504474
Gpx6	protein_coding	ENSMUSG00000004341	0	0	0	0	0	0	0	0
Gpx5	protein_coding	ENSMUSG00000004344	0	0	0	0	0	0	0	0
Pde1c	protein_coding	ENSMUSG00000004347	0.113999	0.20519	0.0441511	0.0682693	0.116423	0.14675	0.0735717	0.112656
Utp20	protein_coding	ENSMUSG00000004356	0.320191	0.214782	0.323415	0.117379	0.520038	0.538825	0.230333	0.259334
Spic	protein_coding	ENSMUSG00000004359	0.225172	0.0989189	0.102933	0	0.0515394	0.518399	0	0.0888317
9330159F19Rik	protein_coding	ENSMUSG00000004360	2.63849	2.7903	1.72673	3.57936	6.04381	2.1392	1.59058	1.58644
Cul3	protein_coding	ENSMUSG00000004364	2.31996	2.37895	1.05774	1.48701	2.0472	2.27554	2.11496	1.2163
Sst	protein_coding	ENSMUSG00000004366	21.3158	12.1441	70.7973	53.1678	40.785	28.6882	19.7541	31.253
Il11	protein_coding	ENSMUSG00000004371	0	0.057976	0	0	0	0	0	0
Large1	protein_coding	ENSMUSG00000004383	0.11726	0.10265	0.133422	0.105926	0.123668	0.0964874	0.131925	0.15026
Ddx56	protein_coding	ENSMUSG00000004393	1.54579	1.03005	1.47678	1.95511	0.655947	1.86143	0.492104	0.64604
Tmed4	protein_coding	ENSMUSG00000004394	9.63364	10.8504	13.5863	5.0936	11.5823	25.4659	8.74998	6.64226
Col26a1	protein_coding	ENSMUSG00000004415	0.00652227	0.00859577	0.0283246	0	0.000933047	0.00906126	0	0.0156222
Bid	protein_coding	ENSMUSG00000004446	0.0555255	0.219533	0.118452	0.0426437	0	0.0808139	0.160818	0.00521551
Ralb	protein_coding	ENSMUSG00000004451	0.258582	0.693327	0.122282	0.242125	0.0765342	1.91655	1.89983	0.399505
Ppp1cc	protein_coding	ENSMUSG00000004455	0.497613	0.751201	0.38464	0.0982716	1.19593	0.657207	0.6665	0.581286
Dnajb11	protein_coding	ENSMUSG00000004460	2.19469	4.38977	3.59046	1.13581	3.29509	6.3866	1.8075	1.10962
Tbccd1	protein_coding	ENSMUSG00000004462	0.397766	0.332766	0.222942	0.0546457	0.43345	0.782576	0.13328	0.652051
Clec11a	protein_coding	ENSMUSG00000004473	0.109439	0.817312	0	0.57634	0.187871	0.0868812	1.36434	0.123356
Zfp324	protein_coding	ENSMUSG00000004500	0.530973	0.482604	1.23036	0.397744	1.35154	1.65703	0.560268	0.882259
Gab2	protein_coding	ENSMUSG00000004508	0.390898	0.787015	0.329252	0.367955	0.298951	0.450185	0.310419	0.214395
Coro1c	protein_coding	ENSMUSG00000004530	1.32382	1.82718	0.747178	0.471592	1.55616	1.29482	0.838187	0.484102
Tax1bp1	protein_coding	ENSMUSG00000004535	2.35349	3.11697	1.51442	1.91179	3.05251	3.41347	1.72454	2.34975
Psg17	protein_coding	ENSMUSG00000004540	0	0	0	0	0	0	0	0
Psg19	protein_coding	ENSMUSG00000004542	0	0	0	0	0	0	0	0
Ctse	protein_coding	ENSMUSG00000004552	0.00413351	0.0108952	0.170061	0.00408155	0	0.221501	0.00936929	0.0349435
Ndrg2	protein_coding	ENSMUSG00000004558	36.4552	49.9146	53.2216	36.9366	82.3034	59.3789	51.1203	39.1845
Mettl17	protein_coding	ENSMUSG00000004561	1.33184	0.469716	0.0257252	0.092613	1.94821	1.0052	0	0.158578
Arhgef40	protein_coding	ENSMUSG00000004562	0.328491	0.310575	0.391732	0.112822	0.355508	0.170075	0.534155	0.126775
Pnpla6	protein_coding	ENSMUSG00000004565	0.761279	0.757736	0.430748	0.41528	0.187347	0.830467	0.633512	0.670565
Mcoln1	protein_coding	ENSMUSG00000004567	3.299	3.2917	2.16935	4.71674	1.62574	4.34984	3.12555	0.571851
Arhgef18	protein_coding	ENSMUSG00000004568	0.131133	0.137472	0.0572204	0.0691566	0.257088	0.285692	0.268525	0.0440904
Pkn2	protein_coding	ENSMUSG00000004591	0.558663	0.48269	0.518482	0.36165	0.557749	0.954683	0.378743	0.438034
Cd33	protein_coding	ENSMUSG00000004609	1.25523	6.89788	1.6484	1.52491	0.829279	2.17418	0.862181	1.12545
Etfb	protein_coding	ENSMUSG00000004610	0.0784674	0.561385	0.368949	0.0996185	0.144324	0.333714	0.0762254	0.0189526
Nkg7	protein_coding	ENSMUSG00000004612	0	0	0	0	0	0	0	0
Stxbp2	protein_coding	ENSMUSG00000004626	2.44779	5.60553	1.66183	0.670066	2.8603	4.89177	0.700407	3.78004
Pcp2	protein_coding	ENSMUSG00000004630	0	0	0.0969961	0	0	0	0.160316	0
Sgce	protein_coding	ENSMUSG00000004631	0.441088	0.586878	0.312584	0.510565	0.257231	0.726307	0.203308	0.381803
Chn2	protein_coding	ENSMUSG00000004633	0.546438	0.611979	0.187346	0.170786	0.588295	0.59904	0.417294	0.218084
Wwox	protein_coding	ENSMUSG00000004637	0.0249239	0.0188651	0.0083142	0.128208	0.00693828	0.0134361	0.0183224	0.00697586
Slbp	protein_coding	ENSMUSG00000004642	0.81148	0.471482	0.478651	0.697889	0.337026	0.737729	0.632896	0.00737636
Tyr	protein_coding	ENSMUSG00000004651	0	0	0	0	0	0	0	0
Ghrhr	protein_coding	ENSMUSG00000004654	0	0	0	0	0	0	0	0
Aqp1	protein_coding	ENSMUSG00000004655	0	0	0	0	0	0	0	0
Arid3b	protein_coding	ENSMUSG00000004661	0.122507	0.0785447	0.635696	0.189624	0.133571	0.130111	0.544106	0.0251911
Cnn2	protein_coding	ENSMUSG00000004665	0.555173	0.379384	0	0.040607	0.0529471	0.122427	0.256339	1.66872
Polr2e	protein_coding	ENSMUSG00000004667	3.15841	3.89905	2.68658	0.236864	1.44127	4.95128	1.76711	0.946337
Abca13	protein_coding	ENSMUSG00000004668	0	0	0	0	0	0	0	0
Myo9b	protein_coding	ENSMUSG00000004677	0.569626	0.877372	0.752429	0.50898	0.587915	0.784436	0.758453	0.599716
Hdac9	protein_coding	ENSMUSG00000004698	0.050929	0.045912	0.0548081	0.0546542	0.0795354	0.0237955	0.0657362	0.0523225
Ly9	protein_coding	ENSMUSG00000004707	0.0327398	0	1.7174	0.0565745	0	0	0.324669	0
Cd244a	protein_coding	ENSMUSG00000004709	0	0.00400857	0	0	0	0	0	0
Adgre1	protein_coding	ENSMUSG00000004730	0.146574	0.535686	0.256754	0.0316221	0.149068	0.381353	0.0348986	0.0926717
Mtfp1	protein_coding	ENSMUSG00000004748	0.930718	0.255543	0.957289	0.076585	1.33144	0.0461796	3.25234	1.47525
Rab23	protein_coding	ENSMUSG00000004768	2.15621	2.26978	2.31541	2.51744	0.896275	2.73721	1.65219	0.877007
Rab11a	protein_coding	ENSMUSG00000004771	1.04749	2.09331	1.47409	0.8856	1.90397	1.40227	1.07853	0.677162
Eif2b2	protein_coding	ENSMUSG00000004788	4.02317	2.66527	2.62591	0.318657	5.22599	2.20327	2.77964	1.36406
Dlst	protein_coding	ENSMUSG00000004789	2.31169	3.45169	1.94079	22.9148	2.57231	3.8356	1.10312	1.38041
Pgf	protein_coding	ENSMUSG00000004791	0.0413525	0.0363326	0	0.0680545	0	0.0164144	0	0
Ulk2	protein_coding	ENSMUSG00000004798	1.56426	1.43391	1.45493	0.917585	1.49886	2.16475	1.5227	1.20291
Ccl24	protein_coding	ENSMUSG00000004814	0.642324	4.29775	0	0.0487885	1.86603	2.76536	0	1.21131
Dgkq	protein_coding	ENSMUSG00000004815	0.160594	0.379205	0.00917662	0	0.407787	0.0557777	0.0530853	0.0905078
Tmed11	protein_coding	ENSMUSG00000004821	0	0	0	0	0	0	0	0
Grap	protein_coding	ENSMUSG00000004837	0.196939	0.42566	0.0540165	0.0233357	0.155517	0.0375229	0	0.206444
Pou1f1	protein_coding	ENSMUSG00000004842	0	0	0	0	0	0	0	0
Chmp2b	protein_coding	ENSMUSG00000004843	0.417018	1.13354	0.509347	0.682005	0.760624	1.2182	1.09293	0.424143
Plod3	protein_coding	ENSMUSG00000004846	3.19374	4.0407	1.83955	0.630718	2.11079	5.87585	0.941087	1.45794
Ap1s1	protein_coding	ENSMUSG00000004849	2.30464	2.67357	5.01529	2.50733	2.89023	2.30069	2.2522	1.76161
Mapk13	protein_coding	ENSMUSG00000004864	0	0	0	0	0	0	0	0
Srpk1	protein_coding	ENSMUSG00000004865	1.64459	1.58366	1.84039	1.41172	2.06283	1.95317	1.52091	2.08728
Pax3	protein_coding	ENSMUSG00000004872	0	0	0	0	0	0	0	0
Lbr	protein_coding	ENSMUSG00000004880	1.26512	2.04027	0.502233	0.701317	0.995406	1.18936	1.06907	0.304901
Crabp2	protein_coding	ENSMUSG00000004885	0	0	0	1.4506	0	0	0	0
Nes	protein_coding	ENSMUSG00000004891	0.344501	3.19978	0.314966	0.46976	0.0281616	0.937683	0.52058	0.471517
Bcan	protein_coding	ENSMUSG00000004892	7.84613	13.8033	6.94098	6.28887	10.8398	13.6112	11.5819	2.85583
Hapln2	protein_coding	ENSMUSG00000004894	18.4525	17.6485	3.97662	10.2816	12.4671	9.8253	10.1876	5.01404
Prcc	protein_coding	ENSMUSG00000004895	0.138188	0.349061	1.41343	0.051169	0.563402	0.11656	0.169664	0.681448
Rrnad1	protein_coding	ENSMUSG00000004896	1.04201	1.69787	0.883386	0.505101	0.601681	1.42132	2.4263	0.416417
Hdgf	protein_coding	ENSMUSG00000004897	3.99647	5.53552	6.12555	3.45103	4.84279	5.15097	3.71228	2.55706
Slc25a18	protein_coding	ENSMUSG00000004902	0.518517	0.693122	0.152377	0.826513	0.247962	0.76741	0.302221	0.12524
Thop1	protein_coding	ENSMUSG00000004929	1.21546	0.809028	1.01023	1.07896	0.579597	0.614045	0.514833	0.581222
Apba3	protein_coding	ENSMUSG00000004931	0.293533	1.19279	1.77793	0	0.713856	0.873857	0.693064	0.641039
Matk	protein_coding	ENSMUSG00000004933	0.678147	0.524585	1.75893	0.786079	1.13884	3.19507	7.03405	1.48306
Pias4	protein_coding	ENSMUSG00000004934	0.996618	0.387124	6.07129	0.352201	1.35968	1.57405	1.39107	1.1263
Map2k1	protein_coding	ENSMUSG00000004936	0.740931	1.03621	1.28956	1.22607	0.626242	1.36529	0.562382	0.679994
Sgta	protein_coding	ENSMUSG00000004937	2.59676	4.21496	3.7183	1.48002	2.15513	2.08045	2.81315	0.815137
Nmrk2	protein_coding	ENSMUSG00000004939	0	0	0	0	0	0.283075	0	0
Tmem242	protein_coding	ENSMUSG00000004945	0.340078	0.289602	0.129152	0.139488	0.341299	0.4112	0.201605	0.110574
Dtx2	protein_coding	ENSMUSG00000004947	0.18982	0.420492	0.105235	0.163506	0.162929	0.139472	0.173934	0.194611
Zp3	protein_coding	ENSMUSG00000004948	0	0	0	0	0	0	0	0
Hspb1	protein_coding	ENSMUSG00000004951	0.280588	0.862845	1.02613	1.2006	0.642236	2.00477	0	0.158134
Rasa4	protein_coding	ENSMUSG00000004952	0.0935428	0.15954	0.0452769	0.173867	0.099183	0.255546	0.0623619	0.097685
Syt5	protein_coding	ENSMUSG00000004961	1.64124	1.19878	1.49149	10.5633	1.93488	0.470942	5.66986	3.20953
Hnrnpa2b1	protein_coding	ENSMUSG00000004980	46.6331	55.5115	19.7881	28.4448	41.4553	58.1669	34.0672	17.7241
Fxyd4	protein_coding	ENSMUSG00000004988	0.0744072	0.686435	0.408167	3.30624	0.0319331	1.46198	0	0
Ccdc130	protein_coding	ENSMUSG00000004994	0.647549	0.901719	0.201067	0	0.629223	0.480125	0.484644	0.516433
Mri1	protein_coding	ENSMUSG00000004996	0.787462	0.191175	0.113676	0.204622	0.658119	0.740306	0.892457	1.82191
Prkacb	protein_coding	ENSMUSG00000005034	3.23503	4.65703	2.86667	2.52273	3.77351	4.30449	4.79448	2.75194
Sgsh	protein_coding	ENSMUSG00000005043	1.14265	0.803152	0.731279	0.275803	0.294232	0.710578	0.0431667	0.0643974
Chd5	protein_coding	ENSMUSG00000005045	1.52739	1.54904	3.24427	1.31967	1.987	1.38189	2.5729	1.44505
Cstb	protein_coding	ENSMUSG00000005054	13.778	48.1451	3.13119	11.5835	15.8132	26.8137	12.9382	10.2498
Sh2b2	protein_coding	ENSMUSG00000005057	0.227323	0.606317	0.14103	0.267221	0.0696854	0.14824	0.0736094	0.718358
Pex5	protein_coding	ENSMUSG00000005069	0.70769	0.999292	0.323508	0.232931	0.990696	0.772499	0.401024	0.434451
Jkamp	protein_coding	ENSMUSG00000005078	0.775012	1.0597	0.557996	0.0765271	1.53832	0.553737	0.66974	0.286638
Cd44	protein_coding	ENSMUSG00000005087	0.0985177	0.335787	0.0792007	0.0117406	0.0422805	0.335767	0.0808525	0.0114874
Slc1a2	protein_coding	ENSMUSG00000005089	11.3735	12.1365	13.4589	20.5397	14.4231	13.0739	16.6449	10.6124
Eif2ak4	protein_coding	ENSMUSG00000005102	0.227228	0.126337	0.219108	0.0683633	0.28189	0.207167	0.0321906	0.148571
Wdr1	protein_coding	ENSMUSG00000005103	2.28481	5.03719	1.75493	1.53881	3.46914	4.85818	1.58909	1.29958
Slc2a9	protein_coding	ENSMUSG00000005107	0.0019986	0.00263398	0.0178157	0	0	0.0368894	0	0.0312568
Ccn4	protein_coding	ENSMUSG00000005124	0.106106	0.063563	0.112443	0.171446	0.128332	0.143583	0.322499	0.0733901
Ndrg1	protein_coding	ENSMUSG00000005125	7.92035	7.57369	4.00067	2.30068	5.46614	6.97952	3.87666	3.36877
4930550C14Rik	protein_coding	ENSMUSG00000005131	0.0719031	0	0	0	0.045259	0	0	0
Man2b1	protein_coding	ENSMUSG00000005142	4.87549	10.2592	3.4274	1.3856	3.27047	6.6352	3.51732	1.35943
Klf5	protein_coding	ENSMUSG00000005148	0.460958	0.235562	0.167715	0.520187	0.573297	0	0.0319848	0.27039
Wdr83	protein_coding	ENSMUSG00000005150	0.441353	1.29259	0	0.16948	1.17858	0.262784	0.138944	0.186553
Prdx2	protein_coding	ENSMUSG00000005161	6.03679	9.42357	5.94791	9.5201	7.82268	9.84083	2.69018	2.52689
Polr2a	protein_coding	ENSMUSG00000005198	5.56016	7.34425	3.6885	4.22091	6.41686	4.8748	3.62814	1.82529
Shbg	protein_coding	ENSMUSG00000005202	0.0495848	0	0	0	0	0.236185	0	0
Senp3	protein_coding	ENSMUSG00000005204	1.59437	1.35564	0.705328	1.26962	1.73638	2.79686	1.02977	1.6232
Corin	protein_coding	ENSMUSG00000005220	0	0	0	0	0	0	0	0
Plekha8	protein_coding	ENSMUSG00000005225	0.254614	0.127832	0.228628	0.18856	0.293993	0.303197	0.824463	0.207556
G6pc2	protein_coding	ENSMUSG00000005232	0	0	0	0	0	0	0	0
Spc25	protein_coding	ENSMUSG00000005233	0.012502	0.0164766	0	0	0.0107309	0	0	0
Dnah2	protein_coding	ENSMUSG00000005237	0.0107861	0.00947672	0	0	0.00925803	0.0142713	0.00679122	0.0030394
Ripk4	protein_coding	ENSMUSG00000005251	0	0.0649088	0	0	0	0	0	0
Ufd1	protein_coding	ENSMUSG00000005262	2.95319	3.02044	1.23027	1.68757	3.40037	2.33147	1.58071	1.54442
Zfp287	protein_coding	ENSMUSG00000005267	0.794424	1.44522	0.548078	0.105875	0.573114	0.876365	0.729115	0.733384
Prlr	protein_coding	ENSMUSG00000005268	0.00625988	0	0	0	0	0	0	0.00302395
Letm1	protein_coding	ENSMUSG00000005299	0.858908	1.01454	0.96774	0.622887	0.963599	0.360738	0.718964	0.557376
Ubqln1	protein_coding	ENSMUSG00000005312	4.07988	5.16657	2.81359	3.0868	4.51772	4.79811	3.03551	2.97181
Fgfr4	protein_coding	ENSMUSG00000005320	0	0	0	0	0.00818782	0	0	0
Cadm3	protein_coding	ENSMUSG00000005338	2.26384	2.5775	3.57613	2.28388	2.60617	2.06306	0.865349	1.6118
Fcer1a	protein_coding	ENSMUSG00000005339	0	0	0	0	0	0	0	0
Txn2	protein_coding	ENSMUSG00000005354	1.47605	3.41154	1.28404	1.10944	2.97826	1.57406	1.62292	1.25712
Casp14	protein_coding	ENSMUSG00000005355	0	0	0	0	0	0	0	0
Slc1a6	protein_coding	ENSMUSG00000005357	0.0224346	0.00591337	0.00615336	0	0	0.00534309	0	0
Slc1a3	protein_coding	ENSMUSG00000005360	1.44854	1.80065	1.74165	3.17567	1.20717	1.52904	2.10099	1.15502
Crbn	protein_coding	ENSMUSG00000005362	0.858705	1.5803	0.350105	1.36735	1.10226	1.41868	0.797848	0.614746
Il5ra	protein_coding	ENSMUSG00000005364	0.015901	0	0	0	0	0	0	0
Msh6	protein_coding	ENSMUSG00000005370	1.24331	2.64988	0.439589	0.479563	1.10886	0.497372	0.561432	1.88041
Fbxo11	protein_coding	ENSMUSG00000005371	1.20643	1.6662	0.903743	1.63799	1.00006	2.14019	0.739835	0.722999
Mlxipl	protein_coding	ENSMUSG00000005373	0.183911	0.865041	0.00869708	0.00939308	0.11431	0.237883	0.0251557	0.00268057
Tbl2	protein_coding	ENSMUSG00000005374	1.14584	2.01349	1.21784	0.612863	1.08187	1.45545	1.29862	0.540835
Bud23	protein_coding	ENSMUSG00000005378	0.986478	1.13125	0.843337	0.392161	0.670784	0.366143	0.566264	0.519858
Nid1	protein_coding	ENSMUSG00000005397	0.020579	0.0135607	0	0.00812814	0.0688883	0.122529	0	0.00173969
Mcm5	protein_coding	ENSMUSG00000005410	0.130376	0.225519	0.0111749	0	0.615484	0.582201	0	0.0206655
Hmox1	protein_coding	ENSMUSG00000005413	2.49356	6.3981	0.0302626	0	2.4623	1.55038	1.47554	0.0746189
Mprip	protein_coding	ENSMUSG00000005417	1.353	1.36617	1.14646	1.23567	1.2651	1.3064	1.10049	1.34058
Cic	protein_coding	ENSMUSG00000005442	3.96394	7.30764	6.48032	3.53533	4.80424	3.93128	3.80739	3.92587
Pafah1b3	protein_coding	ENSMUSG00000005447	0.261768	0.137995	0.28719	0.827128	1.84241	0.37406	0.474672	0.70813
Il27ra	protein_coding	ENSMUSG00000005465	0	0	0	0	0.0107344	0	0	0
Prkaca	protein_coding	ENSMUSG00000005469	2.13759	2.34187	3.30017	1.93591	2.6227	4.60684	1.59773	2.16182
Asf1b	protein_coding	ENSMUSG00000005470	0	0.0413843	0	0	0	0	0	0.0707889
Myl10	protein_coding	ENSMUSG00000005474	0	0	0	0	0	0	0	0
Ddx39a	protein_coding	ENSMUSG00000005481	0.840017	0.50164	0.629998	0.0129603	0.912534	0.500151	0.699139	0.244105
Dnajb1	protein_coding	ENSMUSG00000005483	17.3069	26.3075	7.09202	6.26383	18.5837	14.5332	4.37614	8.30629
Msh4	protein_coding	ENSMUSG00000005493	0.0188323	0	0.0645664	0	0.0565753	0	0	0
Usp40	protein_coding	ENSMUSG00000005501	0.589044	1.25871	0.19946	0.538556	0.590903	1.21237	0.464286	0.375007
Evx1	protein_coding	ENSMUSG00000005503	0	0	0	0	0	0	0	0
Kbtbd4	protein_coding	ENSMUSG00000005505	0.290286	0.676858	0.0612459	0.0661471	1.07332	0.771125	0.101228	0
Celf1	protein_coding	ENSMUSG00000005506	1.39157	2.45895	1.44462	1.21095	1.42965	2.07137	2.93836	1.28483
Ndufs3	protein_coding	ENSMUSG00000005510	0.331872	2.66403	0.930945	0.283014	1.39839	2.1197	0.76934	0.71414
Por	protein_coding	ENSMUSG00000005514	0.60287	1.198	0.465061	0.418565	0.481079	0.569276	0.384329	0.386218
Igf1r	protein_coding	ENSMUSG00000005533	0.335622	0.366556	0.195221	0.395197	0.369846	0.595256	0.246342	0.123117
Insr	protein_coding	ENSMUSG00000005534	0.701688	0.761418	0.365377	0.560847	0.645841	0.576422	0.359465	0.760664
Fcer2a	protein_coding	ENSMUSG00000005540	0.0370869	0.0488773	0	0	0.137943	0.0883272	0	0
Cyp2a5	protein_coding	ENSMUSG00000005547	0	0	0	0	0	0	0	0
Atp4a	protein_coding	ENSMUSG00000005553	0.138473	0	0	0	0	0	0.26156	0
Trim28	protein_coding	ENSMUSG00000005566	1.72447	2.52664	1.06356	3.98588	1.5546	2.2084	2.14002	1.3723
Ube2m	protein_coding	ENSMUSG00000005575	4.48372	4.68878	4.27754	2.79116	4.85249	4.64285	5.46819	0.865201
Adcy9	protein_coding	ENSMUSG00000005580	0.180395	0.138684	0.0570908	0.115326	0.102233	0.0399339	0.305361	0.132949
Mef2c	protein_coding	ENSMUSG00000005583	1.1147	1.26276	2.85434	2.28798	1.20691	1.34312	1.42471	1.60324
Ctr9	protein_coding	ENSMUSG00000005609	1.73239	2.41614	2.36042	0.708605	1.96819	2.65714	0.889556	0.379162
Eif4g2	protein_coding	ENSMUSG00000005610	54.9036	72.2786	36.3639	37.6693	51.1766	66.9497	46.3031	32.6071
Irag1	protein_coding	ENSMUSG00000005611	0	0.00354911	0	0	0	0	0	0
Pcyt1a	protein_coding	ENSMUSG00000005615	1.48716	1.35865	1.86754	0.330147	1.19875	1.28154	0.611813	0.647737
Zfp592	protein_coding	ENSMUSG00000005621	0.863146	1.60989	0.528372	1.15016	1.12796	1.55777	0.521272	0.626159
Psmd4	protein_coding	ENSMUSG00000005625	6.6031	6.0671	3.9538	4.48449	3.13983	5.16821	5.04171	2.39793
Tmod4	protein_coding	ENSMUSG00000005628	0	0.0428154	0	0	0.16731	0	0	0
Insrr	protein_coding	ENSMUSG00000005640	0	0	0	0	0	0	0	0
Cabp5	protein_coding	ENSMUSG00000005649	0	0	0	0	0	0	0	0
Snx6	protein_coding	ENSMUSG00000005656	0.635562	0.476291	0.371715	0.199962	1.60448	0.871845	0.50845	0.395063
Mthfd2	protein_coding	ENSMUSG00000005667	0.631265	0.521223	0.6884	0.26285	0.332935	0.407558	0.241351	0.649384
Kit	protein_coding	ENSMUSG00000005672	0.176682	0.331937	0.314477	0.13363	0.269425	0.25516	0.189589	0.0508466
Tomm40l	protein_coding	ENSMUSG00000005674	0.212804	0.467427	0.194559	0.0700429	0.0608855	0.0281566	0.32157	0.0199886
Nr1i3	protein_coding	ENSMUSG00000005677	0	0	0	0	0	0	0	0
Apoa2	protein_coding	ENSMUSG00000005681	0.348141	0	0	0	0	1.65828	0	0
Pan2	protein_coding	ENSMUSG00000005682	1.64657	1.56288	1.5561	4.22896	0.768898	0.457171	0.37709	1.44245
Cs	protein_coding	ENSMUSG00000005683	3.7159	5.41316	2.30086	5.97011	4.65088	5.83826	4.75362	4.62792
Ampd3	protein_coding	ENSMUSG00000005686	0.354844	0.724405	0.138356	0.0343514	0.561373	0.555119	0.504667	0.891102
Bcas2	protein_coding	ENSMUSG00000005687	4.31951	7.71622	0.842243	2.56722	1.82743	3.6323	5.9859	3.01126
Sh2d1a	protein_coding	ENSMUSG00000005696	0	0.0452384	0	0	0	0	0	0
Ctcf	protein_coding	ENSMUSG00000005698	1.71496	2.4394	1.13273	0.736974	1.93895	1.42993	1.46617	1.2647
Pard6a	protein_coding	ENSMUSG00000005699	2.94689	0.604139	2.06559	0.905288	1.34902	0.0779822	0.148436	10.1863
Agrp	protein_coding	ENSMUSG00000005705	0.0587253	0.00286647	0	0.00214767	0	0.00259003	0	0
Pvalb	protein_coding	ENSMUSG00000005716	0.21124	0.556791	0	0.158922	0.12951	0.335396	0.262205	0.170072
Tfap4	protein_coding	ENSMUSG00000005718	0.273256	0.506847	0	0	0.182424	0.120517	0.0688201	0.077001
Ranbp1	protein_coding	ENSMUSG00000005732	0.395232	0.815292	0.377058	0.644784	0.176995	0.675276	3.36921	0.377698
Cd247	protein_coding	ENSMUSG00000005763	0.019091	0.022873	0	0.00171373	0.0119174	0	0.0157356	0
Rfx5	protein_coding	ENSMUSG00000005774	0.43134	1.16401	0.056337	0.486764	0.722837	0.562564	0.116393	0.972378
Psmb4	protein_coding	ENSMUSG00000005779	17.6923	32.4317	16.3961	15.0877	22.0886	42.7749	11.4232	26.5592
Mmp8	protein_coding	ENSMUSG00000005800	0	0	0	0	0	0	0	0
Slc30a4	protein_coding	ENSMUSG00000005802	0.904063	1.73993	0.767514	1.35322	1.39185	1.92245	0.609883	2.17756
Sqor	protein_coding	ENSMUSG00000005803	0.138737	0.191986	0.0380528	0.00342483	0.0387019	0.099126	0.204406	0.108488
Bloc1s6	protein_coding	ENSMUSG00000005804	0.742746	0.387856	0.980163	3.91613	0.445064	0.734278	1.39767	0.154012
Metap1	protein_coding	ENSMUSG00000005813	0.875508	1.55835	0.476128	0.447157	0.915594	1.71364	0.421988	0.404093
Gpr108	protein_coding	ENSMUSG00000005823	2.4048	3.56548	2.12228	0.472716	2.8955	5.72733	0.744448	0.348236
Tnfsf14	protein_coding	ENSMUSG00000005824	0	0	0	0	0	0	0	0
Gata6	protein_coding	ENSMUSG00000005836	0	0	0	0	0	0	0	0
Rsl1d1	protein_coding	ENSMUSG00000005846	6.38141	6.9237	5.27123	4.48411	5.26084	8.42967	4.13753	3.6508
Cnga2	protein_coding	ENSMUSG00000005864	0	0.132383	0	0	0	0	0	0
Apc	protein_coding	ENSMUSG00000005871	10.0569	10.5004	11.0697	12.6271	10.2607	12.0011	12.202	11.5254
Reep5	protein_coding	ENSMUSG00000005873	8.8933	9.88751	5.16607	7.02833	9.06242	9.18491	6.06655	5.78112
Ergic3	protein_coding	ENSMUSG00000005881	7.28696	10.3956	2.82286	5.08868	11.5679	12.1126	10.983	5.49971
Uqcc1	protein_coding	ENSMUSG00000005882	0.160369	0.216211	0.0758378	0.214778	0.221506	0.0724366	0.678956	0.146479
Spo11	protein_coding	ENSMUSG00000005883	0	0	0	0	0.0748183	0	0	0
Ncoa2	protein_coding	ENSMUSG00000005886	0.749253	0.865851	0.825609	0.628698	0.910463	0.619489	0.440521	0.398293
Prl4a1	protein_coding	ENSMUSG00000005891	0	0	0	0	0	0	0	0
Trh	protein_coding	ENSMUSG00000005892	0	0	0	0	0	0	0	0
Nr2c2	protein_coding	ENSMUSG00000005893	0.817925	0.892183	0.389161	1.28197	0.931294	1.26332	0.517091	0.702425
Nr2c1	protein_coding	ENSMUSG00000005897	0.309475	0.337825	0.0471571	0.327193	0.246851	0.249407	0.191312	0.15063
Smpd4	protein_coding	ENSMUSG00000005899	1.41847	2.10807	3.45186	1.06687	1.34705	1.58132	0.430974	2.12272
Pex1	protein_coding	ENSMUSG00000005907	0.642451	0.664556	0.712016	0.64544	0.961809	1.15201	0.575716	0.498902
Otx1	protein_coding	ENSMUSG00000005917	0.226872	0.323914	0.155566	0.11201	0.227187	0.112567	0.0214268	0.0479477
Kctd20	protein_coding	ENSMUSG00000005936	1.24939	2.6829	1.46179	2.50188	0.794921	2.69467	1.09911	0.576108
Itgae	protein_coding	ENSMUSG00000005947	0.00270409	0.042765	0	0	0.00696302	0.0644012	0.0153231	0
Ctns	protein_coding	ENSMUSG00000005949	0.945709	1.71867	0.477822	0.963311	1.13643	0.841659	0.0676929	0.605918
P2rx5	protein_coding	ENSMUSG00000005950	0	0	0	0	0	0.0447902	0	0
Shpk	protein_coding	ENSMUSG00000005951	0.0184139	0.0485359	0	0	0	0	0	0.00518886
Trpv1	protein_coding	ENSMUSG00000005952	0	0	0	0	0	0	0	0.154344
Ephb3	protein_coding	ENSMUSG00000005958	0.248672	0.644532	0.784366	0.0654791	0.69725	0.463925	0.0469714	0.21022
Tuft1	protein_coding	ENSMUSG00000005968	0	0.00878869	0	0	0.0114479	0	0	0
Rcn1	protein_coding	ENSMUSG00000005973	0.495703	1.39991	0.339903	0.407894	0.293783	1.36329	1.48475	0.0798196
Dnase1	protein_coding	ENSMUSG00000005980	0.149671	0.657512	0.273679	0.0985267	0.770808	0.475282	1.92245	0.21088
Trap1	protein_coding	ENSMUSG00000005981	0.812354	0.979609	0.133687	0.529415	0.798375	1.78478	0.547797	0.161384
Naa60	protein_coding	ENSMUSG00000005982	0.294282	0.381583	0.377541	0.0843628	0.11	0.356087	0.381934	0.052163
1700037C18Rik	protein_coding	ENSMUSG00000005983	0.113814	0.164996	0.0312168	0.0224766	0	0.433699	0.0257978	1.20268
Ankrd13d	protein_coding	ENSMUSG00000005986	0.24921	1.39195	0.439413	0.0351539	0.275021	0.83376	0.0134494	1.05337
Tyrp1	protein_coding	ENSMUSG00000005994	0	0	0	0	0	0	0	0
Tpr	protein_coding	ENSMUSG00000006005	4.21455	4.79134	3.25738	6.17987	3.45569	4.65316	2.35925	2.83207
Pdc	protein_coding	ENSMUSG00000006007	0	0	0	0	0	0	0	0
Odr4	protein_coding	ENSMUSG00000006010	1.78563	2.40432	2.32272	2.03554	1.44959	1.46943	1.84273	0.748622
Prg4	protein_coding	ENSMUSG00000006014	0.10096	0.0241921	0.163631	0.0453142	0.259973	0.21859	0.0936176	0
Dhx34	protein_coding	ENSMUSG00000006019	0.407727	0.366374	0.0762485	0.0183001	0.12726	0.559091	0.168033	0.0522243
Kptn	protein_coding	ENSMUSG00000006021	0.484227	1.70178	2.07521	0.478141	0.103907	0.336364	0.137198	0.119394
Napa	protein_coding	ENSMUSG00000006024	2.39503	3.14605	2.00962	1.31471	2.15717	5.92922	2.05363	1.29873
Sra1	protein_coding	ENSMUSG00000006050	4.24018	6.17642	3.26455	4.81125	0.925836	4.34059	3.70954	5.87988
Calcoco2	protein_coding	ENSMUSG00000006056	0	0	0	0	0	0	0	0
Atp5g1	protein_coding	ENSMUSG00000006057	2.99947	3.44776	3.06191	2.00421	3.25206	3.00784	3.37384	2.15436
Snf8	protein_coding	ENSMUSG00000006058	2.13269	3.39223	0.756407	0.871402	1.91473	3.26942	2.13923	1.77183
Tbcb	protein_coding	ENSMUSG00000006095	6.23285	7.0942	1.99447	4.4014	7.29527	10.4135	4.00287	2.4589
Inpp5k	protein_coding	ENSMUSG00000006127	2.02059	3.3202	1.39141	1.93576	1.02584	1.5256	3.27421	0.639646
Crkl	protein_coding	ENSMUSG00000006134	1.79152	2.94418	1.13623	1.25929	2.23025	1.30688	2.59083	0.575728
Upk3bl	protein_coding	ENSMUSG00000006143	0	0	0	0	0	0	0	0
Eps8l1	protein_coding	ENSMUSG00000006154	1.00889	0.419344	0.244789	0.214568	0.133225	0.110898	0.334227	0.0852885
Clint1	protein_coding	ENSMUSG00000006169	0.880724	1.51308	0.790837	1.22424	0.719957	1.64496	0.457487	0.653687
Prss16	protein_coding	ENSMUSG00000006179	0	0	0	0	0.0348737	0.701541	0	0.0171735
Cdkal1	protein_coding	ENSMUSG00000006191	0.0282546	0.0372371	0.0034937	0.0160079	0.0272337	0.016823	0.0372713	0.00156627
Rhox6	protein_coding	ENSMUSG00000006200	0	0	0	0	0	0	0	0
Cdcp3	protein_coding	ENSMUSG00000006204	0	0	0	0	0.000999473	0	0	0
Htra1	protein_coding	ENSMUSG00000006205	1.22268	1.15741	0.834132	0.867178	1.84589	1.31925	0.594374	0.440729
Zbtb17	protein_coding	ENSMUSG00000006215	0.581332	0.783557	0.0996548	0.19569	0.646402	0.25173	0.11979	0.413257
Clcnkb	protein_coding	ENSMUSG00000006216	0	0	0	0	0	0	0	0
Fam131c	protein_coding	ENSMUSG00000006218	0	0	0	0	0	0	1.07038	0
Fblim1	protein_coding	ENSMUSG00000006219	0.102392	2.03765	0	0.0151658	0	0.377983	0	0
Hspb7	protein_coding	ENSMUSG00000006221	0	0	0	0.301515	0	0.0404021	0	0
Epor	protein_coding	ENSMUSG00000006235	0.0333613	0	0	0	0	0.27809	0	0.0282027
Ccdc159	protein_coding	ENSMUSG00000006241	0.25624	0.0723647	0	0.397602	0.314199	0.239748	0.435608	0.386818
Mob1b	protein_coding	ENSMUSG00000006262	0.702063	1.71967	0.982258	1.58254	0.913037	0.722022	1.12117	0.809322
Atp6v1b1	protein_coding	ENSMUSG00000006269	0.0581516	0.0127731	0	0	0.266205	0	0	0
Vax1	protein_coding	ENSMUSG00000006270	0.119226	0	0	0	0	0	0	0.167984
Atp6v1b2	protein_coding	ENSMUSG00000006273	3.74207	6.67804	2.608	4.83989	4.44407	3.1558	2.05794	4.22137
Eps15l1	protein_coding	ENSMUSG00000006276	1.54028	1.91158	0.558223	1.42657	1.92078	0.978536	1.16305	0.762524
Tep1	protein_coding	ENSMUSG00000006281	0.155412	0.226609	0.126972	0.17958	0.0283821	0.0866271	0.0224852	0.0978369
Ttc5	protein_coding	ENSMUSG00000006288	1.00958	0.927346	0.367113	0.143492	1.11602	0.346095	2.31439	0.737088
Osgep	protein_coding	ENSMUSG00000006289	0.834985	1.11144	0.698509	0.00824489	1.45489	1.11363	1.09773	0.317642
Aamp	protein_coding	ENSMUSG00000006299	4.55197	10.426	3.48722	1.36393	8.75731	6.20559	1.92124	2.01694
Tmbim1	protein_coding	ENSMUSG00000006301	11.9116	19.8388	8.39837	7.34899	13.1486	14.037	7.63251	4.98249
Arpc2	protein_coding	ENSMUSG00000006304	2.45541	4.73733	3.07853	1.92357	3.20859	3.82449	3.48799	1.59018
Kmt2b	protein_coding	ENSMUSG00000006307	2.53846	3.83504	3.75719	0.489083	2.67705	3.5297	2.21031	1.11222
Zbtb32	protein_coding	ENSMUSG00000006310	0	0.0658795	0	0	0.0286041	2.08341	0	0
Etv2	protein_coding	ENSMUSG00000006311	0	0	0.0943066	0	0.0590248	0.0818883	0	0.116267
Upk1a	protein_coding	ENSMUSG00000006313	0.0315248	0	0	0.0311286	0	0	0	0.506353
Tmem147	protein_coding	ENSMUSG00000006315	11.5385	11.9009	6.87992	5.20134	3.80365	10.9523	9.57078	2.12049
Rps9	protein_coding	ENSMUSG00000006333	61.1555	102.09	63.7546	31.9449	64.6263	108.386	75.4304	55.3247
Tfpt	protein_coding	ENSMUSG00000006335	0.400214	1.45576	0.702532	0.158074	0.164888	1.48693	0.163287	0.0135332
Susd2	protein_coding	ENSMUSG00000006342	0.126345	0.721553	1.87709	3.59717	0.921796	0.376134	0	0.37383
Ggt5	protein_coding	ENSMUSG00000006344	0.0386338	0.0800107	0	0	0.0710586	0.0985834	0	0.0139971
Ggt1	protein_coding	ENSMUSG00000006345	0.012503	0.197735	0	0	0	0	0	0
Crip2	protein_coding	ENSMUSG00000006356	4.87255	7.19064	6.28207	4.69606	8.89046	9.86737	1.05815	1.80057
Crip1	protein_coding	ENSMUSG00000006360	0.284632	1.68804	0.0557634	0.702636	0.645675	1.4042	0.345625	0.223433
Cbfa2t3	protein_coding	ENSMUSG00000006362	0.160065	0.131502	0.538805	0.145737	0.165938	0.210411	0.0282713	0.0404186
Fbln1	protein_coding	ENSMUSG00000006369	0.00190805	0.00251465	0	0.0584062	0.0114642	0	0	0.00161301
Pgrmc1	protein_coding	ENSMUSG00000006373	2.3827	2.00766	2.51768	7.32825	2.38042	4.4886	2.7668	2.59213
Gcat	protein_coding	ENSMUSG00000006378	0.328948	0.162571	0.169169	0.0203008	0.141173	0.0734465	0	0.0695206
Tek	protein_coding	ENSMUSG00000006386	0.00226643	0.0253891	0.0621635	0.00111897	0	0	0	0
Mpl	protein_coding	ENSMUSG00000006389	0.101843	0.174486	0	0	0.305953	0	0.184675	0
Elovl1	protein_coding	ENSMUSG00000006390	13.8576	16.5118	15.3596	4.77982	18.3848	8.21323	13.8766	4.97478
Med8	protein_coding	ENSMUSG00000006392	3.10149	5.2823	1.57048	1.55481	2.72355	6.33542	0.297425	0.907584
Hyi	polymorphic_pseudogene	ENSMUSG00000006395	2.56829	3.38478	2.06735	4.85149	5.51112	1.92809	6.13784	1.13278
Cdc20	protein_coding	ENSMUSG00000006398	0.0690912	0.318696	0.663261	0.307002	0	0.0822746	0.156607	0.525669
Adamts4	protein_coding	ENSMUSG00000006403	24.1872	20.5105	8.64862	11.1762	22.4789	23.8377	17.3479	12.9401
Nectin4	protein_coding	ENSMUSG00000006411	0.0664954	0.372449	0	0.0164149	0.520812	0.217755	0.0188404	0
Pfdn2	protein_coding	ENSMUSG00000006412	5.12768	4.52014	2.60793	3.49843	5.00364	7.81797	4.40022	2.28701
Rnf114	protein_coding	ENSMUSG00000006418	3.26765	3.29876	2.07034	1.98757	2.90009	3.0351	4.23661	1.46958
C330007P06Rik	protein_coding	ENSMUSG00000006423	0.427338	0.889042	0.606981	0.406897	0.547578	0.701527	0.0795663	0.701875
Neurl1a	protein_coding	ENSMUSG00000006435	0.293713	0.555496	0.201399	0.163843	0.248829	0.199861	0.149145	0.151557
Srm	protein_coding	ENSMUSG00000006442	5.33102	11.2065	12.9905	3.61085	3.63038	5.08909	2.54655	6.96487
Epha2	protein_coding	ENSMUSG00000006445	0.24039	0.0504021	0	0.226579	0.0234472	0.117106	0.0557268	0
Rbm14	protein_coding	ENSMUSG00000006456	1.23677	1.57501	1.33401	0.301876	0.477106	1.22454	0.70871	1.01029
Actn3	protein_coding	ENSMUSG00000006457	0.046056	0.0485582	0.0378966	0	0.0553439	0.153563	0	0
A530013C23Rik	lncRNA	ENSMUSG00000006462	0.0242815	0.0533347	0	0.00399604	0	0.0722867	0	0
Zdhhc24	protein_coding	ENSMUSG00000006463	4.93575	3.91498	5.20201	0.203071	1.98097	3.26531	2.87462	1.5647
Bbs1	protein_coding	ENSMUSG00000006464	1.61937	1.70325	0.213539	1.79889	1.38996	1.16815	2.53234	1.65856
Slc34a3	protein_coding	ENSMUSG00000006469	0.112523	0.185369	0	0	0	1.03845	0	0
Ndor1	protein_coding	ENSMUSG00000006471	0.56283	0.687485	0.18826	0.176215	0.306354	0.621184	0	0.313332
Nsmf	protein_coding	ENSMUSG00000006476	15.131	22.6271	18.8462	9.45596	23.3278	21.6261	10.0969	18.1731
Prl7a1	protein_coding	ENSMUSG00000006488	0	0	0	0	0	0	0	0
Prl8a9	protein_coding	ENSMUSG00000006490	0	0	0	0	0	0	0	0
Pdk1	protein_coding	ENSMUSG00000006494	0.893442	0.661505	0.364826	0.223031	1.15462	1.01611	1.20598	0.903801
Ptbp1	protein_coding	ENSMUSG00000006498	3.52298	9.14882	3.40441	4.91714	3.92978	8.35501	4.83505	2.58866
Mvd	protein_coding	ENSMUSG00000006517	1.84747	2.88874	0.923265	0.726606	2.45924	0.205083	0.425856	0.50295
Cyba	protein_coding	ENSMUSG00000006519	0.867436	2.38582	0.232748	0.0558608	0.356089	0.988042	0.427432	0.175355
Itih3	protein_coding	ENSMUSG00000006522	0.66818	0.680466	1.19402	0.799735	0.278071	1.49491	0.470426	1.05269
Stimate	protein_coding	ENSMUSG00000006526	0.408087	0.310131	0.212422	0.0647085	0.117611	0.539162	0.0168795	0.0251814
Sfmbt1	protein_coding	ENSMUSG00000006527	0.259426	0.246093	0.123153	0.361727	0.419654	0.237636	0.151854	0.15906
Itih1	protein_coding	ENSMUSG00000006529	0	0	0	0	0	0	0	0
Ihh	protein_coding	ENSMUSG00000006538	0	0.223143	0	0	0	0	0	0
Prkag3	protein_coding	ENSMUSG00000006542	0	0	0	0	0	0.0177786	0	0
Cryba2	protein_coding	ENSMUSG00000006546	0	0	0	0	0	0	0	0
Atp7b	protein_coding	ENSMUSG00000006567	0.0660413	0.120051	0.156153	0	0.00586402	0.0406773	0	0
Defb2	protein_coding	ENSMUSG00000006570	0	0	0	0	0	0	0	0
Slc4a1	protein_coding	ENSMUSG00000006574	0	0	0	0	0	0	0	0
Rundc3a	protein_coding	ENSMUSG00000006575	7.49323	7.88262	15.5525	6.30412	11.5799	8.56291	5.14109	7.4992
Slc4a3	protein_coding	ENSMUSG00000006576	0.841024	0.637009	0.835205	0.181363	2.14075	0.598599	0.394411	1.01335
Cdt1	protein_coding	ENSMUSG00000006585	0.971598	1.42682	0	0	1.35816	1.88424	0	0.0469349
Runx1t1	protein_coding	ENSMUSG00000006586	0.189371	0.233386	0.237243	0.0272906	0.118613	0.231601	0.178657	0.186049
Snai3	protein_coding	ENSMUSG00000006587	0	0	0	0	0.0202267	0	0	0
Aprt	protein_coding	ENSMUSG00000006589	1.1495	4.01013	1.39096	2.73747	1.56704	1.6104	0.613066	1.37189
Gtf2h1	protein_coding	ENSMUSG00000006599	1.31573	1.77791	1.62928	0.882571	1.21034	1.13046	1.06961	0.962096
Hfe	protein_coding	ENSMUSG00000006611	0.296367	2.5503	7.22025	0.189357	0.314237	0.477477	0.671766	0.383179
Abhd1	polymorphic_pseudogene	ENSMUSG00000006638	0	0	0	0	0	0	0	0
Slc5a6	protein_coding	ENSMUSG00000006641	0.262475	0.345918	0.670829	0.235614	0.450582	0	0.0135214	0.171459
Tcf23	protein_coding	ENSMUSG00000006642	0	0.121257	0	0	0	0	0	0
Nphs1	protein_coding	ENSMUSG00000006649	0.0478712	0	0	0	0	0	0.0180847	0.049462
Aplp1	protein_coding	ENSMUSG00000006651	134.282	188.685	117.834	89.0577	145.186	168.788	133.361	104.686
Qrich1	protein_coding	ENSMUSG00000006673	1.40793	2.8277	2.49501	1.59334	2.50827	2.93508	1.92524	1.71488
P4htm	protein_coding	ENSMUSG00000006675	0.41701	0.581912	0.818584	0.33103	0.757978	0.555003	0.0370676	0.290317
Usp19	protein_coding	ENSMUSG00000006676	4.075	4.28258	2.9829	2.96285	3.83511	8.17602	4.97473	1.70583
Pola1	protein_coding	ENSMUSG00000006678	0.0211349	0.0290919	0.0296284	0.000463761	0.0604693	0.0279641	0.0553577	0.0885399
Cdc42	protein_coding	ENSMUSG00000006699	4.03169	5.76642	2.92258	3.48988	3.62714	4.72395	3.24476	3.05617
Pknox1	protein_coding	ENSMUSG00000006705	0.390142	0.820789	0.417233	0.289812	0.341016	0.673436	0.125752	0.121033
D130043K22Rik	protein_coding	ENSMUSG00000006711	0.158871	0.166058	0.199093	0.289405	0.0188089	0.212018	0.232828	0.257032
Gmnn	protein_coding	ENSMUSG00000006715	0.106801	0	0	0	0	0	0	0
Acot13	protein_coding	ENSMUSG00000006717	2.0476	2.32583	0.977397	1.47451	1.96144	2.29012	0.371811	1.63535
Zfp184	protein_coding	ENSMUSG00000006720	0.0588189	0.0904378	0.188216	0.00967993	0.159873	0.0233474	0	0.00828729
Cyp27b1	protein_coding	ENSMUSG00000006724	0	0	0	0	0	0	0	0
Cdk4	protein_coding	ENSMUSG00000006728	5.64426	11.3197	1.77888	7.13108	5.29603	17.2832	2.10579	2.78584
B4galnt1	protein_coding	ENSMUSG00000006731	1.73131	1.62573	1.60267	1.30353	5.31261	2.88634	2.42817	3.14674
Mettl1	protein_coding	ENSMUSG00000006732	0	1.88279	1.23515	2.75998	0	0.25888	0	0
Tspan31	protein_coding	ENSMUSG00000006736	4.74066	10.7978	1.55467	1.22115	3.14026	3.43623	15.2423	0.958343
Kif5b	protein_coding	ENSMUSG00000006740	18.7964	19.1561	14.5968	16.1189	17.2972	23.2591	15.5082	14.5355
Saal1	protein_coding	ENSMUSG00000006763	0.269078	0.32988	0.334686	0.0370738	0.816412	0.00745166	0	0.01058
Tph2	protein_coding	ENSMUSG00000006764	0.00433618	0.0171441	0	0	0	0	0	0
Krt23	protein_coding	ENSMUSG00000006777	0	0	0	0	0	0	0	0
Cnp	protein_coding	ENSMUSG00000006782	132.487	149.614	64.9089	58.548	113.898	122.986	94.3356	65.7386
Odad4	protein_coding	ENSMUSG00000006784	0.0855471	0.0225487	0	0	0.0293712	0.0950792	0.0258542	0.00964253
Sulf2	protein_coding	ENSMUSG00000006800	3.82106	5.13154	2.6201	1.25584	4.56799	5.09344	1.7854	2.15662
Sod2	protein_coding	ENSMUSG00000006818	3.52269	3.22724	3.44075	2.37227	3.49646	3.39007	4.517	3.40452
Tmco6	protein_coding	ENSMUSG00000006850	1.19115	1.3495	2.43598	1.44442	0.556043	0.298617	0.331571	0.529979
Stambp	protein_coding	ENSMUSG00000006906	0.791784	1.0435	0.478632	0.421778	0.867403	1.34607	0.61398	0.233392
Ezh1	protein_coding	ENSMUSG00000006920	1.42679	2.27595	1.10959	0.725903	0.996903	2.15488	1.39518	0.941396
Hap1	protein_coding	ENSMUSG00000006930	0.908493	1.49664	1.77302	2.50145	1.58957	0.644946	0.594014	0.827091
P3h4	protein_coding	ENSMUSG00000006931	5.32625	4.09737	6.70948	1.47546	3.93042	8.63852	2.45827	2.56712
Ctnnb1	protein_coding	ENSMUSG00000006932	4.23582	4.56569	1.4691	4.6775	3.11696	5.42443	3.28579	3.66808
Eif1b	protein_coding	ENSMUSG00000006941	8.18941	12.232	3.47138	4.75387	15.2513	9.39744	10.7438	14.979
Klk4	protein_coding	ENSMUSG00000006948	0	0	0	0	0	0	0	0
Chrd	protein_coding	ENSMUSG00000006958	0.116273	0.350257	0.250574	0.836482	0.399203	0.276918	0.0941255	0.407216
Psmd2	protein_coding	ENSMUSG00000006998	3.28128	5.04804	2.31272	2.38807	3.43358	5.0905	1.15564	4.48685
Syngr3	protein_coding	ENSMUSG00000007021	2.02361	2.75028	2.81853	2.52893	0.977022	0.753042	7.77612	1.09591
Vars	protein_coding	ENSMUSG00000007029	0.58156	2.19362	0.701294	0.92078	1.68686	1.14625	0.0454552	0.47468
Vwa7	protein_coding	ENSMUSG00000007030	0	0.0598244	0	0	0	0.0180183	0.0171486	0
Hspa1l	protein_coding	ENSMUSG00000007033	0	0.153939	0.0640746	0.0692022	0.0200516	0	0	0
Slc44a4	protein_coding	ENSMUSG00000007034	0	0	0	0	0	0	0	0
Msh5	protein_coding	ENSMUSG00000007035	0.0508586	0.0558559	0	0	0	0.0100938	0	0
Abhd16a	protein_coding	ENSMUSG00000007036	1.64697	1.53564	0.845076	1.72584	1.154	0.613721	0.431724	1.10816
Neu1	protein_coding	ENSMUSG00000007038	3.00982	3.75109	1.07678	3.00429	3.34161	1.79206	3.00327	5.08882
Ddah2	protein_coding	ENSMUSG00000007039	2.56271	5.36414	0.551293	0.39694	5.73636	2.21398	4.27118	0.424791
Clic1	protein_coding	ENSMUSG00000007041	1.43556	2.76869	1.27247	1.07178	0.2254	1.56355	0.238093	0.976783
Lsm2	protein_coding	ENSMUSG00000007050	0.496131	0.955637	2.93092	0.716	9.95824	0.272676	3.80621	1.16145
Pole	protein_coding	ENSMUSG00000007080	0.0540909	0.162376	0.00412112	0.0385746	0.0567454	0.0500983	0.0749259	0.104156
Atp1a2	protein_coding	ENSMUSG00000007097	7.25201	7.88898	6.23287	13.6189	6.43998	7.24628	9.83231	6.60412
Atp1a4	protein_coding	ENSMUSG00000007107	0.00440567	0.0870944	0	0	0	0	0	0
Casq1	protein_coding	ENSMUSG00000007122	1.38747	0.629838	0.0422838	0.289228	1.07182	0.165222	0.174718	0.130325
Stx1a	protein_coding	ENSMUSG00000007207	0.757176	0.895167	2.05387	1.06651	1.24247	0.457457	1.45756	0.983674
Ceacam9	protein_coding	ENSMUSG00000007209	0	0	0	0	0	0	0	0
Zfp775	protein_coding	ENSMUSG00000007216	0.26155	0.74685	0.0597816	0.165001	0.573715	0.683476	0.296423	0.56505
Scube2	protein_coding	ENSMUSG00000007279	0	0	0	0	0	0	0	0.00582002
Mrpl49	protein_coding	ENSMUSG00000007338	4.09984	3.26141	2.48201	0.255299	2.75816	7.30122	2.09301	0.437138
Dennd2c	protein_coding	ENSMUSG00000007379	0.0297612	0.0422398	0	0.00226055	0.0550201	0	0	0.0522538
Mark3	protein_coding	ENSMUSG00000007411	0.877051	1.04178	0.580744	0.927354	1.15667	1.338	0.744426	0.45186
Gatad1	protein_coding	ENSMUSG00000007415	2.78957	4.40334	2.83443	1.93442	2.32908	3.97113	0.862231	2.33142
Pcdha11	protein_coding	ENSMUSG00000007440	0.010113	0	0	0.0166431	0	0.00301066	0	0
2310003L06Rik	protein_coding	ENSMUSG00000007457	0	0	0	0	0	0	0	0
M6pr	protein_coding	ENSMUSG00000007458	10.022	17.0982	8.26062	7.7101	5.96559	17.5745	9.33557	9.2412
Lrrc8a	protein_coding	ENSMUSG00000007476	0.513033	1.26678	0.0404352	0.232912	1.13378	2.80183	0.654952	0.224329
Mc5r	protein_coding	ENSMUSG00000007480	0.348739	0.208913	0	0	0.190486	0.188765	0.323377	0.0804038
Ppp2r1a	protein_coding	ENSMUSG00000007564	4.62668	12.2246	4.97367	3.29376	4.72705	6.69138	3.78044	3.28672
Fance	protein_coding	ENSMUSG00000007570	0.294496	1.24198	0.420027	0.0348954	0.717884	0.0420828	0.186907	0.089625
Tinf2	protein_coding	ENSMUSG00000007589	0.733126	2.44391	0.206996	2.02269	1.27704	1.36088	0.415438	0.692676
Tssk4	protein_coding	ENSMUSG00000007591	0	0	0	0	0	0	0	0
Hapln4	protein_coding	ENSMUSG00000007594	1.95188	2.46294	2.64833	2.91152	1.81795	8.85221	3.38879	2.75595
Dus3l	protein_coding	ENSMUSG00000007603	4.38004	8.50685	6.99473	2.19095	3.21539	2.1275	2.28607	7.50295
Gtpbp3	protein_coding	ENSMUSG00000007610	0.589333	0.388345	0.0183684	0.0925791	0.471355	0.047849	1.15366	0.588788
Tgfbr1	protein_coding	ENSMUSG00000007613	1.23341	4.09829	1.28485	0.53637	1.27683	2.80399	0.852837	0.977387
Homer1	protein_coding	ENSMUSG00000007617	0.986759	0.776051	1.40321	0.96716	1.09968	0.591862	0.822639	0.657977
Rad51c	protein_coding	ENSMUSG00000007646	0.0325894	0	0.00744885	0.0053633	0.0186484	0	0	0.0826504
Gabrb2	protein_coding	ENSMUSG00000007653	0.187362	0.175269	0.232764	0.145103	0.0851395	0.128618	0.0516286	0.094413
Cav1	protein_coding	ENSMUSG00000007655	0.437857	0.79634	0.0120095	0.449648	0.432202	0.683042	0.0248119	0.381256
Arpp19	protein_coding	ENSMUSG00000007656	4.89758	4.57981	4.69136	3.90627	5.00032	5.52558	7.89213	7.58763
Bcl2l1	protein_coding	ENSMUSG00000007659	1.16843	2.02804	0.582307	0.722574	0.989975	1.78584	0.351531	0.763726
Khsrp	protein_coding	ENSMUSG00000007670	5.06619	5.08984	4.18879	3.6395	4.49973	6.27769	4.85962	4.70488
Dio2	protein_coding	ENSMUSG00000007682	3.28874	3.96943	2.17156	3.77223	3.10797	6.36889	4.8818	2.92998
Ccdc124	protein_coding	ENSMUSG00000007721	2.77462	2.98217	10.2701	0.824583	4.67061	5.32498	3.75516	0.409907
Cct4	protein_coding	ENSMUSG00000007739	4.86993	6.46399	2.27391	1.85479	5.11556	5.05357	1.70834	1.97023
0610009B22Rik	protein_coding	ENSMUSG00000007777	3.92341	1.91723	1.33003	1.61058	1.2865	3.93712	4.34661	1.75153
Cpt1c	protein_coding	ENSMUSG00000007783	1.47017	2.64451	1.93446	1.26533	2.28506	0.934497	1.17084	1.32682
Twist2	protein_coding	ENSMUSG00000007805	0.00330196	0	0.00905661	0	0	0	0	0
Zfp655	protein_coding	ENSMUSG00000007812	2.59444	6.12343	0.771127	3.02939	4.25057	4.54613	1.18509	2.19326
Rhoa	protein_coding	ENSMUSG00000007815	4.27373	4.78499	4.03108	1.30324	3.67244	4.33504	2.48753	3.31045
Zmiz1	protein_coding	ENSMUSG00000007817	1.20309	1.51136	0.85137	0.717606	1.00721	1.57203	0.758152	0.517294
Ankrd26	protein_coding	ENSMUSG00000007827	0.504818	0.728509	0.38423	0.488503	0.504797	0.727383	0.81528	0.516377
Aldh16a1	protein_coding	ENSMUSG00000007833	0.453544	0.320734	1.01642	0.054615	0.807069	0.316148	0.451331	0.215085
Hnrnpa0	protein_coding	ENSMUSG00000007836	16.772	27.7814	1.65419	7.31641	21.0023	22.7082	18.0318	15.1497
Prrg2	protein_coding	ENSMUSG00000007837	0.18601	0.690862	0.417426	0.0166974	0.682177	1.57066	0.555774	0
Hnrnph1	protein_coding	ENSMUSG00000007850	21.4087	31.2105	13.2871	14.6768	16.66	28.5269	20.2437	14.773
Ift43	protein_coding	ENSMUSG00000007867	0.101972	0.144533	0.0817958	0.00569945	0.0478916	0.18329	0.0501523	0.0683128
Id3	protein_coding	ENSMUSG00000007872	1.56622	0.269236	1.30743	7.59821	0.876746	1.94617	1.23482	1.15134
Tcap	protein_coding	ENSMUSG00000007877	0	0	0	0	0	0	2.74672	0
Arid1a	protein_coding	ENSMUSG00000007880	3.07481	4.26863	2.62499	3.0264	2.76651	3.85461	2.7587	2.12629
Crlf1	protein_coding	ENSMUSG00000007888	0.0422308	0	0	0	0	0	0	0
Ctsd	protein_coding	ENSMUSG00000007891	10.4351	31.5657	15.1975	8.0253	17.3041	26.4983	12.0851	10.5365
Rplp1	protein_coding	ENSMUSG00000007892	149.118	266.596	268.364	133.123	197.759	325.887	155.84	143.625
Cabs1	protein_coding	ENSMUSG00000007907	0	0	0	0	0	0	0	0
Hmgcll1	protein_coding	ENSMUSG00000007908	0.0126559	0.0183472	0.0156206	0.00874775	0.0358477	0.00904246	0.0114746	0.0235376
Ttc9b	protein_coding	ENSMUSG00000007944	2.42004	3.30753	2.33548	6.37233	1.6156	2.88182	5.84097	1.0608
Phox2a	protein_coding	ENSMUSG00000007946	0	0	0	0	0	0	0	0
Abhd8	protein_coding	ENSMUSG00000007950	5.61952	6.38551	6.49296	5.33042	6.60847	2.95071	3.78617	4.3204
Ift22	protein_coding	ENSMUSG00000007987	3.58228	4.91668	2.15114	1.04652	2.36522	5.57838	6.36614	1.36186
Fzd3	protein_coding	ENSMUSG00000007989	1.88651	1.40376	1.6053	1.49197	1.72104	1.81758	4.2039	1.06753
1700008O03Rik	protein_coding	ENSMUSG00000008028	0.0357906	0.00786148	0.0327221	0	0	0	0	0
Mid1ip1	protein_coding	ENSMUSG00000008035	10.2574	22.8339	7.43927	14.3162	10.4127	11.51	4.32214	10.6168
Ap2s1	protein_coding	ENSMUSG00000008036	2.38753	2.77418	5.11481	2.92946	3.97733	5.09739	2.67384	1.77949
Fgfrl1	protein_coding	ENSMUSG00000008090	0.338358	0.822175	0.493025	0.146171	1.58826	0.390329	0.27562	0.187712
Brme1	protein_coding	ENSMUSG00000008129	0.031297	0.00824935	0.163099	0.0556266	0.0107453	0.0670841	0.028376	0
Fhl2	protein_coding	ENSMUSG00000008136	0.0145628	0.0548357	0.048502	0.0308138	0.0124997	0.0495473	0.00471557	0.0246219
Emc10	protein_coding	ENSMUSG00000008140	17.5875	24.0088	7.51734	12.115	18.1992	17.2492	15.412	7.94667
Clstn3	protein_coding	ENSMUSG00000008153	0.692117	0.278383	0.967659	1.42009	0.250743	0.37998	0.794587	1.14739
Fbxw9	protein_coding	ENSMUSG00000008167	0.957072	2.80934	1.99862	1.33165	0.877498	2.48661	2.98288	2.04109
Spib	protein_coding	ENSMUSG00000008193	0.0252982	0.366749	0	0.0749406	0	0.120502	0.344055	0.0213863
Fnbp4	protein_coding	ENSMUSG00000008200	1.9581	2.9046	2.14117	1.07747	1.51781	3.94442	1.11936	1.99076
Cers4	protein_coding	ENSMUSG00000008206	0.799561	1.70383	0.79102	0.251387	1.07212	0.582645	0.545505	0.571678
Scrn3	protein_coding	ENSMUSG00000008226	0.347561	0.803606	1.83968	0.174607	0.429167	1.27795	0.414635	0.505161
Phax	protein_coding	ENSMUSG00000008301	0.979688	1.61994	0.208625	1.15364	0.78867	0.492736	0.234476	0.190332
Tle1	protein_coding	ENSMUSG00000008305	0.501058	0.616811	0.55123	0.228351	0.738847	0.725616	0.515863	0.231184
1700109H08Rik	protein_coding	ENSMUSG00000008307	0.528972	0.792202	1.33545	0.914064	0.515948	0.744434	0.02725	0.355709
Relt	protein_coding	ENSMUSG00000008318	0.26211	0.518157	0.0359457	0	1.07239	0.12485	0.693135	0.007386
Snrpb2	protein_coding	ENSMUSG00000008333	2.1308	5.61642	1.46109	1.87196	2.40721	3.00382	1.20745	0.556289
Ubc	protein_coding	ENSMUSG00000008348	9.14518	17.0266	5.17593	4.12094	11.4941	10.3716	10.2	9.47976
Prpf31	protein_coding	ENSMUSG00000008373	0.6396	2.28566	0.809674	0.425089	1.12965	2.00664	2.14676	1.33095
Sertad1	protein_coding	ENSMUSG00000008384	1.6252	3.15332	0.495289	0.267463	3.83616	3.22552	0.255819	2.02269
Carhsp1	protein_coding	ENSMUSG00000008393	16.9224	15.928	6.72608	5.87187	16.4792	11.2087	10.1413	5.56331
Elk3	protein_coding	ENSMUSG00000008398	0.214762	0.559715	0.152226	0.0500372	0.132557	0.307464	0.0902483	0.0101996
Herpud2	protein_coding	ENSMUSG00000008429	1.14034	1.25239	0.511632	1.82454	0.691799	1.03521	0.199442	0.6754
Rdh13	protein_coding	ENSMUSG00000008435	0.427138	0.310582	1.35335	0.0145438	0.208598	0.631417	0.78456	0.192996
Adam21	protein_coding	ENSMUSG00000008438	0.0932836	0	0.127929	0.368444	0	0	0	0
Nutf2	protein_coding	ENSMUSG00000008450	0.0656053	0.140501	0.573565	0	0.175973	0.136716	0.167293	0.110922
Fut1	protein_coding	ENSMUSG00000008461	0	0	0	0	0	0	0	0
Arpc5	protein_coding	ENSMUSG00000008475	11.8527	19.2239	11.0616	8.11547	10.4359	17.6328	8.00595	6.54596
Rnf151	protein_coding	ENSMUSG00000008482	0	0.546705	0.853339	0	0	0	0	0
Elavl2	protein_coding	ENSMUSG00000008489	0.0635458	0.0675385	0.147587	0.0941206	0.0422272	0.0292921	0.167269	0.0511204
Pou2f2	protein_coding	ENSMUSG00000008496	0.083221	0.522067	0.0821729	0.0690269	0.172864	0.281446	0.241452	0.14774
Mgst1	protein_coding	ENSMUSG00000008540	0.0280605	0	0	0	0	0	0	0.0474431
Nfib	protein_coding	ENSMUSG00000008575	0.213858	0.296963	0.375994	0.196922	0.203252	0.167868	0.237341	0.208315
Htr3b	protein_coding	ENSMUSG00000008590	0	0	0	0	0	0	0	0
Rab25	protein_coding	ENSMUSG00000008601	0	0	0	0	0	0	0	0
Ubqln4	protein_coding	ENSMUSG00000008604	3.23568	2.8429	3.07713	4.17444	4.46351	4.33473	2.90313	3.39477
Rbfox1	protein_coding	ENSMUSG00000008658	0.0408039	0.0342573	0.100449	0.0733197	0.0513676	0.028914	0.124118	0.0342389
Rps18	protein_coding	ENSMUSG00000008668	8.18376	10.8361	7.32405	5.50108	6.33185	7.04591	5.79138	4.7746
Rpl10	protein_coding	ENSMUSG00000008682	3.64052	12.5617	3.63099	1.4379	2.72708	10.4833	0.825185	3.30141
Rps15a	protein_coding	ENSMUSG00000008683	2.45947	5.16217	2.33784	1.87603	3.92051	4.23044	2.10898	1.79314
Ncaph2	protein_coding	ENSMUSG00000008690	0.790968	0.959506	0.160245	1.44667	1.78215	0.941895	1.6095	0.455905
Hipk1	protein_coding	ENSMUSG00000008730	2.97731	3.93167	2.09859	2.30907	3.89195	4.22478	1.58275	1.17306
Gprc5b	protein_coding	ENSMUSG00000008734	8.91482	9.85057	5.44379	5.97775	6.51807	11.5802	4.58154	4.18622
Man1a2	protein_coding	ENSMUSG00000008763	0.990205	1.305	1.20062	1.22035	0.558768	0.549477	0.74627	0.542949
Ceacam5	protein_coding	ENSMUSG00000008789	0	0	0	0	0	0	0	0
Tppp2	protein_coding	ENSMUSG00000008813	0	0	0	0	0	0	0	0
Acyp1	protein_coding	ENSMUSG00000008822	0.52724	0.429547	0.157758	0.321833	0.460776	0.285384	1.0973	3.1362
Cldn13	protein_coding	ENSMUSG00000008843	0	0	0	0	0	0	0	0
Cd163	protein_coding	ENSMUSG00000008845	0.326888	0.274152	0.0163016	0.00586872	0.229565	0.467116	0.0538871	0.0050244
Hdac5	protein_coding	ENSMUSG00000008855	4.20831	4.23052	6.97509	2.03097	5.76168	4.00699	2.89676	2.35717
Rala	protein_coding	ENSMUSG00000008859	0.509579	0.942122	0.367634	0.703489	0.77735	0.977803	0.533729	0.524698
Clec3a	protein_coding	ENSMUSG00000008874	0	0	0	0	0	0	0	0
Vdac3	protein_coding	ENSMUSG00000008892	0.587931	1.33176	1.96533	0.57147	0.433676	0.743873	0.593443	1.0484
Slc1a7	protein_coding	ENSMUSG00000008932	0	0	0	0	0	0	0	0
Vps72	protein_coding	ENSMUSG00000008958	1.41887	1.4151	0.140241	0.921404	1.42633	1.06552	1.02858	1.77219
Gabpa	protein_coding	ENSMUSG00000008976	1.95574	3.20957	0.577344	1.7996	1.36764	1.94182	1.6669	0.657724
Bmp7	protein_coding	ENSMUSG00000008999	0.0489086	0.117705	0.0174974	0.0755904	0.0365043	0.0455799	0.173519	0.0467389
Dynll1	protein_coding	ENSMUSG00000009013	16.3686	25.8452	9.48886	14.2109	24.5701	15.8196	14.0702	15.0743
Pdcl	protein_coding	ENSMUSG00000009030	0.996516	1.37899	1.63994	0.869191	0.741297	0.692221	1.11056	0.421212
Tmem184b	protein_coding	ENSMUSG00000009035	0.760117	1.22858	0.240937	0.474412	0.243124	0.781339	1.56852	0.712294
Gm5965	protein_coding	ENSMUSG00000009047	0	0	0	0	0	0	0	0
Rsph14	protein_coding	ENSMUSG00000009070	0.00204719	0	0	0	0	0	0	0
Nf2	protein_coding	ENSMUSG00000009073	1.11889	1.2591	0.942338	0.473498	0.856303	0.846693	0.957826	0.461291
Cabp7	protein_coding	ENSMUSG00000009075	0.0466607	0.0409964	0.127981	0.122864	0.093451	0.0926068	0	1.07818
Zmat5	protein_coding	ENSMUSG00000009076	0.256341	0.141276	0	0.0414194	0.0720084	0.199802	0	0.173362
Ewsr1	protein_coding	ENSMUSG00000009079	4.23695	5.26191	5.23306	1.47841	3.81521	5.324	2.19767	2.43914
Ap1b1	protein_coding	ENSMUSG00000009090	0.535738	1.06452	0.874117	0.382511	1.15078	0.523458	0.728604	0.33677
Derl3	protein_coding	ENSMUSG00000009092	1.88554	0.881764	8.75842	0	0.208828	2.17289	0	0.668442
Gstt4	protein_coding	ENSMUSG00000009093	0	0	0	0	0	0	0	0
Tbx1	protein_coding	ENSMUSG00000009097	0	0	0	0	0	0	0.0539406	0
Gnat2	protein_coding	ENSMUSG00000009108	0.088952	0	0	0	0	0	0.342762	0
Bcl2l13	protein_coding	ENSMUSG00000009112	0.344832	0.733574	0.0893673	0.278833	0.228395	0.404163	0.455431	0.346599
2610028H24Rik	protein_coding	ENSMUSG00000009114	0	0	0	0	0	0	0	0
Spatc1l	protein_coding	ENSMUSG00000009115	0	0	0	0	0	0	0	0
Dqx1	protein_coding	ENSMUSG00000009145	0.129839	0	0	0	0	0.115961	0	0
Ccl8	protein_coding	ENSMUSG00000009185	0.666875	0	0	0	0.572402	0	0	0
Lnpk	protein_coding	ENSMUSG00000009207	0.421167	0.609882	0.249575	0.662317	0.296789	0.33745	0.433126	0.465932
Prr29	protein_coding	ENSMUSG00000009210	0	0	0	0	0	0	0	0
Mymk	protein_coding	ENSMUSG00000009214	0	1.05715	0.180008	0	0	0	0	0
Fam163b	protein_coding	ENSMUSG00000009216	1.50358	0.946616	1.33308	2.14191	1.9112	1.0606	1.62265	1.00391
Trpm5	protein_coding	ENSMUSG00000009246	0.0060325	0	0	0	0	0.150855	0	0
Ascl2	protein_coding	ENSMUSG00000009248	0	0.166444	0	0.124706	0.108402	0	0	0
Rarres2	protein_coding	ENSMUSG00000009281	0.049713	0.196552	0.0681764	0	0	0	0	0
Pttg1ip	protein_coding	ENSMUSG00000009291	3.53404	4.01431	3.04925	2.27584	3.78591	3.48725	3.68769	1.84145
Trpm2	protein_coding	ENSMUSG00000009292	0.112555	0.0161237	0.567097	0.113556	0.0672068	0.151514	0.219074	0.0579178
Ube2g2	protein_coding	ENSMUSG00000009293	0.33063	0.734779	0.0711256	0.384087	0.1725	0.779717	0.161641	0.405556
Mpo	protein_coding	ENSMUSG00000009350	0	0	0	0	0	0	0	0.108002
Lpo	protein_coding	ENSMUSG00000009356	0.203976	0.241013	0	0.0555618	0.00603721	0.0251272	0.135515	0
Met	protein_coding	ENSMUSG00000009376	0.0223289	0.00367844	0	0	0.0347377	0.0232658	0	0.00589881
Slc16a12	protein_coding	ENSMUSG00000009378	0.0233901	0.00513768	0.0106924	0.00577402	0.00167304	0.0069633	0.223115	0
Syn2	protein_coding	ENSMUSG00000009394	0.251908	0.366432	0.306763	0.581086	0.374126	0.290018	0.435944	0.471861
Elk1	protein_coding	ENSMUSG00000009406	1.59899	1.80124	1.9601	0.485135	0.682401	1.76581	0.607439	1.49522
Nav1	protein_coding	ENSMUSG00000009418	0.932794	0.795314	1.0139	0.465326	1.34101	1.23212	1.11834	0.643458
Tnpo1	protein_coding	ENSMUSG00000009470	1.28656	1.67006	1.12718	0.834181	0.808207	2.26559	0.498667	1.38519
Myod1	protein_coding	ENSMUSG00000009471	0	0	0	0	0	0	0	0.0495185
Otog	protein_coding	ENSMUSG00000009487	0	0	0	0	0	0	0	0.00184516
Rnmt	protein_coding	ENSMUSG00000009535	1.14237	1.50555	0.972701	1.1776	1.41154	1.71913	1.28758	0.859606
Kcnq1	protein_coding	ENSMUSG00000009545	0	0	0	0	0	0	0	0
Srp14	protein_coding	ENSMUSG00000009549	16.2882	15.903	8.90229	9.39842	7.79366	19.6808	9.7039	4.6123
6330409D20Rik	protein_coding	ENSMUSG00000009551	0	0.0482719	0.0753464	0	0	0.13085	0	0
Cdk9	protein_coding	ENSMUSG00000009555	1.37062	2.5289	8.53079	0.541356	1.57463	2.88765	3.41741	2.65605
Tor2a	protein_coding	ENSMUSG00000009563	0.521749	1.0112	3.24091	0.181832	0.869326	0.182737	2.01743	0.0518907
Fpgs	protein_coding	ENSMUSG00000009566	0.135656	0.047048	0.225204	0.0282002	0.0122566	0.382597	0	0.0422503
Mrtfb	protein_coding	ENSMUSG00000009569	1.1734	1.23313	1.89071	1.31892	1.3612	0.648057	1.64906	1.52143
Cbx5	protein_coding	ENSMUSG00000009575	4.29383	4.3785	5.39929	3.35288	4.5085	4.20659	3.15157	2.88667
Odam	protein_coding	ENSMUSG00000009580	0	0	0	0	0	0	0	0
Apobec3	protein_coding	ENSMUSG00000009585	0.46293	0.309229	1.10448	0.131498	0.52254	0.181237	0.12218	0.0160828
St6galnac1	protein_coding	ENSMUSG00000009588	0	0	0	0	0	0	0	0
Taf7l	protein_coding	ENSMUSG00000009596	0.00939179	0	0	0.0278212	0	0	0	0.269944
Sardh	protein_coding	ENSMUSG00000009614	0.025651	0.0101417	0.0105533	0.00253286	0.00220171	0	0.148263	0.00433692
Vav2	protein_coding	ENSMUSG00000009621	0.0167813	0.119182	0.0204568	0.0266967	0.0896246	0.126561	0.0084528	0.00394067
Tex15	protein_coding	ENSMUSG00000009628	0.00893396	0	0.00612601	0	0	0	0.00253129	0
Ppp2cb	protein_coding	ENSMUSG00000009630	2.28905	2.74066	2.01122	1.19527	2.62414	2.57799	2.41838	0.865875
G0s2	protein_coding	ENSMUSG00000009633	3.64021	0.575697	0	8.62669	5.49914	1.73392	0.825114	0
Dmap1	protein_coding	ENSMUSG00000009640	1.68102	4.21733	0.472179	1.31991	4.31124	1.73648	1.21654	2.02033
Pla2g12b	protein_coding	ENSMUSG00000009646	0	0	0	0	0	0	0	0
Mcu	protein_coding	ENSMUSG00000009647	0.0978524	0.0620923	0.0807653	0.0858866	0.0155537	0.0798405	0.0862551	0.0291057
Oit3	protein_coding	ENSMUSG00000009654	0.00817016	0	0	0	0	0	0	0
Tex11	protein_coding	ENSMUSG00000009670	0	0	0	0	0	0	0	0
Bcr	protein_coding	ENSMUSG00000009681	0.311658	0.37651	0.278154	0.32728	0.421429	0.279817	0.31677	0.251966
Fxyd5	protein_coding	ENSMUSG00000009687	0.693262	0.996718	0.216077	1.05794	0.473335	4.93451	0.910694	0.146516
Kcnd1	protein_coding	ENSMUSG00000009731	0.625011	3.7257	0.342856	0.427261	0.156814	1.6145	0.533984	0.219475
Tfcp2	protein_coding	ENSMUSG00000009733	0.199336	0.198907	0.0429581	0.154653	0.149099	0.668034	0.264643	0.0674052
Pou6f2	protein_coding	ENSMUSG00000009734	0.0144541	0.00366331	0.00838635	0.0312895	0.0047717	0	0.00378029	0.00751941
Pou6f1	protein_coding	ENSMUSG00000009739	1.54598	3.9024	1.93207	2.87458	1.42328	1.51435	0.960833	0.901145
Ubp1	protein_coding	ENSMUSG00000009741	0.913907	1.01174	0.510447	0.984458	1.09821	1.25055	0.775879	0.353987
Nuak2	protein_coding	ENSMUSG00000009772	0.123988	0.350153	0.109309	0.437247	0	0.242561	0.0200742	0
Cilk1	protein_coding	ENSMUSG00000009828	2.24112	2.29653	1.64231	1.41175	1.3908	2.66002	1.74222	1.376
Sdhb	protein_coding	ENSMUSG00000009863	1.37608	1.55448	1.51207	0.725812	1.04175	2.98215	0.716817	1.474
Cox4i2	protein_coding	ENSMUSG00000009876	0.0283068	0.3171	0	1.27177	0.0850383	0.0337081	0.144365	0.0239297
Snap47	protein_coding	ENSMUSG00000009894	0.73649	1.36624	0.990874	1.96801	0.431423	1.06406	1.00479	2.03896
Wnt3a	protein_coding	ENSMUSG00000009900	0	0	0	0	0	0	0	0
Kdsr	protein_coding	ENSMUSG00000009905	1.21387	1.80104	0.440341	1.68193	1.01166	1.25432	1.03845	0.453502
Vps4b	protein_coding	ENSMUSG00000009907	0.936973	1.24105	1.38828	1.64582	0.800194	1.58113	0.779084	0.967224
Rps25	protein_coding	ENSMUSG00000009927	12.0653	17.8732	13.4679	13.8069	10.9581	19.7692	13.727	10.4368
Nxf2	protein_coding	ENSMUSG00000009941	0	0	0	0	0	0	0	0
Taz	protein_coding	ENSMUSG00000009995	4.03115	2.45959	0.281535	0.442276	3.23581	3.33358	1.43828	1.59347
Kif19a	protein_coding	ENSMUSG00000010021	0.448835	0.431653	0.00831799	0.107804	0.166595	0.0722268	0.281836	0.0205098
Aldh3a2	protein_coding	ENSMUSG00000010025	1.08566	1.45841	0.517036	0.592883	0.862944	0.191221	0.387719	0.779085
Zmynd10	protein_coding	ENSMUSG00000010044	0	0	0	0	0	0	0	0
Tmem115	protein_coding	ENSMUSG00000010045	1.56104	5.10042	1.4272	8.02822	2.09358	1.43291	4.42294	0.96225
Hyal2	protein_coding	ENSMUSG00000010047	0.540745	0.461129	0.261733	1.03649	3.41279	0.037878	0.432596	0.0806699
Ifrd2	protein_coding	ENSMUSG00000010048	0.187417	0.670427	0	0.185061	0.0229809	0.797067	0.0303437	0
Hyal1	protein_coding	ENSMUSG00000010051	1.38235	0.720253	0.352698	0.79359	0.137967	0.229691	0	0.489181
Tusc2	protein_coding	ENSMUSG00000010054	3.28299	2.19881	7.60222	1.38172	1.20107	5.06303	2.6838	5.82367
Nprl2	protein_coding	ENSMUSG00000010057	1.10461	0.873471	1.81784	3.44671	0.872278	0	1.4522	2.3532
Slc38a3	protein_coding	ENSMUSG00000010064	0.504513	1.52284	1.64044	0.819572	0.607653	0.40698	1.35567	0.598476
Cacna2d2	protein_coding	ENSMUSG00000010066	0.0651882	0.0390511	0.0991516	0.0514951	0.0172946	0.0296394	0.108805	0.387761
Rassf1	protein_coding	ENSMUSG00000010067	0.459335	0.983715	0	0.439388	0.110886	1.0085	0.0976087	0.0485385
Epn3	protein_coding	ENSMUSG00000010080	0	0	0	0	0	0	0	0
Rnf112	protein_coding	ENSMUSG00000010086	2.83794	3.66892	14.1963	4.19006	4.8254	3.54038	2.32801	3.24451
Slc3a2	protein_coding	ENSMUSG00000010095	4.23413	7.5591	3.32541	2.26543	4.54688	6.18596	5.40116	2.07353
Nxf1	protein_coding	ENSMUSG00000010097	5.26272	11.3987	3.80658	5.68991	7.32849	10.2069	3.57361	5.17166
Stx5a	protein_coding	ENSMUSG00000010110	2.63335	2.25377	2.17258	0.725169	1.32376	1.91148	1.45061	1.6674
Slc47a1	protein_coding	ENSMUSG00000010122	0	0	0	0.0217247	0.0151075	0	0	0.00371984
Pifo	protein_coding	ENSMUSG00000010136	0	0	0	0	0	0	0	0
Tnfrsf13b	protein_coding	ENSMUSG00000010142	0.0679853	0.0806388	0.0466175	0.00671308	0.0583541	0.226682	0.04623	0
Spire2	protein_coding	ENSMUSG00000010154	0.221439	0.0275318	0	0.0330047	0.017931	0.00995067	0	0
Prox1	protein_coding	ENSMUSG00000010175	3.07647	3.12744	1.6492	0.933822	2.35002	4.15012	1.52831	2.07271
Raver1	protein_coding	ENSMUSG00000010205	0	0	0	0	0	0	0	0
2610507B11Rik	protein_coding	ENSMUSG00000010277	8.42016	8.95623	5.89421	6.35801	7.34616	6.75432	7.04999	4.57435
AI597479	protein_coding	ENSMUSG00000010290	2.27472	2.50412	3.40092	1.55908	0.964751	2.61317	0.616703	3.80072
Tmem86a	protein_coding	ENSMUSG00000010307	2.35651	3.25125	0.90892	0.0727154	0.853315	1.27154	0.584218	1.02719
Optc	protein_coding	ENSMUSG00000010311	0	0	0	0	0	0	0	0
Tex14	protein_coding	ENSMUSG00000010342	0	0.00806506	0.0111898	0.00100711	0.000875439	0	0.00115592	0
Ifi35	protein_coding	ENSMUSG00000010358	0.134473	0.275681	0	0	0	0	0	0
Rdm1	protein_coding	ENSMUSG00000010362	0.310806	0.0910254	0.0710397	0	0	0.0411235	0.0782769	0.525492
Nedd8	protein_coding	ENSMUSG00000010376	1.68404	2.19887	4.53345	3.0794	3.26569	2.581	3.44605	1.34455
Gosr1	protein_coding	ENSMUSG00000010392	1.01047	1.16731	0.0798381	0.554318	1.53477	2.06985	0.589096	0.558937
Mrpl52	protein_coding	ENSMUSG00000010406	4.4287	7.972	15.1838	8.10612	11.6821	10.5475	3.795	4.47441
Spaca7	protein_coding	ENSMUSG00000010435	0.00554799	0	0	0	0	0	0	0
Kansl3	protein_coding	ENSMUSG00000010453	1.04344	2.90177	1.46879	0.422115	1.50716	1.17686	1.01586	1.32897
Eya4	protein_coding	ENSMUSG00000010461	0.0359864	0.0449738	0.0102107	0.000612656	0.0154442	0.0258596	0.0225018	0.0178335
Ebf3	protein_coding	ENSMUSG00000010476	0.00763898	0.0117454	0	0	0	0.0788371	0	0.036594
Uckl1os	lncRNA	ENSMUSG00000010492	0.298791	0.514943	0	0	0.177551	0	0.234436	0.136009
Myt1	protein_coding	ENSMUSG00000010505	0.279069	0.443233	0.225704	0.0541702	0.233393	0.670319	0.170304	0.0483932
Faf1	protein_coding	ENSMUSG00000010517	0.0947063	0.0839149	0.0667745	0.0538905	0.164876	0.122335	0.0315331	0.0737293
Gm266	protein_coding	ENSMUSG00000010529	0.633288	0.166924	0	0	0	0	0	0
Tsacc	protein_coding	ENSMUSG00000010538	0	0	0	0.0106607	0.0278008	0.0385695	0	0
Mettl16	protein_coding	ENSMUSG00000010554	0.615636	0.902675	1.01241	0.118422	1.04769	1.23771	0.350371	0.333442
Dazl	protein_coding	ENSMUSG00000010592	0.064783	0	0	0	0	0	0.0367103	0
Apol7a	protein_coding	ENSMUSG00000010601	0	0	0	0	0	0	0	0
Pigyl	protein_coding	ENSMUSG00000010607	13.2203	12.7323	10.7387	7.3304	5.32457	27.0052	3.34237	6.61967
Rbm25	protein_coding	ENSMUSG00000010608	3.20641	4.82721	3.18212	2.77107	2.17223	4.47107	2.19312	2.62042
Psen2	protein_coding	ENSMUSG00000010609	0.219456	0.211355	0.0636648	0.0791778	0.0760709	0.17087	0.0813111	0.274714
Acaa1b	protein_coding	ENSMUSG00000010651	0	0.0893695	0	0.0334795	0	0.100938	0	0
Plcd1	protein_coding	ENSMUSG00000010660	0.0349858	0.129103	0.0863629	0.352369	0.162159	0.266634	0.0396505	0.118304
Fads1	protein_coding	ENSMUSG00000010663	12.5635	13.4141	9.70762	7.30441	13.5668	19.5288	12.9306	8.52079
Lmbr1	protein_coding	ENSMUSG00000010721	0.156258	0.155474	0.0127724	0.294283	0.20518	0.0529881	0.233387	0.0437405
Tnfrsf22	protein_coding	ENSMUSG00000010751	0.124211	0.122774	0.0425856	0.13287	0.55084	0.258845	0.492702	0.157506
Cars	protein_coding	ENSMUSG00000010755	0.319292	0.799045	0.742914	0.481774	0.615863	0.730529	0.93922	0.645988
Phlda2	protein_coding	ENSMUSG00000010760	0	0	0	0	0	0	0	0
Asz1	protein_coding	ENSMUSG00000010796	0	0	0	0	0	0	0	0
Wnt2	protein_coding	ENSMUSG00000010797	0.0221533	0	0	0	0	0.0967283	0	0
Gabra1	protein_coding	ENSMUSG00000010803	0.621071	0.561269	1.27355	1.77847	0.741244	0.514184	1.27034	0.800053
Grid2ip	protein_coding	ENSMUSG00000010825	0.110417	0.157162	0.0787414	0	0.015164	0.0157783	0.105117	0.0261361
Kdelr3	protein_coding	ENSMUSG00000010830	0	0.0178889	0	0.013403	0.0349522	0.0969821	0	0.298344
Cfap97d1	protein_coding	ENSMUSG00000010841	0.0577692	0.203026	0.0264082	0	0	0	0	0
Apip	protein_coding	ENSMUSG00000010911	0.607949	0.363221	0.344612	0.31216	0.271348	0.550204	1.37802	0.418006
Pdhx	protein_coding	ENSMUSG00000010914	0.275633	0.170037	0.667538	0.547233	0.67452	0.537735	0.119637	0.0941965
Vac14	protein_coding	ENSMUSG00000010936	0.305069	0.412006	0.285818	0.204303	0.38111	0.490968	0.114678	0.164696
Mcoln2	protein_coding	ENSMUSG00000011008	0.0100982	0	0	0	0	0	0	0
Slc5a1	protein_coding	ENSMUSG00000011034	0	0	0	0	0	0	0	0
Akt1s1	protein_coding	ENSMUSG00000011096	1.84132	1.51275	0.42633	1.20425	0.923651	1.76553	0.406526	1.37466
Tbrg1	protein_coding	ENSMUSG00000011114	0.395692	2.25188	2.29394	0.426238	0.494016	0.771047	0.183457	1.10995
Panx3	protein_coding	ENSMUSG00000011118	0	0	0	0	0	0	0	0
Adssl1	protein_coding	ENSMUSG00000011148	1.13978	2.29123	1.07834	0.519989	1.13311	0.712995	0.327026	0.731801
Cfap161	protein_coding	ENSMUSG00000011154	0.0147998	0	0	0.0803757	0	0	0	0
Brf1	protein_coding	ENSMUSG00000011158	0.972868	1.49668	1.4484	0.351362	0.809052	0.879021	0.124416	0.124805
Vipr2	protein_coding	ENSMUSG00000011171	0.0134614	0.0620931	0.00615363	0.0155075	0.100138	0.0213733	0.0177989	0.0284496
Odc1	protein_coding	ENSMUSG00000011179	6.98816	12.5313	6.50424	6.2216	7.59113	6.93011	2.57073	3.52518
Thg1l	protein_coding	ENSMUSG00000011254	0.444349	0.562188	0	0	0.0610239	0.275151	0	0.0601023
Adam19	protein_coding	ENSMUSG00000011256	0.287828	0.379332	0.477827	0.29252	0.169036	0.266583	0.188856	0.291701
Pabpc4	protein_coding	ENSMUSG00000011257	0.088287	0.116355	0.0691867	0.0539669	0.721712	0.190241	0	0.0248784
Exoc3l2	protein_coding	ENSMUSG00000011263	0.00919879	0	0	0	0	0	0	0
Zfp296	protein_coding	ENSMUSG00000011267	0	0	0	0	0	0	0.0517257	0
Plin5	protein_coding	ENSMUSG00000011305	0.205188	0.169012	0	0.0506521	0.13209	0.61085	0	0
Sugp1	protein_coding	ENSMUSG00000011306	1.37446	1.70163	0.928186	1.30577	0.652434	1.20274	0.944073	0.3565
Dmrtc2	protein_coding	ENSMUSG00000011349	0	0	0	0	0	0	0	0
Gm5893	lncRNA	ENSMUSG00000011350	0	0	0	0	0	0	0	0
Dhdh	protein_coding	ENSMUSG00000011382	0.474629	0.807488	0.863928	0.0852114	1.19995	0.41105	0.743297	0.204266
Zfp790	protein_coding	ENSMUSG00000011427	0.444012	0.449083	1.03374	0.744313	1.37377	2.20101	1.60326	0.357896
Cpb1	protein_coding	ENSMUSG00000011463	0	0	0	0	0.00480467	0	0	0
Slc25a41	protein_coding	ENSMUSG00000011486	0	0	0	0	0	0	0	0
Fsd1	protein_coding	ENSMUSG00000011589	1.33423	1.71932	1.97207	2.15185	0.496259	3.95439	0.403233	1.06525
Pinlyp	protein_coding	ENSMUSG00000011632	0	0.0454362	0	0	0	0	0	0
Fuz	protein_coding	ENSMUSG00000011658	0.375488	0.680433	0	0.0463461	1.63161	1.11784	0	0.0198392
Sptbn4	protein_coding	ENSMUSG00000011751	0.314925	0.439457	0.602794	0.241124	0.557967	0.22862	0.0629849	0.472661
Pgam1	protein_coding	ENSMUSG00000011752	0.433648	1.08286	0.0313002	1.32966	0.352624	0.298965	0.620801	0.405182
Evi5	protein_coding	ENSMUSG00000011831	0.403545	0.530282	0.438529	0.555764	0.609703	0.629488	0.382463	0.310222
Evi5l	protein_coding	ENSMUSG00000011832	1.96117	2.82044	1.60429	0.567365	0.921405	1.83963	1.9458	0.648622
Snapc2	protein_coding	ENSMUSG00000011837	4.01545	4.45303	0.738715	0.725301	0.588443	4.89828	1.49845	1.98705
Git1	protein_coding	ENSMUSG00000011877	11.5668	20.0451	12.4233	6.62867	17.4717	16.5544	15.1917	5.33689
Gltp	protein_coding	ENSMUSG00000011884	11.2975	13.6311	4.14197	3.86854	6.16304	13.4277	6.64409	4.13696
Bnip2	protein_coding	ENSMUSG00000011958	2.87117	3.93444	1.73385	1.03094	4.30573	3.72984	1.76566	0.641277
Ccnt1	protein_coding	ENSMUSG00000011960	2.31354	2.47696	1.04015	0.993859	2.1291	3.81155	2.28683	1.98403
Scarf2	protein_coding	ENSMUSG00000012017	0	0.0184039	0.306413	0.0551556	0.0359584	0	0	0
4930579F01Rik	protein_coding	ENSMUSG00000012042	0	0	0	0	0	0	0	0
Brms1l	protein_coding	ENSMUSG00000012076	0.474007	0.667155	0.713164	0.154502	2.20413	1.35907	0.38074	0.972601
Med15	protein_coding	ENSMUSG00000012114	0.901683	1.20322	0.831262	0.81414	0.862811	0.730768	0.567489	1.02642
Dhdds	protein_coding	ENSMUSG00000012117	0.675031	0.476588	0.892674	0.147592	1.15053	0.884219	1.00001	0.411684
Crybg2	protein_coding	ENSMUSG00000012123	0.116454	0.166265	0	0	0.074967	0.0462248	0	0.00410193
Ubxn11	protein_coding	ENSMUSG00000012126	0.251939	0.226754	0.0842703	0.0182028	0.0791149	0.0804909	0	0.207787
Mogat1	protein_coding	ENSMUSG00000012187	0.0622245	0	0.232731	0	0.17965	0	0	0.0191283
Tex22	protein_coding	ENSMUSG00000012211	0	0.0281159	0	0	0	0.0127022	0	0
Wnt8a	protein_coding	ENSMUSG00000012282	0	0	0	0.0764243	0	0	0	0
Tjap1	protein_coding	ENSMUSG00000012296	0.561912	0.941788	0.510945	0.307579	0.351246	1.47645	0.470703	0.180716
Ehf	protein_coding	ENSMUSG00000012350	0	0	0	0	0.0165616	0	0	0
Nanog	protein_coding	ENSMUSG00000012396	0	0	0	0	0	0	0	0
Rpl15	protein_coding	ENSMUSG00000012405	13.6611	13.5173	8.45133	6.59574	15.3138	29.9183	7.52149	18.3613
Tmem167	protein_coding	ENSMUSG00000012422	0.853238	1.56467	0.361816	0.293771	1.12504	1.43717	0.671176	0.462677
Steap4	protein_coding	ENSMUSG00000012428	0.0565407	0	0	0.125617	0.242654	0	0	0
Mplkip	protein_coding	ENSMUSG00000012429	1.11373	2.40185	0.277703	0.133301	0.434524	0.281325	0.726738	0.0570615
Kif11	protein_coding	ENSMUSG00000012443	0.0439746	0.151574	0	0.0100204	0.0116138	0.185294	0.0306695	0.0028596
Rpa3	protein_coding	ENSMUSG00000012483	1.37754	0.250411	0.390861	0	0.203861	2.60201	0.753691	0.0803127
Mlkl	protein_coding	ENSMUSG00000012519	0.0116575	0.0153636	0.0319741	0	0.0350211	0.0277638	0	0
Phox2b	protein_coding	ENSMUSG00000012520	0	0	0	0	0	0	0	0
Tnpo3	protein_coding	ENSMUSG00000012535	0.652366	0.754125	0.540456	0.439704	0.210219	0.631021	0.749441	0.572195
Ttll5	protein_coding	ENSMUSG00000012609	0.931387	1.11302	1.17686	0.47616	0.733794	0.974038	0.869726	0.398341
Zfp715	protein_coding	ENSMUSG00000012640	0.899353	1.39862	0.197339	0.497307	1.28143	0.717544	0.468863	0.31932
Retn	protein_coding	ENSMUSG00000012705	0	0	0	0	0	0	0	0
Acp4	protein_coding	ENSMUSG00000012777	0	0.0774934	0	0	0	0	0.0333201	0
Cdh23	protein_coding	ENSMUSG00000012819	0.00429567	0.00669065	0.000535552	0	0.0093854	0.0060454	0.00265551	0
Rps5	protein_coding	ENSMUSG00000012848	55.2299	86.7097	58.1378	50.9092	55.9321	83.8871	65.2103	47.9908
Podnl1	protein_coding	ENSMUSG00000012889	0.0235183	0	0.322529	0	0.0807461	0.0280058	0	0
Adgrl1	protein_coding	ENSMUSG00000013033	2.7226	2.81338	4.14695	2.4453	3.2294	4.51094	3.00233	2.83895
Amotl1	protein_coding	ENSMUSG00000013076	0.140204	0.222126	0.0777286	0.0500748	0.11138	0.301944	0.272155	0.0466533
2200002J24Rik	protein_coding	ENSMUSG00000013083	0	0	0	0	0	0	0	0
Etv5	protein_coding	ENSMUSG00000013089	0.37381	1.06856	1.74371	0.647245	0.87444	0.771155	0.802551	0.48959
Tmem190	protein_coding	ENSMUSG00000013091	0.109517	0.433003	0	0	0	0	0.372359	0
Gfod2	protein_coding	ENSMUSG00000013150	0.0789229	0.0497456	0.0470586	0.0542128	0.176719	0.122586	0	0
Enkd1	protein_coding	ENSMUSG00000013155	0.168636	0	0.277521	0.0333033	0.0578984	0.321302	0	0
4933405L10Rik	protein_coding	ENSMUSG00000013158	0	0	0	0	0	0	0	0
Atp6v0d1	protein_coding	ENSMUSG00000013160	1.3534	3.74764	1.8814	1.94251	2.17099	2.54076	1.27821	3.051
Ptprs	protein_coding	ENSMUSG00000013236	2.78446	4.32136	2.8047	2.19957	2.77116	4.73641	3.74062	2.08604
Slc41a1	protein_coding	ENSMUSG00000013275	1.51086	2.63594	2.02266	1.07983	1.64264	2.28749	0.578923	2.51798
Fer1l4	protein_coding	ENSMUSG00000013338	0	0.0599401	0	0	0	0	0	0
4931406B18Rik	protein_coding	ENSMUSG00000013353	0.188109	0	0	0	0	0	0	0
Iglon5	protein_coding	ENSMUSG00000013367	1.44172	1.38079	0.0614028	0.468637	1.09144	0.671798	1.23815	1.07495
Igf2bp1	protein_coding	ENSMUSG00000013415	0.0252188	0	0	0	0.00270577	0	0.00714534	0
B4galnt2	protein_coding	ENSMUSG00000013418	0	0.0579602	0	0	0.00269632	0	0	0
Zfp651	protein_coding	ENSMUSG00000013419	4.28632	3.20001	4.50213	0.880739	1.89271	3.49623	2.10599	1.12057
Nelfb	protein_coding	ENSMUSG00000013465	1.51451	1.01521	0.966881	0.244949	0.672393	1.35263	0.577082	0.607051
Card14	protein_coding	ENSMUSG00000013483	0.012266	0	0	0	0	0	0	0
Tmem175	protein_coding	ENSMUSG00000013495	0.719801	1.01259	0.499112	0.287496	1.48557	0.260034	0.155822	0.109393
Bcas1	protein_coding	ENSMUSG00000013523	25.4261	25.4942	26.1168	15.9333	23.205	32.9387	24.0682	23.1005
Tango2	protein_coding	ENSMUSG00000013539	0.383772	0.497205	0.347896	0.574845	0.385236	0.0542204	0.891998	0.23095
4833413E03Rik	lncRNA	ENSMUSG00000013562	0	0	0	0	0	0	0	0
Aldh1a2	protein_coding	ENSMUSG00000013584	0.0191118	0	0	0.00566148	0	0.00455173	0	0
Ndufs2	protein_coding	ENSMUSG00000013593	4.26834	4.81643	2.69087	2.30476	4.29422	3.35531	8.52613	4.89757
Snx31	protein_coding	ENSMUSG00000013611	0	0	0	0	0	0.092422	0	0.18674
Atraid	protein_coding	ENSMUSG00000013622	6.31032	6.35775	4.67782	3.7771	3.45058	9.05211	2.18141	0.617903
Cad	protein_coding	ENSMUSG00000013629	0.467146	0.521599	0.462687	0.608626	0.245035	0.625819	0.544138	0.581397
Lypd8	protein_coding	ENSMUSG00000013643	0	0	0	0	0	0	0	0
Sh3bp5l	protein_coding	ENSMUSG00000013646	0.967571	1.10833	1.14091	0.196439	1.52129	1.34602	1.02484	0.198756
1810065E05Rik	protein_coding	ENSMUSG00000013653	0	0	0	0	0	0	0	0
Atad1	protein_coding	ENSMUSG00000013662	1.7193	1.78119	0.705497	0.95133	1.25496	2.72713	1.74397	1.30658
Pten	protein_coding	ENSMUSG00000013663	1.91019	2.72405	1.33592	1.51027	2.57566	2.11201	1.82733	1.40279
4933402N03Rik	protein_coding	ENSMUSG00000013668	0	0	0	0	0	0	0	0
Pea15a	protein_coding	ENSMUSG00000013698	51.0761	50.601	47.6319	38.9369	45.399	45.1032	51.4352	44.7134
Timm23	protein_coding	ENSMUSG00000013701	0.0636668	0.447505	0.0388056	0.041911	0.085007	0.0421196	0	0.107644
Tnfaip8l2	protein_coding	ENSMUSG00000013707	0.270804	0.0713791	0.891312	0	0.092976	0	0.491057	0
Trnt1	protein_coding	ENSMUSG00000013736	4.03002	2.82253	1.27905	0.955047	3.05389	1.93331	1.85304	1.24594
Ly6g6e	protein_coding	ENSMUSG00000013766	0.161685	0.426173	0.221734	0	0	0.385073	0	0
Ehmt2	protein_coding	ENSMUSG00000013787	3.61144	5.59183	7.9027	1.34457	5.30188	3.60729	2.90757	2.69432
Elof1	protein_coding	ENSMUSG00000013822	2.13202	0.629785	0.4537	2.03262	2.49256	2.67015	4.45763	0.0621497
Med16	protein_coding	ENSMUSG00000013833	1.57927	1.93878	1.33509	0.149533	1.16057	1.91926	0.600699	0.91443
St3gal1	protein_coding	ENSMUSG00000013846	0.289	0.816555	0.153971	0.314109	0.540731	0.60411	0.14845	0.107216
Tmem259	protein_coding	ENSMUSG00000013858	2.91726	3.4127	3.48377	1.60213	3.10887	2.28341	5.10793	3.64382
Rnf170	protein_coding	ENSMUSG00000013878	0.213414	0.456268	0.715429	0.299707	0.248311	0.372733	0.20962	0.232533
Clip3	protein_coding	ENSMUSG00000013921	37.1584	46.5723	28.5527	37.1567	35.4082	35.8083	34.7187	30.1002
1700020L13Rik	protein_coding	ENSMUSG00000013928	0	0	0	0	0.0130119	0	0.0343614	0
Myl2	protein_coding	ENSMUSG00000013936	0.0245607	0.0971066	0.0336825	0.06063	0.0843252	0.438708	0.055671	0.103815
Dedd	protein_coding	ENSMUSG00000013973	0.256543	0.0922093	0.0639677	0.0345434	0.250226	0.138861	1.22907	0.0394316
Mcemp1	protein_coding	ENSMUSG00000013974	0.0877389	0.28908	0	0	0.0753092	0	0	0
Nit1	protein_coding	ENSMUSG00000013997	1.67089	1.30003	0.414119	1.88843	1.64154	1.46232	1.64271	1.90606
Pax5	protein_coding	ENSMUSG00000014030	0	0	0	0	0	0	0	0
Prdm15	protein_coding	ENSMUSG00000014039	0.142601	0.11746	0.244454	0.170982	0.209828	0.136456	0.0461757	0.0193743
Rnf168	protein_coding	ENSMUSG00000014074	1.01332	1.99476	1.48642	0.949925	0.478924	0.488782	0.428846	0.553017
Dynlt2b	protein_coding	ENSMUSG00000014075	0.261807	0.495993	1.0098	0.323145	0.140448	0.56507	1.33521	0.677804
Chp1	protein_coding	ENSMUSG00000014077	1.13377	1.91671	2.35372	2.49382	1.67785	1.16854	0.646899	0.938624
Sval2	protein_coding	ENSMUSG00000014104	0	0	0	0	0	0	0	0
Trpv4	protein_coding	ENSMUSG00000014158	0.042395	0.0893966	0	0.0334897	0.00363891	0.0302907	0.0480477	0.0215037
Klhl3	protein_coding	ENSMUSG00000014164	0.206167	0.0643523	0.106026	0.129913	0.138541	0.0678372	0.0783976	0.19378
Tvp23b	protein_coding	ENSMUSG00000014177	0.243054	0.309465	0.310725	0.0976266	0.27934	0.451317	0.0373506	0.14975
Dnajc7	protein_coding	ENSMUSG00000014195	1.50183	2.01723	0.942339	1.34075	2.3062	2.04318	2.32694	1.77744
Zfp385c	protein_coding	ENSMUSG00000014198	0	0	0	0	0	0	0	0
Cacybp	protein_coding	ENSMUSG00000014226	3.51189	3.25914	1.14385	2.7742	2.17286	4.35626	2.18908	1.05147
Cluap1	protein_coding	ENSMUSG00000014232	0.223423	0.438545	0.00651918	0.0704089	0.0489629	0.30568	0.19395	0.281303
Zswim7	protein_coding	ENSMUSG00000014243	0.0760608	0.0716011	0.0298028	0.0214585	0.839386	0.0517567	0.0246292	0.0551139
Pigl	protein_coding	ENSMUSG00000014245	0.0879317	0.0688075	0.0376842	0.537239	0.0259445	0.409024	0.510737	0.0371674
Ndufa2	protein_coding	ENSMUSG00000014294	9.95136	20.1279	20.9448	5.86847	4.9826	11.0273	3.68108	8.93837
Pam16	protein_coding	ENSMUSG00000014301	0.072155	0.499244	0	0.035624	0.340632	0.0859231	0.143107	0.0457483
Glis2	protein_coding	ENSMUSG00000014303	0.254481	0.28843	0.0558391	0.482462	0.0698974	0.224249	0.0115365	0.748654
Cox6c	protein_coding	ENSMUSG00000014313	3.86894	6.19741	3.32682	3.35352	6.01169	8.38478	4.73727	4.34339
Bicc1	protein_coding	ENSMUSG00000014329	0.0558267	0.0735747	0.0810119	0.0314084	0.0195015	0.0378777	0.00882841	0.0093291
Ube2z	protein_coding	ENSMUSG00000014349	2.0295	1.83956	1.84376	1.5643	0.683565	2.88583	1.79544	0.709437
Gip	protein_coding	ENSMUSG00000014351	0	0	0	0	0	0	0	0
Tmem87b	protein_coding	ENSMUSG00000014353	0.859364	1.11575	0.204201	0.768747	0.639028	0.881493	1.63932	0.751656
Anapc1	protein_coding	ENSMUSG00000014355	1.35087	1.81704	1.7298	0.756329	0.824797	2.03507	0.793677	0.743384
Mertk	protein_coding	ENSMUSG00000014361	0.267765	0.621946	0.359098	0.365193	0.942184	0.738131	0.298438	0.145071
Tsg101	protein_coding	ENSMUSG00000014402	0.391593	0.542217	0.244723	0.411144	0.616925	0.584369	0.56178	0.255614
Hps5	protein_coding	ENSMUSG00000014418	0.773175	0.853891	0.13032	0.746396	1.10113	0.761254	0.176232	0.591543
Map3k4	protein_coding	ENSMUSG00000014426	0.482326	0.486749	0.161896	0.374682	0.487821	0.526162	0.235092	0.39919
Piezo1	protein_coding	ENSMUSG00000014444	0.103788	0.194988	0.136277	0	0.125097	0.207739	0.0250268	0.0317354
Blk	protein_coding	ENSMUSG00000014453	0	0	0	0	0	0	0	0
Rnf166	protein_coding	ENSMUSG00000014470	0.914791	1.90037	1.02064	0.275581	0.212934	1.1632	5.67584	0.0262148
Ankrd28	protein_coding	ENSMUSG00000014496	2.08346	3.04391	1.52376	0.918694	2.6029	2.8406	1.5407	1.35325
Ankrd52	protein_coding	ENSMUSG00000014498	1.62091	1.23811	1.80236	0.68251	1.27012	2.82864	0.976439	1.93401
Pkd2l2	protein_coding	ENSMUSG00000014503	0.0604225	0.250271	0.20124	0.170466	0.0703851	0.113067	0.0391308	0.0839162
Srp19	protein_coding	ENSMUSG00000014504	4.83849	4.96749	0.769864	6.5726	3.07463	5.57074	12.785	1.17512
Tmbim7	protein_coding	ENSMUSG00000014529	0.0580355	0	0.00723543	0	0	0	0	0
Clec4f	protein_coding	ENSMUSG00000014542	0	0	0	0	0	0	0	0
Klra17	protein_coding	ENSMUSG00000014543	0	0	0	0	0	0	0	0
Wdfy2	protein_coding	ENSMUSG00000014547	0.514069	0.579309	0.371228	0.245221	0.552086	0.434722	0.678306	0.424081
Rbsn	protein_coding	ENSMUSG00000014550	1.67862	2.2841	0.919326	1.49069	1.28176	1.79773	0.636203	0.529841
Mrps25	protein_coding	ENSMUSG00000014551	0.6889	0.419035	0.0436041	0.533727	0.6095	0.416486	0.744718	0.215031
Dguok	protein_coding	ENSMUSG00000014554	0.3736	0.386323	0.0709414	0.0283773	0.730149	0.438044	0.0586265	0.106897
Camta1	protein_coding	ENSMUSG00000014592	0.132021	0.212824	0.167436	0.187104	0.193522	0.145776	0.241317	0.104176
Csf1	protein_coding	ENSMUSG00000014599	4.35453	6.38582	1.95441	1.71992	4.89291	6.79763	3.86735	2.77763
Strip1	protein_coding	ENSMUSG00000014601	1.42833	1.39595	0.462192	0.847812	1.28797	1.64354	0.654786	0.827592
Kif1a	protein_coding	ENSMUSG00000014602	28.4619	30.0523	26.8027	27.4897	27.9075	35.633	30.0646	25.4841
Alx3	protein_coding	ENSMUSG00000014603	0	0	0	0	0	0	0	0
Slc25a11	protein_coding	ENSMUSG00000014606	7.40008	16.419	1.86269	7.39956	4.38189	16.2299	2.54787	4.94921
Chrne	protein_coding	ENSMUSG00000014609	0.0709727	0	0	0.140161	0	0	0	0.0299991
Cmc2	protein_coding	ENSMUSG00000014633	0.0985356	0.0618387	0.00643483	0	0.326223	0.033525	0.0212712	0.0555327
Chfr	protein_coding	ENSMUSG00000014668	0.783069	0.774012	0.694533	0.50848	0.555242	0.582805	0.602906	0.226657
Ceacam16	protein_coding	ENSMUSG00000014686	0	0	0	0	0	0	0	0
Hoxa2	protein_coding	ENSMUSG00000014704	0	0	0	0	0	0	0	0
Adam28	protein_coding	ENSMUSG00000014725	0	0	0	0	0	0	0	0
Ankrd53	protein_coding	ENSMUSG00000014747	0	0	0	0	0	1.38567	0	0
Tex261	protein_coding	ENSMUSG00000014748	6.23661	12.9286	5.47871	1.46833	6.78185	8.43095	9.28167	2.88942
Fam120b	protein_coding	ENSMUSG00000014763	1.16409	1.50164	1.44976	0.357428	0.896787	2.01809	0.200459	0.973653
Tbp	protein_coding	ENSMUSG00000014767	1.60287	0.938864	0.429273	0.953898	2.59873	1.34317	0.464851	1.20903
Psmb1	protein_coding	ENSMUSG00000014769	1.33679	1.22095	0.903848	0.675344	1.54234	1.30311	0.394613	1.04073
Pdcd2	protein_coding	ENSMUSG00000014771	0	0	0	0	0	0	0	0
Dll1	protein_coding	ENSMUSG00000014773	1.16315	2.34198	0.686799	0.191422	2.17701	3.69359	3.42376	2.19876
Nol3	protein_coding	ENSMUSG00000014776	2.91669	0.594063	1.27271	1.54474	1.25175	2.11551	0.661115	0.515551
Fhod1	protein_coding	ENSMUSG00000014778	0.081832	0.248049	0.628456	0	0	0.29234	0	0.0138357
Plekhg4	protein_coding	ENSMUSG00000014782	0	0.105677	2.74913	0.158354	0	0	0.854235	0
Slc9a5	protein_coding	ENSMUSG00000014786	0.372748	0.626103	0.150349	0.360846	0.577151	0.217585	0.0911163	0.160645
Elmo3	protein_coding	ENSMUSG00000014791	0.894141	0.824879	0.531363	0.17658	1.86751	0	0	0.705488
Stc1	protein_coding	ENSMUSG00000014813	0.0856547	0	0.0335619	0	0.0210058	0	0	0.0103443
4931428F04Rik	protein_coding	ENSMUSG00000014837	0.195151	0.793007	0.490653	0.0160581	0.0139587	0.0193657	0	0.0687394
Tppp3	protein_coding	ENSMUSG00000014846	29.8908	31.555	15.3721	15.2093	21.0421	24.7889	16.4628	27.2994
Msh3	protein_coding	ENSMUSG00000014850	0.153622	0.346872	0.0103128	0.0689503	0.151223	0.189331	0.0255678	0.0644795
Adamts13	protein_coding	ENSMUSG00000014852	0.00849235	0	0.0116464	0	0	0	0	0
Tmem208	protein_coding	ENSMUSG00000014856	1.76918	1.18867	0.190294	0.0856343	3.21574	0.433745	0.23589	1.39297
E2f4	protein_coding	ENSMUSG00000014859	0.877844	4.25957	0.273608	1.31992	2.73994	3.75375	3.52734	1.02883
Surf4	protein_coding	ENSMUSG00000014867	2.94505	4.18773	3.81108	0.819933	2.62286	3.95526	0.539556	1.3665
Surf2	protein_coding	ENSMUSG00000014873	2.86088	13.5416	0.994667	3.10344	8.5427	4.36643	11.5993	1.32847
Dnajb9	protein_coding	ENSMUSG00000014905	5.32217	11.3502	1.23859	3.47167	3.04547	8.143	12.7582	1.30886
Naf1	protein_coding	ENSMUSG00000014907	0.146937	0.761247	0.00694861	0.0650406	0.0391411	0.536992	0.407709	0.381216
Yes1	protein_coding	ENSMUSG00000014932	0.164125	0.13352	0.200071	0.108041	0.158265	0.0820372	0.0987449	0.137033
Ppp1cb	protein_coding	ENSMUSG00000014956	4.07829	5.94205	3.13839	2.51365	2.81799	4.23457	2.10283	3.93575
Gorasp2	protein_coding	ENSMUSG00000014959	0.689612	1.10332	1.37111	1.3381	0.643613	0.595279	0.590436	0.511696
Tsen15	protein_coding	ENSMUSG00000014980	0.385539	0.114324	0	0.0285519	0.512927	0.803432	0.0327708	0.0814807
Oc90	protein_coding	ENSMUSG00000015001	0.0126923	0	0	0	0	0	0.0431537	0
Efr3a	protein_coding	ENSMUSG00000015002	0.609507	0.579107	0.697374	0.733063	0.935302	0.890382	1.18074	0.74443
Trappc2l	protein_coding	ENSMUSG00000015013	1.04142	4.88448	3.5705	1.14931	0.446942	2.22495	0.277712	0.0258937
Acsf3	protein_coding	ENSMUSG00000015016	0.0326429	0.0334603	0.0397923	0.0143256	0.0716028	0.112296	0	0.00613229
Ddx19a	protein_coding	ENSMUSG00000015023	0.714735	1.15523	0.767504	0.665803	1.30799	0.650381	0.236896	0.661217
Galns	protein_coding	ENSMUSG00000015027	0.0971979	0.140298	0.00634747	0.0959761	0	0.0220466	0.0367192	0.0273894
Gata2	protein_coding	ENSMUSG00000015053	0.0234019	0	0	0	0.0100433	0.195071	0	0
C8g	protein_coding	ENSMUSG00000015083	0.150354	0	0	0	0	0.119363	0	0.25421
Entpd2	protein_coding	ENSMUSG00000015085	0.225831	0	0.735546	0.864094	0.557284	0.134461	0.223949	1.43183
Rabl6	protein_coding	ENSMUSG00000015087	2.70108	3.64719	2.88568	3.26247	2.90838	1.6226	1.38712	3.07343
Ptgds	protein_coding	ENSMUSG00000015090	811.158	910.659	520.57	420.409	742.241	813.727	534.438	435.105
Edf1	protein_coding	ENSMUSG00000015092	12.5261	12.8717	11.4024	9.46471	9.2557	15.7809	10.7398	13.3823
Clic3	protein_coding	ENSMUSG00000015093	0.476045	1.15021	1.08808	0.0783435	0	0	0.719356	0
Npdc1	protein_coding	ENSMUSG00000015094	3.38056	5.13456	4.86478	2.82912	2.34214	6.22797	3.05817	1.67881
Fbxw5	protein_coding	ENSMUSG00000015095	6.57912	9.87257	4.51129	9.84111	5.06	5.70134	6.93955	6.02986
Slc25a13	protein_coding	ENSMUSG00000015112	0.0349549	0.0760114	0.0239686	0.167401	0.0780078	0.165459	0.0108943	0.0265949
Ube2i	protein_coding	ENSMUSG00000015120	2.12987	2.63155	0.945975	0.382382	2.20208	4.27997	1.39894	1.13556
Tsr3	protein_coding	ENSMUSG00000015126	1.11168	4.00972	0.240719	0.0577738	0.401764	3.6927	0.663105	0
Unkl	protein_coding	ENSMUSG00000015127	0.260467	0.440093	0.00915908	0.105515	0.00286625	0.0397651	0.0151383	0.220191
Lrrk1	protein_coding	ENSMUSG00000015133	0.000952455	0.0401681	0.139763	0.00376193	0	0.00793937	0	0.00322071
Aldh1a3	protein_coding	ENSMUSG00000015134	0	0	0	0.244572	0.0252234	0	0	0.0709783
Actn1	protein_coding	ENSMUSG00000015143	0.173932	0.115705	0.063608	0.191374	0.0867313	0.142025	0.0506887	0.0308077
Sirt2	protein_coding	ENSMUSG00000015149	40.8425	38.5124	20.6676	13.4477	31.8422	34.1636	21.5466	19.9965
Hnrnpl	protein_coding	ENSMUSG00000015165	8.59277	9.59705	4.45553	3.92711	5.49073	6.39023	4.12647	2.30139
Nolc1	protein_coding	ENSMUSG00000015176	3.27662	1.11102	1.24336	1.46066	4.53266	4.98147	1.29792	1.89594
Casd1	protein_coding	ENSMUSG00000015189	0.336342	0.433736	0.307506	0.271405	0.456322	0.383293	0.426274	0.348538
Cnksr3	protein_coding	ENSMUSG00000015202	0.356459	0.13702	0.371161	0.0162953	0.103403	0.11398	0.00935154	0.0237165
Mtmr1	protein_coding	ENSMUSG00000015214	0.350256	0.554673	0.732132	0.58293	0.528538	0.773633	0.179271	0.317587
Hmgb3	protein_coding	ENSMUSG00000015217	1.13108	0.93699	0.0886379	0.414835	0.52703	0.962076	1.17202	0.737626
Map2	protein_coding	ENSMUSG00000015222	2.15938	2.14009	2.02342	1.94423	1.99715	1.62135	1.45443	1.53128
Cyp2j9	protein_coding	ENSMUSG00000015224	0.657587	1.47066	0.601209	0.518145	1.83012	1.92997	1.43031	0.168456
Nipsnap3a	protein_coding	ENSMUSG00000015242	0	0	0.17735	0	0	0	0	0
Abca1	protein_coding	ENSMUSG00000015243	0.465665	1.66062	0.51285	0.292821	0.503965	1.14875	0.287498	0.128871
Nipsnap3b	protein_coding	ENSMUSG00000015247	1.17814	2.44847	0.890706	0.59658	0.45376	1.02523	0.701849	1.36626
Lage3	protein_coding	ENSMUSG00000015289	3.61099	6.4895	4.50191	1.23175	4.17014	7.97456	0.669674	2.22009
Ubl4a	protein_coding	ENSMUSG00000015290	2.82923	3.91781	1.85565	0.910978	3.06192	3.68646	1.81235	1.95846
Gdi1	protein_coding	ENSMUSG00000015291	38.2614	53.466	42.7945	20.1068	29.8223	33.7448	37.4729	24.4103
Sash1	protein_coding	ENSMUSG00000015305	0.751773	1.29505	0.693755	0.172375	0.554241	1.03157	0.345697	0.249926
Gadd45b	protein_coding	ENSMUSG00000015312	12.8436	24.5343	5.34348	8.62102	11.3338	17.4424	11.8575	8.47868
Slamf6	protein_coding	ENSMUSG00000015314	0	0.0056835	0	0	0.00370157	0.0102708	0	0
Slamf1	protein_coding	ENSMUSG00000015316	0	0.0416513	0	0.0490392	0	0	0.0153505	0
Zdhhc12	protein_coding	ENSMUSG00000015335	1.02357	2.32323	2.41751	0	0.439281	0.609438	3.029	0.673005
Endog	protein_coding	ENSMUSG00000015337	0	0.236	0.245578	0.648341	0.461108	0	0	0.0504605
Cybb	protein_coding	ENSMUSG00000015340	0.105399	0.374276	0.0562115	0	0.128162	0.0767008	0	0.277204
Golga7	protein_coding	ENSMUSG00000015341	9.80568	11.918	3.71381	4.98119	10.9423	8.68478	6.58144	4.27282
Xk	protein_coding	ENSMUSG00000015342	0.235424	0.240208	0.932129	0.412438	0.34222	0.330085	0.0387311	0.12198
Pcolce2	protein_coding	ENSMUSG00000015354	1.05736	0.31153	0.128972	0.140548	0.599956	0.956448	0.841145	0.189086
Cd48	protein_coding	ENSMUSG00000015355	0.0198412	0.348652	0.0181401	0	0	0	0	0.542331
Clpx	protein_coding	ENSMUSG00000015357	0.426672	0.651396	0.579344	0.508908	0.645429	0.769675	0.0622406	0.549972
Trabd	protein_coding	ENSMUSG00000015363	0.630332	2.89905	0.158774	1.98155	1.34707	0.903792	3.49898	0.772109
Mov10l1	protein_coding	ENSMUSG00000015365	0	0	0	0	0.0328839	0	0	0
Dennd6b	protein_coding	ENSMUSG00000015377	1.10884	1.95793	0.693892	1.7646	0.960993	1.57681	1.11027	2.08407
Cd83	protein_coding	ENSMUSG00000015396	2.34534	19.473	6.37536	1.77825	2.87584	16.3383	2.6011	1.86939
Cltrn	protein_coding	ENSMUSG00000015401	0	0	0	0	0	0	0	0
Ace2	protein_coding	ENSMUSG00000015405	0	0	0	0	0	0	0	0
Gzmb	protein_coding	ENSMUSG00000015437	0	0	0	0	0	0	0	0
Gzmf	protein_coding	ENSMUSG00000015441	0	0	0	0	0	0	0	0
Gzmn	protein_coding	ENSMUSG00000015443	0	0	0.071871	0	0	0	0	0
C4a	lncRNA	ENSMUSG00000015451	0.139093	0.014101	0	0	0	0	0	0
Ager	protein_coding	ENSMUSG00000015452	0.0500203	0	1.44055	0	0	0	0	0
Atf6b	protein_coding	ENSMUSG00000015461	2.44375	1.15023	3.72373	0.766043	5.07741	3.39506	0.879233	0.623042
Egfl8	protein_coding	ENSMUSG00000015467	0	0	0	0	0.100671	0	0	0
Notch4	protein_coding	ENSMUSG00000015468	0.088825	0.217404	0	1.02744	0.435666	0.0377764	0.0287624	0.0214543
Ppt2	protein_coding	ENSMUSG00000015474	0.181691	0.27366	0.124585	0.102518	0.233927	0.278177	0.588332	0.658269
Prrt1	protein_coding	ENSMUSG00000015476	15.8769	24.252	10.6814	12.7616	19.9824	16.4094	22.6985	8.75498
Rnf5	protein_coding	ENSMUSG00000015478	11.6549	9.90225	1.70383	3.32985	10.0038	9.01773	2.41381	1.00028
Fam163a	protein_coding	ENSMUSG00000015484	0.108358	0.0901938	0.109497	0.101365	0.350818	0.0792317	0.00430899	0.024106
Cacfd1	protein_coding	ENSMUSG00000015488	2.56202	3.75773	0.13223	2.10818	1.87985	1.41062	1.46742	1.14115
Hivep2	protein_coding	ENSMUSG00000015501	1.09286	0.959098	1.09817	1.33313	1.08903	1.10573	0.943269	0.839689
2310057J18Rik	protein_coding	ENSMUSG00000015519	0	0	0	0	0	0	0	0
Arnt	protein_coding	ENSMUSG00000015522	0.95655	0.912439	0.721328	0.862394	1.20321	2.30145	0.360439	0.996839
Itga2	protein_coding	ENSMUSG00000015533	0.0155286	0.0736751	0.0660172	0	0.0119958	0	0.00351981	0.00393822
Mocs2	protein_coding	ENSMUSG00000015536	1.17192	3.14671	2.223	1.17882	2.32203	2.85629	1.72539	0.342581
Nat9	protein_coding	ENSMUSG00000015542	1.00938	0.88685	2.30711	0.120811	4.72574	2.25827	0.103997	1.60317
Lpl	protein_coding	ENSMUSG00000015568	0.188232	0.451041	0.0782244	0.129543	0	0.387166	0.0258581	0.00482198
Atp6v0e	protein_coding	ENSMUSG00000015575	0.418016	1.08512	0.266366	0.141757	0.666856	0.814547	0.363688	0.360517
Nkx2-5	protein_coding	ENSMUSG00000015579	0	0	0	0	0	0	0	0
Zfp318	protein_coding	ENSMUSG00000015597	1.51741	2.3104	2.42118	1.34727	1.31309	2.76704	2.00557	0.454387
Ttbk1	protein_coding	ENSMUSG00000015599	2.19967	2.36129	1.478	1.64832	2.96485	1.7773	1.22528	1.21286
Srf	protein_coding	ENSMUSG00000015605	5.44812	10.6927	4.81081	2.03188	5.41644	11.4818	1.62137	3.11463
Gata3	protein_coding	ENSMUSG00000015619	0.00466569	0	0	0	0	0	0	0
Gata5	protein_coding	ENSMUSG00000015627	0	0	0	0	0	0	0	0
Lama5	protein_coding	ENSMUSG00000015647	0.0217503	0.13104	0.0255672	0.0951122	0.00533401	0.0185004	0.510615	0.0525345
Steap1	protein_coding	ENSMUSG00000015652	0	0	0	0	0.0101452	0	0	0
Steap2	protein_coding	ENSMUSG00000015653	0.584058	0.292909	0.318973	0.0561406	0.115347	0.344675	0.222597	0.327707
Hspa8	protein_coding	ENSMUSG00000015656	18.7663	22.061	15.2425	16.0453	21.2547	21.1604	14.6831	14.0082
Serac1	protein_coding	ENSMUSG00000015659	0.679839	0.798815	2.92055	0.671294	0.551892	0.707147	0.645164	0.252736
Awat1	protein_coding	ENSMUSG00000015665	0	0	0	0	0	0	0	0
Pdzd11	protein_coding	ENSMUSG00000015668	2.62877	4.72931	2.11728	0.78284	4.83507	2.13661	1.60786	2.92778
Psma2	protein_coding	ENSMUSG00000015671	0.736091	0.7309	0.881561	0.794047	0.636139	1.2818	0.591394	0.556207
Mrpl32	protein_coding	ENSMUSG00000015672	2.37697	0.895041	0.211674	0.243854	1.58979	2.31589	0.699715	1.48749
Setdb1	protein_coding	ENSMUSG00000015697	0.922291	1.5645	1.23978	0.437316	1.02285	0.766619	2.19919	0.409138
Anxa9	protein_coding	ENSMUSG00000015702	0	0.713282	0	0	0.452637	0.18178	0.0157278	0.0234632
Arnt2	protein_coding	ENSMUSG00000015709	1.62864	1.49482	0.702478	0.699407	1.59923	1.6199	1.62039	0.9184
Prune1	protein_coding	ENSMUSG00000015711	0.308586	0.192642	0.601381	0.486462	0	0.0902553	0.0184069	0.480549
Cers2	protein_coding	ENSMUSG00000015714	28.5249	38.9508	13.8617	13.997	31.4965	28.0848	37.0964	18.2848
Nlrp5	protein_coding	ENSMUSG00000015721	0	0	0	0	0	0	0	0.00231981
Capza2	protein_coding	ENSMUSG00000015733	3.25653	5.47191	2.4834	2.15361	4.3581	5.31353	2.42648	4.33456
Plekho1	protein_coding	ENSMUSG00000015745	1.56362	4.41581	1.36458	1.48381	0.627478	2.05543	5.61548	3.74234
Vps45	protein_coding	ENSMUSG00000015747	0.246507	0.231559	0.23736	0.23564	0.184574	0.243578	0.193184	0.137448
Prpf3	protein_coding	ENSMUSG00000015748	1.22361	1.24289	0.163712	0.147345	0.46109	1.75561	0.689994	0.74174
Anp32e	protein_coding	ENSMUSG00000015749	7.93219	14.1508	5.83424	4.8953	6.79392	7.98247	8.09659	7.42921
Aph1a	protein_coding	ENSMUSG00000015750	0.996839	0.516115	0.488237	0.351539	0.397252	2.16212	1.12975	0.0601927
Tab2	protein_coding	ENSMUSG00000015755	3.23169	3.76627	3.23119	3.60835	2.479	4.08366	2.33606	1.85302
Ppil4	protein_coding	ENSMUSG00000015757	0.843954	1.76889	0.0697227	0.416673	1.16514	0.908125	0.524336	0.425494
Cnih1	protein_coding	ENSMUSG00000015759	1.8077	2.28773	0.311937	0.437379	1.305	2.43775	1.24823	0.718547
Eps8	protein_coding	ENSMUSG00000015766	0.165335	0.352514	0.452293	0.105989	0.219927	0.340164	0.123612	0.0709823
Med22	protein_coding	ENSMUSG00000015776	1.90251	2.32022	1.47979	1.14959	0.536205	1.92739	1.67345	0.360072
Abo	protein_coding	ENSMUSG00000015787	0	0	0	0	0	0	0	0
Surf1	protein_coding	ENSMUSG00000015790	7.81263	9.65284	3.88391	3.08577	4.736	12.5014	14.0009	0.743014
Med28	protein_coding	ENSMUSG00000015804	5.01381	8.71328	2.02782	0.839116	12.4875	5.16094	4.44954	6.04888
Qdpr	protein_coding	ENSMUSG00000015806	19.5344	26.332	17.5952	11.9947	19.5751	27.1012	16.9374	13.187
Gnrh1	protein_coding	ENSMUSG00000015812	0.108334	0.666283	0	0	0.0309956	0	0	0
Tnr	protein_coding	ENSMUSG00000015829	1.39229	2.84973	1.36717	0.75699	2.02324	3.02507	1.77314	0.909037
Sqstm1	protein_coding	ENSMUSG00000015837	10.6524	28.6614	15.3079	6.47803	12.8859	23.6606	13.3956	6.55545
Nfe2l2	protein_coding	ENSMUSG00000015839	1.65756	3.5481	0.904926	0.849637	2.03443	2.63389	1.382	0.718476
Rxrg	protein_coding	ENSMUSG00000015843	0.00745714	0.0147418	0.230101	0	0.00320036	0.00444003	0	0
Rxra	protein_coding	ENSMUSG00000015846	0.179502	0.255306	0.0146239	0.159697	0.189159	0.283594	0.147038	0.124702
Adamtsl4	protein_coding	ENSMUSG00000015850	6.40403	5.24038	1.1698	1.74934	6.00367	3.37544	11.5264	2.95095
Fcrls	protein_coding	ENSMUSG00000015852	4.86875	14.5349	10.9171	2.17568	6.3041	13.782	7.58545	5.20746
Cd5l	protein_coding	ENSMUSG00000015854	0	0	0	0	0	0	0	0
Prpsap1	protein_coding	ENSMUSG00000015869	1.6392	2.82838	0.325012	1.04656	1.13011	3.27682	1.32058	0.701214
Fam184b	protein_coding	ENSMUSG00000015879	0.0797428	0.112469	0.0172672	0.040061	0.0504339	0.0716356	0.0190264	0.0165574
Ncapg	protein_coding	ENSMUSG00000015880	0.10041	0.152181	0.082621	0	0.112041	0.370664	0.00568988	0
Lcorl	protein_coding	ENSMUSG00000015882	0.456206	0.583555	0.191898	0.192113	0.55775	0.576353	0.20312	0.107759
Lta4h	protein_coding	ENSMUSG00000015889	0.933404	0.82439	0.160846	0.0868591	0.943789	1.26281	0.864009	0.313976
Amdhd1	protein_coding	ENSMUSG00000015890	0	0	0	0	0	0	0	0
Dstn	protein_coding	ENSMUSG00000015932	5.20521	6.55609	3.73487	3.01989	4.02009	4.75998	4.25641	2.89178
Macroh2a1	protein_coding	ENSMUSG00000015937	0.27693	0.526461	0.265511	0.331527	0.408084	0.396894	0.319409	0.636029
Gtf2ird2	protein_coding	ENSMUSG00000015942	0.179099	0.100441	0.0470329	0.267153	0.0686865	0.127057	0.0604619	0.0869774
Bola1	protein_coding	ENSMUSG00000015943	0.272664	0.271701	0.428652	0.26267	0.171246	0.348449	0	0.118062
Castor2	protein_coding	ENSMUSG00000015944	1.03353	1.00342	0.859882	0.598719	1.26858	1.05844	1.18696	0.786348
Fcgr1	protein_coding	ENSMUSG00000015947	0.208539	1.2276	0	0	0.0596652	0.811212	0.0157562	0.0587641
Ncf1	protein_coding	ENSMUSG00000015950	1.20478	5.8431	1.21164	1.45929	1.19956	3.5006	0.382318	4.45419
Wnt11	protein_coding	ENSMUSG00000015957	0	0.0100904	0	0	0	0	0	0
Adss	protein_coding	ENSMUSG00000015961	0.976226	2.65168	0.6034	1.09067	0.979549	1.17342	1.30897	0.670291
1700016C15Rik	protein_coding	ENSMUSG00000015962	0	0.0517172	0	0	0	0	0	0
Il17rb	protein_coding	ENSMUSG00000015966	1.10854	1.33392	0.0330491	0.333142	1.40657	1.04745	0.40968	0.600986
Cacna1d	protein_coding	ENSMUSG00000015968	0.065385	0.12836	0.0509058	0.0272376	0.0423839	0.0348754	0.041297	0.0581534
Chdh	protein_coding	ENSMUSG00000015970	1.85956	1.51804	0.227576	0.212053	1.47882	1.73199	0.857381	0.536383
Actr8	protein_coding	ENSMUSG00000015971	0.702487	1.38149	1.82141	0.514824	0.47578	1.74495	0.460275	0.528908
Lrrc27	protein_coding	ENSMUSG00000015980	0.0358887	0.0608118	0.0281244	0.0556876	0.0572083	0.201473	0.10459	0.0433417
Stk32c	protein_coding	ENSMUSG00000015981	0.023835	0.0461948	0.0230734	0.0595307	0.0204584	0.0467485	0.004767	0.0865239
Fnta	protein_coding	ENSMUSG00000015994	3.27908	4.35745	2.16749	1.64135	3.21217	5.3001	5.57958	2.07327
Mtrex	protein_coding	ENSMUSG00000016018	0.666526	0.90883	0.741805	0.789778	1.153	1.22719	1.04012	0.582966
Lbp	protein_coding	ENSMUSG00000016024	0	0	0	0	0	0	0	0
Celsr1	protein_coding	ENSMUSG00000016028	0.0102301	0.00149804	0.00155883	0.00336716	0.00975645	0.135357	0.159741	0.00096091
Fli1	protein_coding	ENSMUSG00000016087	0.0586213	0.282159	0.134571	0.0088085	0.0831318	0.128991	0.0476617	0.0387835
Stard13	protein_coding	ENSMUSG00000016128	0.409613	0.674019	0.242742	0.303155	0.390575	0.323627	0.172199	0.180752
Tenm1	protein_coding	ENSMUSG00000016150	0.0228615	0.0526141	0.0439867	0.0358828	0.0390992	0.0105644	0.0328705	0.0111055
Camk1g	protein_coding	ENSMUSG00000016179	0.282463	0.0423024	1.18852	0.361318	0.170815	0.0152891	0.0800311	0.0759772
Utp25	protein_coding	ENSMUSG00000016181	0.404349	0.62085	0.134593	0.829543	0.444784	0.397357	0.578389	0.292044
Hsd11b1	protein_coding	ENSMUSG00000016194	0.0108689	0.181441	0.0149056	0.0894357	0.0621943	0.0215714	0.119075	0.0275647
Syt14	protein_coding	ENSMUSG00000016200	0.128719	0.0855209	0.18236	0.116597	0.0885695	0.0950081	0.103684	0.133995
H2-M3	protein_coding	ENSMUSG00000016206	0.216364	0.427722	0	0	0	0.343531	0	0
Lonrf3	protein_coding	ENSMUSG00000016239	0.0859564	0.667773	0.11788	0.102745	0.0582468	0.700344	0.143562	0.0879629
Atp5e	protein_coding	ENSMUSG00000016252	15.7159	16.1021	24.2642	11.0631	25.0208	23.9065	16.6048	20.4001
Nelfcd	protein_coding	ENSMUSG00000016253	0.841237	1.69766	0.360522	1.36281	0.699498	2.31656	0.43201	2.43349
Tubb1	protein_coding	ENSMUSG00000016255	0	0	0	0	0	0	0	0
Ctsz	protein_coding	ENSMUSG00000016256	2.224	5.30044	1.33323	0.775849	1.07449	5.10644	1.17726	0.911907
Prelid3b	protein_coding	ENSMUSG00000016257	3.8949	8.29394	2.9207	3.16391	4.62768	6.32884	11.4813	0.762335
Sertad4	protein_coding	ENSMUSG00000016262	0.573129	2.24802	1.98369	0.0404232	0.445085	0	0.649546	0.0115359
H2-M2	protein_coding	ENSMUSG00000016283	0	0	0	0	0	0	0	0
Ube2a	protein_coding	ENSMUSG00000016308	0.983174	1.49206	0.531157	0.235349	0.895036	0.90469	1.24933	0.352607
Slc25a5	protein_coding	ENSMUSG00000016319	11.0596	20.9323	9.75505	14.6249	9.28373	18.9716	8.06164	17.7928
Atp1b4	protein_coding	ENSMUSG00000016327	0.00746963	0.108288	0	0	0	0	0	0
Ppdpf	protein_coding	ENSMUSG00000016344	14.9323	12.1002	5.11953	8.16931	14.7221	6.96846	21.2684	5.11757
Kcnq2	protein_coding	ENSMUSG00000016346	1.66839	1.62195	1.39118	1.64234	1.90275	1.24478	3.34691	1.21017
Eef1a2	protein_coding	ENSMUSG00000016349	5.09201	4.37286	6.03707	4.60631	3.03126	3.44258	4.20721	2.81884
Col20a1	protein_coding	ENSMUSG00000016356	0.178749	0.165539	0.0728781	0.0286219	0.132693	0.0805401	0.0219007	0.0980165
Pls3	protein_coding	ENSMUSG00000016382	0.498069	0.669992	0.292063	1.29396	0.838802	0.245423	0.492458	0.466062
Mpped2	protein_coding	ENSMUSG00000016386	0.029859	0.090277	0.0445617	0.0398897	0.0572883	0.0198698	0.0039812	0.0393477
Nkap	protein_coding	ENSMUSG00000016409	1.05286	1.00684	0.554665	0.513473	1.1682	0.772132	0.203724	0.423319
Ndufa1	protein_coding	ENSMUSG00000016427	4.43008	6.80208	5.19063	2.37831	2.21504	4.30226	4.82577	2.69062
Wt1	protein_coding	ENSMUSG00000016458	0	0	0	0	0	0	0	0
E2f3	protein_coding	ENSMUSG00000016477	0.141212	0.627148	0.217533	0.0496625	0.386866	0.149729	0.322273	0.341776
Cr1l	protein_coding	ENSMUSG00000016481	0.795695	1.70629	0.628835	0.541551	0.559497	0.802986	0.596097	0.927278
Ppfibp1	protein_coding	ENSMUSG00000016487	0.502407	0.872485	0.428973	0.199918	0.397213	1.1047	0.341151	0.154855
Cd46	protein_coding	ENSMUSG00000016493	0.110974	0.182817	0.0304378	0.0438315	0.104778	0.323765	0.176078	0.131339
Cd34	protein_coding	ENSMUSG00000016494	0.328611	0.712777	0.732316	0.07436	0.346696	0.937523	0.659503	0.214136
Plgrkt	protein_coding	ENSMUSG00000016495	0.310945	1.05685	1.18951	0.371676	0.133447	0.574905	0.92738	0.421966
Cd274	protein_coding	ENSMUSG00000016496	0.0446984	0.0981809	0.143032	0.00735609	0.10231	0.461304	0.0337721	0.00629778
Pdcd1lg2	protein_coding	ENSMUSG00000016498	0	0	0	0	0	0	0	0
Gtf3a	protein_coding	ENSMUSG00000016503	0.663055	1.42728	0.151552	1.83322	1.11927	1.60547	0.375731	0.523158
Mtif3	protein_coding	ENSMUSG00000016510	0.880295	0.64637	0.0689849	0.509121	1.11179	0.34443	0.0855144	0.191359
Lnx2	protein_coding	ENSMUSG00000016520	0.0436162	0.098058	0.0703708	0.235607	0.134334	0.0672148	0.0407084	0.0390407
Il19	protein_coding	ENSMUSG00000016524	0	0	0	0	0	0	0	0
Dyrk3	protein_coding	ENSMUSG00000016526	0.0706304	0.223403	0.038745	0	0.121249	0	0	0.0716506
Mapkapk2	protein_coding	ENSMUSG00000016528	0.543601	1.5155	0.540005	0.0756981	1.18741	1.77185	0.434416	0.412411
Il10	protein_coding	ENSMUSG00000016529	0.389727	0	0	0	0.12866	0.249896	0	0
Lamp2	protein_coding	ENSMUSG00000016534	3.56938	6.73805	2.12412	1.79946	3.39908	7.32449	3.79859	2.95847
Atxn10	protein_coding	ENSMUSG00000016541	0.302761	0.60171	0.576305	0.511811	0.510384	0.350436	0.238817	0.244683
Foxred2	protein_coding	ENSMUSG00000016552	0.370169	0.750538	0.820048	0.0749776	1.50717	0.372986	0.0645422	0.545621
Eif3d	protein_coding	ENSMUSG00000016554	1.11922	2.17824	0.696057	0.102805	2.49102	4.68023	1.12095	1.72728
H3f3b	protein_coding	ENSMUSG00000016559	31.337	48.5679	10.9094	13.1753	29.5808	43.6722	18.1465	20.0888
Nup50	protein_coding	ENSMUSG00000016619	1.58858	2.64293	1.02458	1.89476	2.96333	4.055	1.14976	0.811084
Phf21b	protein_coding	ENSMUSG00000016624	0.150133	0.0688216	0.334202	0.00644548	0.0578956	0.233192	0.0172617	0.0128757
Nlrp14	protein_coding	ENSMUSG00000016626	0	0	0	0	0	0	0	0
Ift27	protein_coding	ENSMUSG00000016637	0.640502	0.456658	0.100798	0.767235	0.459639	0.450128	1.2852	0.861012
Pacsin2	protein_coding	ENSMUSG00000016664	0.400823	0.942653	0.50941	0.230306	0.70291	1.1624	0.573707	0.470292
Cmah	protein_coding	ENSMUSG00000016756	0.0112779	0.0216194	0.0084363	0.00708666	0.00792019	0.0476152	0.0174295	0.0164679
Ttll12	protein_coding	ENSMUSG00000016757	0.467409	1.77732	0.0420331	0.0605291	0.49327	1.06757	1.04209	1.09472
Bik	protein_coding	ENSMUSG00000016758	0	0.04561	0	0	0.0594101	0	0	0
Scube1	protein_coding	ENSMUSG00000016763	0.121706	0.0557173	0.0720339	0.0708409	0.0890698	0.141878	0.04501	0.1148
Tox4	protein_coding	ENSMUSG00000016831	2.15651	2.58371	1.13653	1.89182	2.26403	3.67159	1.28262	2.35037
Mrps18c	protein_coding	ENSMUSG00000016833	0.499912	0.485461	0.541246	0.207843	0.564594	1.03394	0.0298193	0.289155
Sulf1	protein_coding	ENSMUSG00000016918	0.0491559	0.0995741	0.0049935	0.00629197	0.175801	0.0357717	0.0794384	0.0377073
Srsf6	protein_coding	ENSMUSG00000016921	10.117	17.5363	8.14372	5.89076	12.1054	18.1695	11.1856	6.83281
Plcg1	protein_coding	ENSMUSG00000016933	0.650187	1.23064	1.15253	0.556641	0.848991	0.683648	0.799592	0.520412
Kctd2	protein_coding	ENSMUSG00000016940	2.57972	5.18158	2.32702	1.04889	5.16266	1.23207	2.12632	4.32665
Tmprss6	protein_coding	ENSMUSG00000016942	0.0159246	0.00699573	0	0	0.0045562	0.0189632	0	0
Kctd5	protein_coding	ENSMUSG00000016946	0.304527	0.881375	0.0327552	0.218155	0.650903	0.135099	0.00676727	0.232199
Pom121l2	protein_coding	ENSMUSG00000016982	0	0	0	0	0	0	0	0.0172395
Etaa1	protein_coding	ENSMUSG00000016984	0.396636	0.348487	0.0139473	1.40592	0.209505	2.72492	0.218997	0.197743
Matn4	protein_coding	ENSMUSG00000016995	1.02398	1.07961	0.200612	0.0577775	0.435272	5.96908	0.342626	0.0164884
Svs4	protein_coding	ENSMUSG00000016998	0	0	0	0	0	0	0	0
Svs6	protein_coding	ENSMUSG00000017000	0	0	0	0	0	0	0	0
Slpi	protein_coding	ENSMUSG00000017002	0.114142	0.225644	0.0903081	0.143052	0.229857	0.177744	0.791092	0.397103
Svs3a	protein_coding	ENSMUSG00000017003	0	0	0	0	0	0	0	0
Svs5	protein_coding	ENSMUSG00000017004	0	0	0	0	0	0	0	0
Rbpjl	protein_coding	ENSMUSG00000017007	0	0.0658634	0.479755	0	0	0.148779	0	0
Sdc4	protein_coding	ENSMUSG00000017009	2.63056	4.40578	1.15957	2.0177	2.64765	5.05302	1.65036	1.08542
Ccdc70	protein_coding	ENSMUSG00000017049	0	0	0	0	0	0	0	0
Il13ra1	protein_coding	ENSMUSG00000017057	0.067589	0.164449	0.0677361	0	0.0267757	0.30337	0.126686	0.0131856
Prl5a1	protein_coding	ENSMUSG00000017064	0	0	0	0	0	0	0	0
Nbr1	protein_coding	ENSMUSG00000017119	4.39586	6.44614	3.8421	4.42722	3.87055	5.85519	3.5786	3.38029
Cyth1	protein_coding	ENSMUSG00000017132	0.623898	0.806597	0.837523	0.548328	0.664579	0.676975	0.243667	0.199596
Rnd3	protein_coding	ENSMUSG00000017144	0.38702	0.846481	0.0790492	0.487858	0.190834	0.588343	0.849249	0.368943
Brca1	protein_coding	ENSMUSG00000017146	0.141131	0.0577237	0.0300332	0	0.204681	0.147778	0	0.123422
Gast	protein_coding	ENSMUSG00000017165	0	0	0	0	0	0	0	0
Cntnap1	protein_coding	ENSMUSG00000017167	1.72784	0.782453	2.23385	1.17249	1.14333	1.72216	0.250169	0.881546
Nt5c3b	protein_coding	ENSMUSG00000017176	0.710146	0.62394	0.194779	0.444106	0.80595	0.563767	0.339818	0.253475
Coa3	protein_coding	ENSMUSG00000017188	12.0756	19.9816	4.41611	16.5608	8.17674	17.0959	20.5285	15.6528
Zpbp2	protein_coding	ENSMUSG00000017195	0	0	0	0	0	0	0	0
Gsdma	protein_coding	ENSMUSG00000017204	0.0230235	0	0	0	0	0	0	0
Med24	protein_coding	ENSMUSG00000017210	0.866476	1.06037	0.246145	0.843362	0.839348	1.11288	1.32571	1.2871
Gsdma2	protein_coding	ENSMUSG00000017211	0	0	0	0	0	0	0	0
Psmd3	protein_coding	ENSMUSG00000017221	1.44313	2.74722	1.71209	0.497617	1.69091	4.78725	0.895659	1.25871
Exosc10	protein_coding	ENSMUSG00000017264	1.7126	2.04573	1.17873	2.02043	0.528534	1.86371	0.617906	1.24173
Glod4	protein_coding	ENSMUSG00000017286	0.400886	0.574562	0.329865	0.181842	0.607541	0.932384	0.295319	0.350547
Vps53	protein_coding	ENSMUSG00000017288	0.318079	0.768534	0.365091	0.242389	0.561863	0.525616	0.261224	0.619627
Taok1	protein_coding	ENSMUSG00000017291	4.95774	5.50587	4.87408	4.46495	4.39132	4.99118	4.39576	4.40432
Dnttip1	protein_coding	ENSMUSG00000017299	0.156318	0.152271	0.00932061	0.288573	0.134173	0.356104	0.261889	0.0632005
Tnnc2	protein_coding	ENSMUSG00000017300	0	0	0	0	0	0	0	0
Acot8	protein_coding	ENSMUSG00000017307	0.824837	1.93999	0.156625	0.0250606	0.217842	0.287113	0	0.772386
Cd300lg	protein_coding	ENSMUSG00000017309	0	0	0	0	0	0	0	0.0644818
Spint4	protein_coding	ENSMUSG00000017310	0	0	0	0	0	0	0	0
Pyy	protein_coding	ENSMUSG00000017311	0	0	0	0	0	0	0	0
Mpp2	protein_coding	ENSMUSG00000017314	3.02155	3.31309	2.47019	2.01958	1.81	2.88313	3.35251	2.4099
Ppy	protein_coding	ENSMUSG00000017316	0	0	0	0	0	0	0	0
Vtn	protein_coding	ENSMUSG00000017344	0.760965	1.44165	0.587017	9.11072	0.367403	0.849531	4.52774	1.76907
Nlk	protein_coding	ENSMUSG00000017376	1.03449	1.18283	1.29238	1.57421	1.36333	0.960476	1.26879	1.15206
Traf4	protein_coding	ENSMUSG00000017386	1.64823	1.572	1.45735	0	0.72598	4.00294	0.294946	2.31005
Aldoc	protein_coding	ENSMUSG00000017390	36.5797	51.1982	69.5304	82.0189	66.6616	54.9725	74.4415	46.9927
Stac2	protein_coding	ENSMUSG00000017400	3.21423	4.82575	5.42232	2.28119	2.28862	4.5887	2.41128	1.4358
Rpl19	protein_coding	ENSMUSG00000017404	1.66691	2.30401	2.23024	1.84669	2.23339	3.0985	5.89788	1.68411
Nek8	protein_coding	ENSMUSG00000017405	0.0727422	0	0.299275	0.0430967	0.0998993	0.0866223	0	0
Cacnb4	protein_coding	ENSMUSG00000017412	0.5086	0.402011	0.381839	0.772861	0.440266	0.357347	0.622695	0.387064
Plxdc1	protein_coding	ENSMUSG00000017417	0.0437889	0.314199	0.0700607	0.124911	0.00208808	0.0521444	0.0275708	0.0123393
Arl5b	protein_coding	ENSMUSG00000017418	1.0511	2.3108	0.433717	1.53387	0.75848	1.51196	0.152859	1.39969
Zfp207	protein_coding	ENSMUSG00000017421	7.66963	7.44555	5.04306	3.37414	9.39268	8.95369	5.63444	4.67172
Psmd11	protein_coding	ENSMUSG00000017428	1.09552	1.53915	0.656708	0.523867	1.35135	2.88398	0.730118	0.442675
C1qtnf1	protein_coding	ENSMUSG00000017446	0.0282651	0.0186255	0	0	0	0	0	0.250892
Pipox	protein_coding	ENSMUSG00000017453	0.0570293	0	0.0469259	0	0	0.434632	0	0
Timp2	protein_coding	ENSMUSG00000017466	2.09813	3.43234	1.93239	1.78571	2.81963	4.71563	2.80819	1.54544
Zc3h18	protein_coding	ENSMUSG00000017478	0.520704	1.61118	1.304	0.745158	1.08172	1.01097	0.658552	1.92981
Top2b	protein_coding	ENSMUSG00000017485	1.86178	2.17399	1.12811	2.17106	1.72009	2.38117	2.10506	1.42964
Rarb	protein_coding	ENSMUSG00000017491	0.00593854	0	0.036377	0.000390927	0	0.034887	0	0.0157302
Igfbp4	protein_coding	ENSMUSG00000017493	0.409316	1.20219	0.449068	0.912271	0.341292	0.33423	0.410875	0.553637
Cdc6	protein_coding	ENSMUSG00000017499	0	0	0	0	0	0	0	0
Suz12	protein_coding	ENSMUSG00000017548	1.01216	1.6946	0.534667	0.97723	1.15193	0.834779	0.972925	0.617971
Atad5	protein_coding	ENSMUSG00000017550	0.238628	0.423688	0.0272711	0.085088	0.0540503	0.189441	0.270445	0.0952608
Crlf3	protein_coding	ENSMUSG00000017561	0.254057	0.563915	0.0978002	0.523733	0.248671	0.504224	0.378857	0.135646
Krt27	protein_coding	ENSMUSG00000017588	0	0	0	0	0	0	0	0
Tns4	protein_coding	ENSMUSG00000017607	0.00650764	0.737578	0.383756	0	0	0.00774938	0	0
Tnfaip1	protein_coding	ENSMUSG00000017615	1.50546	2.64542	2.25228	1.15995	1.44882	1.38529	0.245588	0.337451
Abr	protein_coding	ENSMUSG00000017631	0.558328	1.07288	0.90435	0.887528	0.744691	0.818021	0.920088	0.5273
Rab11fip4	protein_coding	ENSMUSG00000017639	1.2985	1.3717	1.17862	0.855731	1.04535	1.58227	1.08985	1.49931
Cd40	protein_coding	ENSMUSG00000017652	0	0	0.913066	0	0	0.0105711	0	0
Slc35c2	protein_coding	ENSMUSG00000017664	0.91048	1.18202	1.43499	0.939291	2.88104	1.50495	0.323424	0.83862
Zfp334	protein_coding	ENSMUSG00000017667	1.54916	2.31677	0.48216	1.22592	1.2071	2.79985	1.55648	1.18887
Elmo2	protein_coding	ENSMUSG00000017670	1.0398	1.13319	0.88301	0.900363	0.868467	0.647677	0.797713	0.544314
Wsb1	protein_coding	ENSMUSG00000017677	1.76889	3.69554	0.358364	0.377118	2.0704	3.19552	1.90222	0.773171
Ttpal	protein_coding	ENSMUSG00000017679	1.12336	0.364055	1.02284	0.327317	1.28826	1.06359	0.553087	0.474828
Rhot1	protein_coding	ENSMUSG00000017686	0.556164	1.20098	1.14945	0.641991	0.988367	1.1007	0.174595	0.452506
Hnf4g	protein_coding	ENSMUSG00000017688	0	0	0	0	0	0	0	0
Rhbdl3	protein_coding	ENSMUSG00000017692	0.0586634	0.0294527	0.0689579	0.0248254	0.0047955	0.0232857	0	0.00236154
Ada	protein_coding	ENSMUSG00000017697	0.156005	0.154201	0.0802294	0.038511	0.0836902	0.0232216	0.780891	0.00549508
Serinc3	protein_coding	ENSMUSG00000017707	15.0815	25.7258	14.4413	9.77978	17.4069	17.1132	10.1645	10.5314
Tha1	protein_coding	ENSMUSG00000017713	0.0556203	1.75926	0.114416	0	0.0716112	0.0662334	0	0
Pgs1	protein_coding	ENSMUSG00000017715	0.240515	0.811248	0.749132	0.253593	1.67953	0.800972	0.623708	0.258463
Birc5	protein_coding	ENSMUSG00000017716	0	0.218502	0	0	0.711534	1.86148	0	1.50169
Afmid	protein_coding	ENSMUSG00000017718	0.0659736	0	1.3873	0	0	0.0523748	0	0
Trp53tg5	protein_coding	ENSMUSG00000017720	0.269522	0.0592011	0.184811	0.177423	0	0.106983	0	0
Pigt	protein_coding	ENSMUSG00000017721	5.74773	9.47345	6.41547	3.07011	7.82255	13.8248	10.248	3.49652
Wfdc2	protein_coding	ENSMUSG00000017723	0	0	0	0	0	0	0	0
Etv4	protein_coding	ENSMUSG00000017724	0.354178	0.363047	0.067461	0	0.160446	0.152302	0.10035	0
Eppin	protein_coding	ENSMUSG00000017733	0	0	0	0	0	0	0	0
Dbndd2	protein_coding	ENSMUSG00000017734	50.0959	51.4971	42.7118	34.058	63.2543	40.7684	35.7322	36.6729
Mmp9	protein_coding	ENSMUSG00000017737	0.0408128	0	0	0.161199	0	0	0	0
Slc12a5	protein_coding	ENSMUSG00000017740	1.65892	0.864115	1.90129	1.65367	1.77311	0.757262	1.26236	1.51927
Ghdc	protein_coding	ENSMUSG00000017747	0.343429	1.1521	1.37012	0.123313	0.267979	0.334603	0	0.976546
Pltp	protein_coding	ENSMUSG00000017754	0.211293	0.0779705	0	0.125182	0	0.110709	0.162837	0.264359
Slc12a7	protein_coding	ENSMUSG00000017756	0.0459486	0	0	0	0.0252411	0.00656594	0	0.104101
Ctsa	protein_coding	ENSMUSG00000017760	11.2321	27.3207	8.78731	6.49449	14.3319	20.6464	8.32982	5.92657
Zswim1	protein_coding	ENSMUSG00000017764	2.46167	3.97059	0	0.072559	1.32452	3.63142	3.49777	0.12424
Slc12a4	protein_coding	ENSMUSG00000017765	0.259607	0.324132	0.159274	0.0944424	0.240421	0.431173	0.805237	0.265667
Spata25	protein_coding	ENSMUSG00000017767	0.214752	0	0	0	0	0.0852431	0	0
Myo1c	protein_coding	ENSMUSG00000017774	0.335037	0.450208	0.207212	0.265958	0.140968	1.06391	0.297811	0.238802
Crk	protein_coding	ENSMUSG00000017776	2.58041	3.40808	1.66261	1.61994	2.9595	4.65553	1.73325	1.54673
Cox7c	protein_coding	ENSMUSG00000017778	5.89128	8.92882	8.88722	2.69047	5.62556	8.68157	8.9302	3.79749
Pitpna	protein_coding	ENSMUSG00000017781	2.26638	2.98689	2.06171	2.15583	2.7591	3.15313	4.09257	3.13893
Mlx	protein_coding	ENSMUSG00000017801	1.02924	2.26075	2.43804	0.400362	1.20468	1.78274	1.20182	0.316396
Retreg3	protein_coding	ENSMUSG00000017802	1.50038	2.14071	1.0467	0.611931	0.705503	2.08962	0.591452	0.33088
Jph2	protein_coding	ENSMUSG00000017817	0.00498008	0	0.0102445	0	0	0.00889551	0	0
Dhx58	protein_coding	ENSMUSG00000017830	0.163804	0.107939	0	0.0485234	0	0.0195059	0.0742576	0
Rab5a	protein_coding	ENSMUSG00000017831	1.36216	1.37491	0.69682	1.20627	1.04856	2.18209	1.03532	1.16067
Hspb9	protein_coding	ENSMUSG00000017832	0	1.39755	0	0	0	0	0	0
Nkiras2	protein_coding	ENSMUSG00000017837	0.459651	0.82386	0.353004	0.0726197	0.426097	0.65683	0.208375	1.41441
Ppp2r5c	protein_coding	ENSMUSG00000017843	0.645851	0.632046	0.755421	0.38532	0.482513	0.74215	0.69479	0.79268
Ift52	protein_coding	ENSMUSG00000017858	0.218997	0.542039	0.461485	0.875525	0.453884	0.775992	0.314785	0.230288
Mybl2	protein_coding	ENSMUSG00000017861	0.00512524	0	0	0.055669	0.0483909	0.0488256	0	0.246965
Sgk2	protein_coding	ENSMUSG00000017868	0.912349	1.45195	0.291158	0.0849888	0.261033	0.690127	0.624299	0.247389
Eya2	protein_coding	ENSMUSG00000017897	0.0165341	0.0149092	0	0	0.0022408	0.00414505	0.000986242	0.000735653
Prl3c1	protein_coding	ENSMUSG00000017922	0	0	0	0	0	0	0	0
B4galt5	protein_coding	ENSMUSG00000017929	0.287893	0.439326	0.295073	0.16458	0.11445	0.324784	0.0892975	0.230567
Gdap1l1	protein_coding	ENSMUSG00000017943	0.647978	0.67356	0.18774	0.162211	0.697185	0.554262	0.434419	0.586357
Hnf4a	protein_coding	ENSMUSG00000017950	0	0	0	0	0	0	0	0
Ptgis	protein_coding	ENSMUSG00000017969	0.0157547	0.0415265	0	0	0	0	0	0
Cadps2	protein_coding	ENSMUSG00000017978	0.0343977	0.0614984	0.0756961	0.0853082	0.0567606	0.0266724	0.0238739	0.044858
Ddx27	protein_coding	ENSMUSG00000017999	0.64606	0.687316	0.46969	0.261325	0.474362	0.611762	0.326403	0.289531
Cyth3	protein_coding	ENSMUSG00000018001	0.112078	0.521598	0.182523	0.141795	0.0556159	0.273184	0.428699	0.0236869
Cyth4	protein_coding	ENSMUSG00000018008	0.443332	1.64733	1.25819	0	0.465089	1.89173	0.125611	0.520528
Rac3	protein_coding	ENSMUSG00000018012	0.738355	0.324362	0	0	1.47876	0	0.0697335	0.208061
Rrp7a	protein_coding	ENSMUSG00000018040	1.09971	1.64401	0.157567	1.3452	0.901653	0.39091	0.0744082	0.735404
Cyb5r3	protein_coding	ENSMUSG00000018042	5.41848	6.51504	8.09338	7.17093	4.84436	7.03723	4.84523	4.5602
Ints2	protein_coding	ENSMUSG00000018068	0.327894	0.367315	0.323764	0.207214	0.379947	0.359223	0.739509	0.510032
Med13l	protein_coding	ENSMUSG00000018076	0.393494	0.528488	0.506682	0.265459	0.672276	0.515972	0.287661	0.360581
H2bc4	protein_coding	ENSMUSG00000018102	4.30796	2.65261	1.08958	2.0746	2.7581	2.94343	4.90236	2.52241
Baiap2l2	protein_coding	ENSMUSG00000018126	0.00562367	0	0	0.011106	0	0	0	0
Mafk	protein_coding	ENSMUSG00000018143	2.30506	4.27483	1.36289	1.89446	2.66565	2.13674	0.500579	1.52856
Med1	protein_coding	ENSMUSG00000018160	2.56028	2.8373	1.79915	0.734439	1.53028	1.86934	2.92706	1.27651
Erbb3	protein_coding	ENSMUSG00000018166	3.82165	5.7692	1.90582	0.864501	5.57046	3.44211	1.83486	3.82399
Stard3	protein_coding	ENSMUSG00000018167	0.987043	1.36321	1.8172	0.72764	0.899438	1.19148	0.436733	0.822987
Ikzf3	protein_coding	ENSMUSG00000018168	0	0	0.00259919	0.0112288	0	0	0	0
Mfng	protein_coding	ENSMUSG00000018169	0.244719	0.276444	0.0839019	0.0949313	0	0.145707	0	0.0886622
Vmp1	protein_coding	ENSMUSG00000018171	1.66727	2.22366	0.782553	1.16791	1.70039	2.08064	1.05809	0.81785
Uchl5	protein_coding	ENSMUSG00000018189	0.514341	1.00672	0.495851	0.804555	0.454589	0.315338	0.398232	0.297047
Glrx2	protein_coding	ENSMUSG00000018196	1.09771	1.41629	1.72045	0.992827	1.03721	1.7136	1.00362	1.48553
Ro60	protein_coding	ENSMUSG00000018199	2.10649	2.5911	1.7975	2.09735	3.76682	2.29244	4.58241	1.63237
Stk4	protein_coding	ENSMUSG00000018209	0.469217	1.09407	0.116322	0.978316	0.605666	0.477086	0.198395	0.242574
Wfdc15b	protein_coding	ENSMUSG00000018211	0	0	0	0	0	0	0	0
Pmp22	protein_coding	ENSMUSG00000018217	10.6902	16.6346	9.71386	3.6759	6.82675	16.6898	5.82686	4.31232
Gdf9	protein_coding	ENSMUSG00000018238	0	0.3534	0	0	0	0.718465	0	0
Zcchc10	protein_coding	ENSMUSG00000018239	0.463677	1.62173	0.220114	1.54964	0.505141	0.552152	0.0202116	0
Prl8a2	protein_coding	ENSMUSG00000018259	0	0	0	0	0	0	0	0
Tbx5	protein_coding	ENSMUSG00000018263	0	0	0	0	0	0.00348428	0	0
Psmb6	protein_coding	ENSMUSG00000018286	18.8268	26.8458	9.73504	6.64369	11.3383	19.6995	12.5923	12.889
Spag7	protein_coding	ENSMUSG00000018287	0.817161	1.29234	0.0747102	0.537926	3.34332	0.259489	0.956986	0.207241
Pfn1	protein_coding	ENSMUSG00000018293	51.511	74.8497	55.5476	27.8228	30.4205	77.8545	36.674	21.7264
Tomm34	protein_coding	ENSMUSG00000018322	1.98865	3.41401	1.56696	1.15407	3.12187	1.90072	1.65081	2.63231
Ywhab	protein_coding	ENSMUSG00000018326	10.1129	13.4737	12.1909	15.724	11.3446	10.8646	12.0955	12.3946
Ksr1	protein_coding	ENSMUSG00000018334	0.242843	0.187455	0.077708	0.0433907	0.326557	0.296066	0.243768	0.0899376
Gpx3	protein_coding	ENSMUSG00000018339	0.194046	0.383604	0	0.0383215	0	0.785648	0.307887	0.114829
Anxa6	protein_coding	ENSMUSG00000018340	0.367873	0.675024	0.306581	0.382808	0.342476	0.741345	0.388059	0.0574133
Il12rb2	protein_coding	ENSMUSG00000018341	0.0181174	0.00477543	0	0	0.00311016	0.0258893	0.00821322	0
Zkscan6	protein_coding	ENSMUSG00000018347	0.466918	0.505144	0.172029	0.5161	0.484515	0.539415	0.387008	0.117826
Kpna2	protein_coding	ENSMUSG00000018362	0.0140911	0.0371417	1.1788	0.584388	0.0241898	0.369158	0.335369	0.21442
Smurf2	protein_coding	ENSMUSG00000018363	1.04037	1.17582	0.477682	0.411822	1.34669	0.591245	0.455359	0.618619
Cep95	protein_coding	ENSMUSG00000018372	0.626517	0.746428	0.268072	1.00962	0.916345	0.567009	0.176093	0.508454
Vezf1	protein_coding	ENSMUSG00000018377	5.87008	7.79784	9.79357	2.92584	6.68321	8.71544	4.16327	4.46457
Cuedc1	protein_coding	ENSMUSG00000018378	0.300861	0.202472	0.0768139	0.282857	0.255492	0.133398	0.130586	0.135287
Srsf1	protein_coding	ENSMUSG00000018379	16.0219	12.4788	9.78022	12.8706	17.8882	16.3535	8.16436	12.8927
Abi3	protein_coding	ENSMUSG00000018381	0.061991	0.915025	0.187031	0.134666	0.0957761	0.0147639	0.0140513	0.0104811
Shroom1	protein_coding	ENSMUSG00000018387	1.33947	1.09372	1.41764	0.44567	0.649837	0.208051	0.0330014	0.356936
Kif3a	protein_coding	ENSMUSG00000018395	2.84959	2.56031	3.67016	3.33614	2.91524	3.14982	2.25211	1.32662
Septin8	protein_coding	ENSMUSG00000018398	11.3135	10.3235	6.60967	9.42799	10.7689	11.9378	8.80865	5.95291
Mtmr4	protein_coding	ENSMUSG00000018401	2.57969	3.68522	0.934674	0.861668	2.37279	1.99486	1.19112	1.37848
Mrm1	protein_coding	ENSMUSG00000018405	1.14357	0.722163	0.261381	0.305824	0.633927	1.58874	0.135005	0.604212
Mapt	protein_coding	ENSMUSG00000018411	4.04485	10.2671	2.32647	2.81194	4.35257	5.00395	3.42817	2.94566
Kansl1	protein_coding	ENSMUSG00000018412	0.699477	0.703713	0.750929	0.415306	1.03924	0.696596	0.298081	0.321055
Gid4	protein_coding	ENSMUSG00000018415	5.06594	4.18104	2.82141	2.2427	4.91866	4.03256	2.74432	4.84437
Myo1b	protein_coding	ENSMUSG00000018417	0.135913	0.136473	0.0672019	0.0657327	0.0460285	0.295067	0.0670625	0.0961378
Dhx40	protein_coding	ENSMUSG00000018425	0.837985	0.85955	0.607131	0.199057	0.651415	2.0193	0.425581	0.17376
Ypel2	protein_coding	ENSMUSG00000018427	2.93663	2.45869	1.97683	0.885289	2.55287	2.77137	1.88617	1.48408
Akap1	protein_coding	ENSMUSG00000018428	0.404949	0.761554	0.0187195	0.525658	0.28119	0.845237	0.0721932	0.261557
Nol11	protein_coding	ENSMUSG00000018433	0.43994	1.34693	0.324872	0.213863	0.87142	1.15255	0.122732	1.00702
Derl2	protein_coding	ENSMUSG00000018442	1.69809	3.32494	0.731897	1.78454	2.24876	1.54547	3.53284	0.328118
C1qbp	protein_coding	ENSMUSG00000018446	4.62176	5.73967	9.14174	7.43059	6.61169	8.36132	4.66719	4.53324
Rpain	protein_coding	ENSMUSG00000018449	2.46181	0.585065	0.110693	0	0.900647	0.360437	0.251562	0.0341171
6330403K07Rik	protein_coding	ENSMUSG00000018451	8.70538	21.5278	61.7048	50.7065	15.2801	10.483	34.365	19.5972
Slc13a3	protein_coding	ENSMUSG00000018459	0.0428358	0.181246	0.00309184	0.242653	0.092886	0.0107388	0.00511023	0.0514593
Kcnab3	protein_coding	ENSMUSG00000018470	1.94923	0	3.32592	2.3052	1.14782	0.0539806	0	0.325732
Chd3	protein_coding	ENSMUSG00000018474	4.4776	5.02484	5.72098	4.14245	4.23215	6.05366	2.35393	3.06897
Kdm6b	protein_coding	ENSMUSG00000018476	3.76118	15.2716	3.9346	2.07218	6.16954	10.2374	3.63074	3.83094
1700125H20Rik	protein_coding	ENSMUSG00000018479	0	0	0	0	0	0	0.405605	0
Appbp2	protein_coding	ENSMUSG00000018481	2.56656	2.89143	3.40524	2.04267	2.84538	3.45793	2.38454	2.56888
Wnt9b	protein_coding	ENSMUSG00000018486	0	0	0	0	0	0	0	0
Adora2b	protein_coding	ENSMUSG00000018500	0.140832	0.208805	0	0.330272	0.0302203	0.0209631	0.0498781	0.00744096
Ncor1	protein_coding	ENSMUSG00000018501	1.69976	2.07329	1.85919	1.1987	1.3438	1.82439	1.74736	1.38662
Trpv2	protein_coding	ENSMUSG00000018507	0.194943	0.295844	1.05317	0.0058331	0.177467	0.351727	0.6695	0.234713
Cenpv	protein_coding	ENSMUSG00000018509	0.429654	0.721964	0.427189	0.51971	0.746793	0.665129	0.292165	0.553905
Pcgf2	protein_coding	ENSMUSG00000018537	0.263427	0.208304	0.0361263	0.416186	0.14697	0.972446	2.74667	1.19141
Cwc25	protein_coding	ENSMUSG00000018541	1.01414	1.13462	0.210119	0.943757	0.300594	0.721114	1.01706	0.690792
1700001P01Rik	protein_coding	ENSMUSG00000018543	0	0.319702	0	0	0	0	0	0
Pip4k2b	protein_coding	ENSMUSG00000018547	2.49271	1.15221	1.01342	2.36889	2.8766	2.53457	1.59832	0.87986
Trim37	protein_coding	ENSMUSG00000018548	0.790117	0.987183	1.07455	1.75177	1.37047	1.11302	0.43377	1.25256
Ybx2	protein_coding	ENSMUSG00000018554	0.264697	0.244193	0.108901	0	0.0681595	0.0630409	0	0
Ctdnep1	protein_coding	ENSMUSG00000018559	3.04432	6.99443	2.92471	2.57202	4.02436	3.76091	2.56461	2.09189
Elp5	protein_coding	ENSMUSG00000018565	0.935805	1.77199	1.57839	1.07274	2.32661	2.0238	0.670481	0.791102
Slc2a4	protein_coding	ENSMUSG00000018566	0	0	0	0	0	0	0	0
Gabarap	protein_coding	ENSMUSG00000018567	21.4008	43.0515	46.6261	40.3497	24.2263	25.7247	23.8881	15.8387
Cldn7	protein_coding	ENSMUSG00000018569	0	0	0	0	0	0	0	1.0881
2810408A11Rik	protein_coding	ENSMUSG00000018570	0	0.278742	0.0580109	0.0417688	0	0	0	0
Phf23	protein_coding	ENSMUSG00000018572	3.37899	1.96325	1.69413	1.2198	2.80675	5.79766	0.411777	0.18429
Acadvl	protein_coding	ENSMUSG00000018574	0.588226	2.98464	1.25037	1.27783	2.12056	1.57605	3.03329	0.0745904
Dnah11	protein_coding	ENSMUSG00000018581	0	0.000631174	0	0	0	0	0	0
G3bp1	protein_coding	ENSMUSG00000018583	0.76984	2.06952	0.497885	1.40371	0.799693	1.42198	0.763424	0.602729
Atox1	protein_coding	ENSMUSG00000018585	0.737318	1.67969	1.14116	1.35209	0.741356	1.64313	1.01469	1.87882
Glra2	protein_coding	ENSMUSG00000018589	0.000775106	0	0.0116928	0.000765363	0.0046571	0	0.00790608	0.0373493
Sparc	protein_coding	ENSMUSG00000018593	8.5504	23.6254	13.6595	5.47864	8.90814	17.6125	12.7282	7.53642
Glra4	protein_coding	ENSMUSG00000018595	0.0136878	0.126276	0.0469287	0	0.0117487	0	0	0
Mief2	protein_coding	ENSMUSG00000018599	0.742977	0.0445081	0.0463144	0.0333472	0.898608	0.0804315	0.535844	0.799388
Tbx3	protein_coding	ENSMUSG00000018604	0.0765803	0	0.0450095	0	0	0	0	0
Mmp20	protein_coding	ENSMUSG00000018620	0	0	0	0	0	0	0	0
Mmp7	protein_coding	ENSMUSG00000018623	0	0	0	0	0	0	0	0
Crhr1	protein_coding	ENSMUSG00000018634	0.0288295	0.0712403	0.0642473	0.0035584	0.139193	0.19311	0.118441	0.0304646
Dusp14	protein_coding	ENSMUSG00000018648	0.420274	0.248293	0.467053	0.894378	0.00621958	0	0.65698	0.122513
Tada2a	protein_coding	ENSMUSG00000018651	0.35801	0.655758	0.274613	0.0479336	0.273438	0.455227	0.144418	0.166715
Ikzf1	protein_coding	ENSMUSG00000018654	0.157395	0.481704	0.194266	0.195134	0.193639	0.268646	0.120902	0.162625
Tcaf3	protein_coding	ENSMUSG00000018656	0	0	0	0	0	0	0	0
Pnpo	protein_coding	ENSMUSG00000018659	0.47419	0.0986749	0.410718	0.788598	0.4927	0.505233	0.650556	0.59075
Cog1	protein_coding	ENSMUSG00000018661	0.79095	0.679828	0.448031	0.186763	0.870762	0.808783	1.53949	1.72976
Cbx1	protein_coding	ENSMUSG00000018666	1.2214	0.841197	0.410651	0.466857	1.5083	1.67028	0.714453	0.666152
Cdk5rap3	protein_coding	ENSMUSG00000018669	1.15279	0.491532	0.395235	2.9462	0.48019	2.9474	1.8829	0.40128
Copz2	protein_coding	ENSMUSG00000018672	0	0.160929	0.0372134	0.160766	0	0.0323131	0.0307534	0.0688182
Slc25a39	protein_coding	ENSMUSG00000018677	2.07661	3.5946	6.71586	3.948	2.97958	4.98262	0.98355	3.35381
Sp2	protein_coding	ENSMUSG00000018678	0.965622	2.69573	1.82263	1.35333	0.860019	1.83609	0.770767	1.04014
Aatf	protein_coding	ENSMUSG00000018697	0.288303	0.20339	0.183735	0.0720072	0.186323	0.355432	0.0538166	0.174907
Lhx1	protein_coding	ENSMUSG00000018698	0	0	0	0	0	0	0	0
Dync1h1	protein_coding	ENSMUSG00000018707	10.2926	12.6025	9.29535	9.07598	11.5288	10.0256	7.43961	5.64061
Cpsf4l	protein_coding	ENSMUSG00000018727	0.10385	0.188189	0.0712096	0	0.0111422	0	0.0294241	0
Pex12	protein_coding	ENSMUSG00000018733	0.580674	1.04588	0	0.99385	0.398729	1.17551	0.350985	1.04722
Ndel1	protein_coding	ENSMUSG00000018736	0.408618	0.498335	0.376373	0.225829	0.225096	0.472063	0.217726	0.152094
Slc25a35	protein_coding	ENSMUSG00000018740	2.56517	1.65783	2.19867	4.45698	1.12206	0.411202	0.894522	2.21022
Zbtb4	protein_coding	ENSMUSG00000018750	2.94603	4.72179	1.78141	1.68504	1.97485	2.20398	2.07835	3.7752
Tnfsfm13	protein_coding	ENSMUSG00000018752	0	0	0	0	0	0	0	0
Mpdu1	protein_coding	ENSMUSG00000018761	1.93981	2.72693	0.0354701	2.50283	3.52981	2.89514	5.0711	1.72732
Fxr2	protein_coding	ENSMUSG00000018765	1.18879	1.03783	0.456899	2.38507	1.34534	0.775437	1.5275	0.326454
Atp5g3	protein_coding	ENSMUSG00000018770	14.527	17.6672	17.4321	12.6569	13.2942	16.663	23.9696	14.9446
Cd68	protein_coding	ENSMUSG00000018774	22.6681	87.8478	9.23913	20.0353	19.3207	55.1194	30.7208	15.9468
Slc35g3	protein_coding	ENSMUSG00000018776	0	0	0	0	0	0	0.0838614	0
Acsl1	protein_coding	ENSMUSG00000018796	1.94408	1.77043	1.42063	0.83138	1.42913	1.27017	0.718349	1.02767
Abca5	protein_coding	ENSMUSG00000018800	0.569182	0.566305	0.789831	0.48872	0.820684	0.455432	0.295765	0.355647
Smyd4	protein_coding	ENSMUSG00000018809	0.0563803	0.0424596	0.0625922	0.095437	0.0506975	0.0383648	0.182565	0.399455
Lsp1	protein_coding	ENSMUSG00000018819	0.117383	0.357	0.291	0.0222899	0.124004	0.849438	0	0.0610658
[truncated: 53,418 more rows]

## Sheet: Microglia
			Control						Rag2-/-
Gene	Biotype	Ensembl ID	MicroCtl_Pair1	MicroCtl_Pair2	MicroCtl_Pair3	MicroCtl_Pair4	MicroCtl_Pair5	MicroCtl_Pair6	MicroKO_Pair1	MicroKO_Pair2	MicroKO_Pair3	MicroKO_Pair4	MicroKO_Pair5	MicroKO_Pair6
Gnai3	protein_coding	ENSMUSG00000000001	16.636	21.8326	32.0909	21.3178	17.6337	16.0542	16.908	13.4064	16.0899	17.4808	16.2623	15.6837
Pbsn	protein_coding	ENSMUSG00000000003	0	0	0	0	0	0	0	0	0	0	0	0
Cdc45	protein_coding	ENSMUSG00000000028	0.0922047	0.358066	0.972904	0.501964	0.482522	0.617093	0.289562	0.210214	0.469679	0.262545	0.228312	0.27572
H19	lncRNA	ENSMUSG00000000031	0	0	0	0	0	0	0	0	0	0	0	0
Scml2	protein_coding	ENSMUSG00000000037	0	0	0	0	0	0.011404	0	0	0.00401515	0.0112221	0	0.0117852
Apoh	protein_coding	ENSMUSG00000000049	0	0	0	0	0	0	0	0	0	0	0.0138221	0
Narf	protein_coding	ENSMUSG00000000056	1.74564	2.31792	4.21253	2.1167	1.03624	2.33864	1.13807	1.40465	2.00972	1.95007	1.14366	2.31505
Cav2	protein_coding	ENSMUSG00000000058	0.733452	4.20767	0.833438	1.1774	0.703683	2.56264	0.680534	0.245908	1.7791	0.696147	1.89869	0.31332
Klf6	protein_coding	ENSMUSG00000000078	276.282	350.038	557.261	431.501	376.94	365.132	302.122	209.14	289.661	430.068	345.607	405.648
Scmh1	protein_coding	ENSMUSG00000000085	0.927431	1.65625	2.83465	1.96628	1.84795	2.00279	1.43909	1.62992	1.95972	1.96046	1.80554	2.07541
Cox5a	protein_coding	ENSMUSG00000000088	0.956166	1.70314	2.6669	2.11128	1.68309	2.1559	1.60065	1.32894	1.61299	1.80328	2.28934	1.26251
Tbx2	protein_coding	ENSMUSG00000000093	0	0.0546276	0.0502376	0.259198	0.215938	0.0304589	0.0441764	0	0.0375339	0.167848	0.0696641	0.176271
Tbx4	protein_coding	ENSMUSG00000000094	0	0	0	0	0	0	0	0	0	0	0	0
Zfy2	protein_coding	ENSMUSG00000000103	0	0	0	0	0	0	0	0	0	0	0	0
Ngfr	protein_coding	ENSMUSG00000000120	0	0	0	0	0.1609	0	0	0.0206169	0	0.0625338	0.0173028	0.284578
Wnt3	protein_coding	ENSMUSG00000000125	0.0110642	0	0	0.0278002	0.0579008	0.0130674	0.0284287	0.0089029	0	0.00900124	0	0.00945293
Wnt9a	protein_coding	ENSMUSG00000000126	0	0	0	0.0304948	0.171485	0.0107505	0.0155922	0.0585952	0.0132477	0	0.0122941	0.0622152
Fer	protein_coding	ENSMUSG00000000127	0.38574	0.596094	0.64041	0.478736	0.422079	0.547731	0.452017	0.325908	0.371291	0.492123	0.410872	0.477869
Xpo6	protein_coding	ENSMUSG00000000131	2.21772	5.46666	8.09536	5.44901	5.40229	4.57499	3.92072	3.35187	4.4523	4.75803	4.69508	4.84588
Tfe3	protein_coding	ENSMUSG00000000134	34.659	72.9276	99.9657	78.7362	61.1543	60.2239	56.0528	59.6028	73.2085	74.2347	71.1232	65.6763
Axin2	protein_coding	ENSMUSG00000000142	7.05518	4.3686	6.14263	3.6948	2.83366	1.8151	2.70076	3.42158	3.0132	2.47469	1.8391	3.04789
Brat1	protein_coding	ENSMUSG00000000148	2.19271	2.85822	4.2385	4.66184	4.06031	2.4901	3.0337	3.09445	4.63958	3.75985	3.30324	3.60266
Gna12	protein_coding	ENSMUSG00000000149	2.28808	4.72546	7.47226	5.62508	6.64903	4.16082	4.34014	4.19126	5.73944	5.67198	5.82165	5.09416
Slc22a18	protein_coding	ENSMUSG00000000154	0	0.140376	0.0184422	0.0475757	0	0.100633	0.194606	0.198067	0.041336	0.184851	0.0639341	0.113241
Itgb2l	protein_coding	ENSMUSG00000000157	0	0.0721957	0	0	0.118909	0	0	0.0182837	0	0.0184857	0.0153447	0
Igsf5	protein_coding	ENSMUSG00000000159	0	0	0	0.00671509	0	0	0	0	0	0.0130454	0	0.00685003
Pih1d2	protein_coding	ENSMUSG00000000167	0.0631188	1.93863	1.3525	0.370052	0.462435	0.11182	0.648719	0.507891	0.0459313	0.770252	0.127875	0.161781
Dlat	protein_coding	ENSMUSG00000000168	0.963712	2.87829	5.27519	2.84116	3.6715	2.50403	2.64128	2.15578	3.01554	3.46539	2.61624	2.83238
Sdhd	protein_coding	ENSMUSG00000000171	8.0619	22.5165	44.4537	26.4642	24.1567	17.8145	21.8839	23.908	24.3181	28.6151	26.2995	20.4414
Fgf23	protein_coding	ENSMUSG00000000182	0	0	0	0	0.178918	0.0336494	0	0	0	0	0	0
Fgf6	protein_coding	ENSMUSG00000000183	0	0	0	0	0	0	0	0	0	0	0	0
Ccnd2	protein_coding	ENSMUSG00000000184	2.81515	4.51977	7.40495	3.99475	4.61669	5.25197	4.28472	4.22747	3.15767	3.47185	3.91119	4.88696
Gpr107	protein_coding	ENSMUSG00000000194	1.83785	4.88163	6.40724	3.43283	3.51125	3.1267	3.19813	3.77926	2.903	3.42348	3.15206	3.19026
Nalcn	protein_coding	ENSMUSG00000000197	0.0193594	0.00439362	0.0134685	0.0254796	0.0318405	0.0440957	0.00947479	0.0200284	0.0110689	0.0146248	0.0242796	0.0472574
Btbd17	protein_coding	ENSMUSG00000000202	0	0	0.399393	0.686882	1.28754	0.484301	0.263405	1.07236	0.149199	0.834005	0.346147	0.0875856
Slfn4	protein_coding	ENSMUSG00000000204	0	0.0341541	0	0.108037	0.236264	0.0190434	0	0.648718	0.0469337	0.314824	0.391996	0.44083
Th	protein_coding	ENSMUSG00000000214	0	0	0	0	0	0	0	0	0	0	0	0
Ins2	protein_coding	ENSMUSG00000000215	0	0	0	0	0	0	0	0	0	0	0	0
Scnn1g	protein_coding	ENSMUSG00000000216	0	0	0	0	0	0	0	0	0	0	0	0
Drp2	protein_coding	ENSMUSG00000000223	0.167706	0.177618	0.0816721	0.171674	0.390059	0.247587	0.271314	0.217413	0.162719	0.356252	0.195049	0.565173
Tspan32	protein_coding	ENSMUSG00000000244	0.564442	1.01978	1.7463	1.14015	1.42478	0.0784277	0.568744	0.267166	0.55571	0.837364	0.874459	1.50346
Lhx2	protein_coding	ENSMUSG00000000247	0.334247	0.438287	0.496081	0.253284	0.533079	0.921114	0.558918	0.448257	0.301142	0.854622	0.666414	0.543944
Clec2g	protein_coding	ENSMUSG00000000248	0	0	0.075044	0.00806635	0.0302403	0.0284368	0.00824874	0.00774966	0.0350422	0	0	0
Gmpr	protein_coding	ENSMUSG00000000253	0.533246	0.719795	1.29335	0.534187	0.634717	0.469257	0.582086	0.597348	0.509779	0.689009	0.82613	0.473456
Glra1	protein_coding	ENSMUSG00000000263	0	0.0327801	0.0653159	0	0.0431921	0.0121848	0.00441811	0.0083016	0	0.01259	0.00696715	0.017629
Mid2	protein_coding	ENSMUSG00000000266	0.032903	0.0348477	0.0228909	0.0118104	0.0245981	0.00555146	0.0201291	0.00756448	0.00342048	0.0420642	0.0412654	0.0843341
Trim25	protein_coding	ENSMUSG00000000275	12.0031	23.7808	30.6492	20.9989	23.04	22.1402	20.6799	19.7643	17.9414	21.8301	16.2587	15.4025
Dgke	protein_coding	ENSMUSG00000000276	0.397901	0.534877	0.640951	0.538341	1.1853	0.912773	0.891306	0.492576	1.35866	0.385963	0.868132	0.732211
Scpep1	protein_coding	ENSMUSG00000000278	10.3735	14.4638	26.663	21.2365	16.4231	17.7677	17.5054	10.6541	17.8344	19.4745	18.9968	15.6581
Mnt	protein_coding	ENSMUSG00000000282	9.55956	17.0939	21.109	26.5696	22.5463	19.7388	18.2257	15.7268	16.1285	31.5614	22.7718	16.8383
Itgb2	protein_coding	ENSMUSG00000000290	21.6262	33.9656	56.5472	37.5996	31.0905	24.468	30.1369	26.9055	38.4181	25.7681	24.2884	27.8787
Hddc2	protein_coding	ENSMUSG00000000295	0.0327029	0.761986	0.159262	0.32868	0.308051	0.656605	0.112037	0.499978	0.809123	1.011	0.839217	0.419106
Tpd52l1	protein_coding	ENSMUSG00000000296	0	0	0	0	0	0.0403194	0	0.00686745	0.0186318	0	0.00288177	0.0109376
Pemt	protein_coding	ENSMUSG00000000301	0.019164	0.00676555	0.118215	0.0214008	0.0468012	0.0226337	0.0109424	0.0719622	0.0278911	0.0311816	0.0215695	0.0163732
Cdh1	protein_coding	ENSMUSG00000000303	0.014491	0.0153475	0.0423424	0	0.144085	0.0256721	0.0620564	0.0233207	0.0210902	0.041262	0	0.0371422
Cdh4	protein_coding	ENSMUSG00000000305	0.00212145	0.0202215	0.0175633	0.008884	0.00555094	0.0156596	0.00181697	0.00341408	0	0.00517769	0.00214896	0.00453126
Ckmt1	protein_coding	ENSMUSG00000000308	0.241419	1.87504	0.23514	0.539196	0.58958	0.427694	0.964928	0.323767	1.22976	0.589218	0.923856	1.7876
Bcl6b	protein_coding	ENSMUSG00000000317	4.61609	4.43624	4.91233	5.36967	4.20506	3.12976	6.22323	4.74615	6.59381	4.03358	3.46367	5.18544
Clec10a	protein_coding	ENSMUSG00000000318	1.25833	3.68247	2.03192	1.71953	2.91129	1.19284	1.16282	3.78365	1.5904	2.20906	2.05733	1.21654
Alox12	protein_coding	ENSMUSG00000000320	0	0.184706	0.237808	0.408985	0.219038	0	0.0298738	0.673591	0.0507637	0.085129	0.518205	0.506605
Comt	protein_coding	ENSMUSG00000000326	7.18562	13.8065	13.7847	10.349	12.1703	16.5001	11.7265	8.04787	12.0654	9.93397	11.3772	12.2991
Rtca	protein_coding	ENSMUSG00000000339	1.23408	2.96078	3.3361	4.11326	2.58325	1.97805	2.65318	2.73584	2.05264	4.28227	2.44914	2.47451
Dbt	protein_coding	ENSMUSG00000000340	0.656565	1.14041	0.626698	0.868842	0.948312	0.558316	0.37114	0.602274	0.506446	0.95078	0.922244	0.830206
Dazap2	protein_coding	ENSMUSG00000000346	194.7	293.47	353.626	257.205	259.457	250.524	230.651	235.649	272.35	293.698	296.835	212.026
Mcts1	protein_coding	ENSMUSG00000000355	1.92397	2.23745	2.27811	1.57981	1.77678	2.00498	1.64784	1.0928	1.67459	2.97702	2.06356	2.41733
Rem1	protein_coding	ENSMUSG00000000359	0	0.12449	0	0.344565	0.246049	0	0.251683	0	0.128304	0	0.238135	0.150638
Rnf17	protein_coding	ENSMUSG00000000365	0.106872	0.0419217	0.13879	0.0696188	0.0869991	0.156609	0.0339014	0.0414053	0.155541	0.141689	0.0641531	0.114981
Trappc10	protein_coding	ENSMUSG00000000374	2.26795	6.03601	7.40126	5.39712	4.95765	4.78388	4.83821	5.29296	5.12166	4.32336	4.32346	4.1256
Ccm2	protein_coding	ENSMUSG00000000378	3.00397	2.89322	7.52765	3.83499	3.5307	2.05523	2.75602	3.32459	2.95001	4.0573	2.32405	3.61304
Wap	protein_coding	ENSMUSG00000000381	0	0	0	0	0.16079	0	0.394732	0	0	0.499927	0	0
Tbrg4	protein_coding	ENSMUSG00000000384	4.53716	13.1411	15.5121	14.7737	20.2064	10.6899	12.6493	14.9015	13.1056	15.7817	13.2565	13.6861
Tmprss2	protein_coding	ENSMUSG00000000385	0	0.0882911	0.0913454	0.0785485	0.0872516	0.0799967	0.0535497	0.0586947	0.0682467	0.169552	0.00703711	0.106836
Mx1	polymorphic_pseudogene	ENSMUSG00000000386	0.732897	1.61711	0.654349	0.358068	0.799036	1.13609	0.496938	0.491443	0.644436	0.422341	1.36107	0.417444
Fap	protein_coding	ENSMUSG00000000392	0.0265104	0.0772123	0.0839178	0.00555088	0.02081	0.00391377	0.00567639	0.0106659	0.0578745	0.0107837	0.044757	0.0622867
Gcg	protein_coding	ENSMUSG00000000394	0	0	0	0	0	0	0	0	0	0	0	0
Ndufa9	protein_coding	ENSMUSG00000000399	5.03872	7.02174	8.55828	6.87067	7.19812	6.26421	5.78436	4.33897	6.49705	6.61631	4.46531	4.32004
Egfl6	protein_coding	ENSMUSG00000000402	0	0	0	0.0064731	0	0	0	0	0	0.0377259	0.00521928	0.0528254
Lck	protein_coding	ENSMUSG00000000409	0.1916	0.284093	0.298586	0.497465	0.220588	0.452579	0.393842	0.169589	0.58559	0.389688	0.103512	0.343764
Tssk3	protein_coding	ENSMUSG00000000411	0.241379	0.255645	1.17551	0.40433	0.252635	0	0.826944	0	0.175651	0	0	0.206227
Cttnbp2	protein_coding	ENSMUSG00000000416	0.16661	0.200677	0.248188	0.175113	0.280376	0.235359	0.176274	0.149837	0.156901	0.326904	0.335336	0.276321
Galnt1	protein_coding	ENSMUSG00000000420	3.02804	5.58234	6.49538	4.40955	3.96623	4.36321	3.86216	3.55189	4.46327	3.93475	3.60766	3.62902
Myf5	protein_coding	ENSMUSG00000000435	0	0	0	0	0	0	0	0	0	0	0.202924	0
Mkrn2	protein_coding	ENSMUSG00000000439	1.45019	2.72498	3.85011	2.33123	2.57049	1.89231	2.08344	1.59979	2.00846	3.12074	2.60628	3.07751
Pparg	protein_coding	ENSMUSG00000000440	0.0411871	0.0158623	0.0109407	0.0376318	0.0979721	0.112766	0.0545172	0.0120515	0.027247	0.0365538	0.0657425	0.105567
Raf1	protein_coding	ENSMUSG00000000441	0.93515	2.17367	1.99092	2.01005	1.76696	1.68602	1.1766	1.7247	2.15594	1.75722	1.78837	1.27269
Septin1	protein_coding	ENSMUSG00000000486	0.0778284	0.49457	0.884382	0.456291	0.896035	0.306398	0.0666583	0.167001	0.132149	0.168845	0.070078	0.0443296
Pdgfb	protein_coding	ENSMUSG00000000489	54.1447	117.35	154.626	120.044	120.934	104.522	90.2703	92.628	124.037	107.584	92.3882	102.318
Acvrl1	protein_coding	ENSMUSG00000000530	2.01786	2.44242	3.79037	3.35593	3.22827	3.04709	2.17266	3.6185	3.08361	3.00182	2.5891	2.14268
Tamalin	protein_coding	ENSMUSG00000000531	1.47081	5.15253	8.09946	9.71279	4.91424	7.58315	6.4924	4.14226	4.85753	7.22547	6.30337	3.96319
Acvr1b	protein_coding	ENSMUSG00000000532	0.697359	1.52898	1.70401	1.67023	1.39573	1.53887	1.43555	1.33885	1.08615	1.87121	1.22278	2.03828
Tom1l2	protein_coding	ENSMUSG00000000538	0.487797	0.577646	1.12231	1.06802	1.06531	1.14542	0.927685	0.868466	0.989437	0.934305	0.767771	1.17152
Gpa33	protein_coding	ENSMUSG00000000544	0.0133626	0.0141524	0.0130151	0.0671505	0.0279715	0.0473459	0.0114448	0.0322571	0	0.0434845	0.198527	0.0684999
Zfp385a	protein_coding	ENSMUSG00000000552	12.0257	14.5391	18.4343	20.7018	21.397	17.0654	14.1502	15.4229	17.1116	18.423	18.6035	18.731
Itga5	protein_coding	ENSMUSG00000000555	132.855	146.782	234.225	182.087	162.138	156.755	151.39	145.024	188.256	130.346	133.507	174.636
Gabra2	protein_coding	ENSMUSG00000000560	0.00701168	0.0185652	0.010244	0.0176177	0.0366933	0.0600385	0.0180161	0.019747	0.0204095	0.034226	0.00947015	0.146769
Wdr77	protein_coding	ENSMUSG00000000561	1.54475	2.88715	2.69939	3.15838	4.56505	1.8781	2.10131	2.33976	2.28128	2.62435	1.93297	1.90205
Adora3	protein_coding	ENSMUSG00000000562	0.916718	1.06529	1.02929	0.949073	1.34592	1.03006	1.28677	1.16794	1.07476	1.12905	0.963	0.630925
Atp5pb	protein_coding	ENSMUSG00000000563	8.35623	6.25408	10.1736	8.58506	7.49233	7.05645	7.15693	6.79115	8.06719	9.51746	8.23888	6.44919
Sox9	protein_coding	ENSMUSG00000000567	0.78797	1.85454	0.511651	0.879944	2.56578	3.25722	1.04981	1.40899	1.27423	2.35052	1.30075	4.93694
Hnrnpd	protein_coding	ENSMUSG00000000568	17.2148	33.4294	46.2171	33.1422	28.8016	24.9727	25.0487	22.0242	26.8482	32.4841	31.5464	20.9726
Dynlt1c	protein_coding	ENSMUSG00000000579	0.29908	0.126703	0.233041	0.801574	0.187816	0.529845	0.46108	0.192526	0.652918	0.486631	0.807891	0.357736
C1d	protein_coding	ENSMUSG00000000581	2.9674	3.71822	4.27427	2.97538	2.53711	3.4553	3.61539	2.455	2.61557	2.95815	3.52803	1.74969
Gm2a	protein_coding	ENSMUSG00000000594	23.9842	36.6226	44.4418	34.9222	35.7492	29.1327	29.9501	34.5972	34.9774	38.4429	31.8889	33.0973
Krit1	protein_coding	ENSMUSG00000000600	3.69407	6.83156	7.66383	5.96756	5.32668	5.36244	5.46579	4.03077	4.95187	5.97338	6.34862	5.62823
Clcn4	protein_coding	ENSMUSG00000000605	9.80253	17.3031	26.2749	16.2011	14.7739	15.9304	13.3883	12.2417	13.3154	14.6099	12.4805	16.1693
Vmn2r88	protein_coding	ENSMUSG00000000606	0	0	0	0	0	0	0	0	0	0	0	0
Grm6	protein_coding	ENSMUSG00000000617	0	0	0	0	0	0	0.0267426	0	0	0	0	0
Sema4f	protein_coding	ENSMUSG00000000627	0.278118	0.0552291	0.0169302	0.0727922	0.109158	0.277148	0.0446628	0.111895	0.0126491	0.254544	0.0704311	0
Hk2	protein_coding	ENSMUSG00000000628	3.53008	7.99669	12.5688	8.3852	7.29702	6.25961	6.65995	6.5016	6.64326	6.99623	6.9663	7.45621
Myo18a	protein_coding	ENSMUSG00000000631	2.69392	6.35087	10.0911	7.37339	6.19708	4.40474	4.63882	6.37399	5.9257	5.742	4.98937	5.30862
Sez6	protein_coding	ENSMUSG00000000632	0.160733	0.127674	0.313104	0.328137	0.241828	0.30848	0.189288	0.056584	0.197378	0.237009	0.230658	0.154491
Haao	protein_coding	ENSMUSG00000000673	1.09586	0.580317	1.34825	0.62799	0.694217	0.340599	0.518691	1.55475	0.503656	0.539615	0.564776	0.172472
Cd52	protein_coding	ENSMUSG00000000682	16.9185	19.5843	21.8218	15.8407	21	13.7742	16.2318	22.7819	19.4583	23.1272	21.8401	12.7503
Abhd15	protein_coding	ENSMUSG00000000686	0.515934	1.66114	1.48745	0.691386	0.561593	0.438729	0.760045	0.581211	0.946117	0.923421	1.03131	1.28713
Hoxb6	protein_coding	ENSMUSG00000000690	0	0	0	0	0	0	0	0	0	0	0	0
Loxl3	protein_coding	ENSMUSG00000000693	3.21562	3.32193	4.64664	3.26718	3.58627	3.61105	3.00243	2.37539	2.4359	3.51667	3.66672	3.26528
Tcl1b5	protein_coding	ENSMUSG00000000701	0	0	0	0	0	0	0	0	0	0	0	0
Btn1a1	protein_coding	ENSMUSG00000000706	0	0	0	0	0	0	0	0	0	0.354085	0	0
Kat2b	protein_coding	ENSMUSG00000000708	0.425813	0.853466	0.927585	0.720941	0.517552	0.846291	0.572539	0.353686	0.489782	0.998282	0.627678	0.696309
Rab5b	protein_coding	ENSMUSG00000000711	5.78915	7.98684	8.92776	5.29524	5.42132	6.01263	7.02424	7.31433	5.48765	5.86653	6.79017	6.05245
Cryba1	protein_coding	ENSMUSG00000000724	0.290755	1.0008	2.33634	0.669679	0.304314	0.72972	0.87159	1.40375	0.846326	1.36012	0.343614	0.558929
Dnmt3l	protein_coding	ENSMUSG00000000730	0	0	0.0653402	0.0374576	0	0.0264103	0	0	0	0	0.0604045	0
Aire	protein_coding	ENSMUSG00000000731	0	0	0	0	0.0373338	0	0	0	0.0778716	0	0.0481773	0
Icosl	protein_coding	ENSMUSG00000000732	56.991	139.972	139.289	110.857	141.136	125.255	119.131	128.259	117.102	113.969	153.006	118.243
Spg7	protein_coding	ENSMUSG00000000738	0.528985	2.22625	2.48122	2.00537	1.95235	0.994683	1.50227	1.41137	1.47898	1.87997	1.1563	1.4391
Sult5a1	protein_coding	ENSMUSG00000000739	0	0	0.0260488	0	0	0	0	0	0	0	0	0
Rpl13	protein_coding	ENSMUSG00000000740	38.8555	53.9233	57.4199	59.3351	62.4035	52.8136	47.0495	56.8707	56.0625	63.2216	60.6226	55.5192
Chmp1a	protein_coding	ENSMUSG00000000743	7.07159	17.6971	16.3304	12.3709	11.3408	6.46601	9.62229	10.2791	10.0014	13.5476	12.324	6.87007
Rpa1	protein_coding	ENSMUSG00000000751	0.396193	0.880156	1.60944	0.930738	1.06196	1.02715	0.926953	0.870869	0.928212	1.11633	0.894023	1.32096
Serpinf1	protein_coding	ENSMUSG00000000753	16.716	22.4277	23.5822	24.5163	22.399	17.0423	14.991	22.7093	18.2463	16.3435	18.2743	12.7126
Tubgcp3	protein_coding	ENSMUSG00000000759	1.93973	4.23271	5.47239	3.49429	3.38655	3.87581	2.99327	3.12836	3.56533	3.29896	3.42161	3.32164
Oprm1	protein_coding	ENSMUSG00000000766	0.00346588	0.00550608	0	0.00435422	0.00544125	0.0153502	0.00296845	0	0.0113495	0.00281965	0.00585138	0.0133252
Polr3d	protein_coding	ENSMUSG00000000776	9.50776	19.1543	21.2387	15.7532	16.5492	12.938	14.5161	15.5505	15.7928	17.0675	18.0757	18.4537
Tcf7	protein_coding	ENSMUSG00000000782	0.187864	0.0331612	0.0914889	0.222904	0	0.203388	0.0268169	0.062986	0.0569616	0.0891545	0.148012	0.0936283
Ddx3x	protein_coding	ENSMUSG00000000787	223.301	336.246	393.198	277.324	270.398	176.17	184.113	187.164	190.858	219.584	241.222	238.01
Il12rb1	protein_coding	ENSMUSG00000000791	0	0	0.145536	0	0	0.044119	0	0.0300585	0	0	0.277494	0.0957467
Slc5a5	protein_coding	ENSMUSG00000000792	0.0982346	0.156061	0.382718	0.205689	1.13097	0.17403	0.378611	0.395226	0.428909	0.879103	0.530712	0.377679
Kcnn3	protein_coding	ENSMUSG00000000794	0.00625535	0.00662506	0.0365559	0.0366738	0.0654705	0.0609502	0.0642908	0.0151003	0.018208	0.0152671	0.105608	0.0507717
Usp32	protein_coding	ENSMUSG00000000804	0.911989	1.37466	2.35255	1.33214	1.1565	1.38958	1.35693	0.906655	1.27747	1.43071	1.35157	1.22328
Car4	protein_coding	ENSMUSG00000000805	0.52824	1.42973	0.686001	0.294948	0.614303	0.55456	0.653504	0.0944561	0.768796	0.477498	0.277454	0.60175
Txnrd3	protein_coding	ENSMUSG00000000811	0.414908	0.423155	1.18242	1.15834	1.01326	0.898386	0.723881	1.27361	1.23007	1.13766	0.716048	0.564551
Fasl	protein_coding	ENSMUSG00000000817	0.745103	1.11795	0.120954	1.1441	0.324937	1.68668	0.265902	0.449665	0	0.252573	0.29352	0.106099
Zfp512b	protein_coding	ENSMUSG00000000823	1.31364	4.6536	3.00015	3.41451	4.64622	2.30048	2.483	3.49915	3.65892	4.20114	4.80269	4.02494
Dnajc5	protein_coding	ENSMUSG00000000826	7.00847	16.0899	22.6722	16.6255	15.4905	13.0274	13.9581	14.2055	16.2468	16.3199	17.628	16.0393
Tpd52l2	protein_coding	ENSMUSG00000000827	5.91198	11.9805	14.3275	12.0669	12.9844	7.84829	9.03054	7.58518	9.73906	10.5283	7.90628	8.98844
Fmr1	protein_coding	ENSMUSG00000000838	3.41798	5.13049	7.53235	5.3032	4.11784	5.04602	4.54909	3.9276	3.59667	4.8612	4.12654	3.11981
Bcl11a	protein_coding	ENSMUSG00000000861	0.201813	0.144275	0.211306	0.15635	0.163699	0.143011	0.159885	0.00405976	0.102801	0.127243	0.0817722	0.267256
Il4	protein_coding	ENSMUSG00000000869	0	0.0327236	0.0300939	0.103512	0.0323384	0.145966	0.0529261	0	0.022484	0	0.0834619	0.0791938
Pxmp4	protein_coding	ENSMUSG00000000876	0.702057	1.02953	1.20979	1.51523	1.27176	1.9613	0.832565	0.890829	1.35581	1.44986	1.80526	0.968935
Dlg3	protein_coding	ENSMUSG00000000881	0.420737	0.789934	1.76025	0.608665	0.860699	1.1237	0.769844	0.615545	0.765422	0.824607	0.839473	0.310448
Gnb1l	protein_coding	ENSMUSG00000000884	0.0356567	0.211479	0.0347293	0.0119456	0.0522473	0.0294788	0.0671863	0.0229532	0.0415156	0.0812236	0	0.0304641
Dbh	protein_coding	ENSMUSG00000000889	0	0	0	0	0	0	0	0	0	0	0	0
Mmp11	protein_coding	ENSMUSG00000000901	0.584227	0.232034	0.426774	1.10096	0.687905	0.0646878	0.625472	0.881443	0.371997	1.33677	0.123292	0.218377
Smarcb1	protein_coding	ENSMUSG00000000902	3.88173	6.52826	9.06244	6.48588	5.41019	4.12377	5.07881	4.04952	4.48548	7.55373	4.76854	3.29977
Vpreb3	protein_coding	ENSMUSG00000000903	0	0	0	0.0615072	0.230587	0.130101	0	0	0	0	0	0
Hip1r	protein_coding	ENSMUSG00000000915	1.13848	0.562692	1.16801	0.90267	1.17568	1.20118	0.676059	0.451937	1.41392	1.16085	0.594562	1.27098
Nsun5	protein_coding	ENSMUSG00000000916	1.9099	3.89572	5.71846	4.97659	5.6267	4.76201	4.36209	8.13942	6.177	6.44535	5.30242	4.29093
Top1mt	protein_coding	ENSMUSG00000000934	0.200423	0.731147	1.62675	1.36155	0.652615	0.71013	0.839216	1.61272	0.891287	0.851501	0.91736	0.989361
Hoxa10	protein_coding	ENSMUSG00000000938	0	0	0	0	0	0	0	0	0	0	0	0
Hoxa4	protein_coding	ENSMUSG00000000942	0	0	0	0	0	0	0	0	0	0	0	0
Gm38393	protein_coding	ENSMUSG00000000948	0.266528	0.0498142	0.0458111	0.144442	0.0492277	0.157392	0.107424	0.0504621	0.125498	0.369892	0.22234	0.294689
Mmp14	protein_coding	ENSMUSG00000000957	5.39249	12.3929	6.83133	7.46834	11.4355	11.3848	9.35784	10.6067	10.6694	6.91031	10.306	9.33482
Slc7a7	protein_coding	ENSMUSG00000000958	4.65257	9.70642	10.4695	8.25533	9.37175	8.02923	8.26164	9.17375	7.6761	6.30575	9.60187	8.53259
Oxa1l	protein_coding	ENSMUSG00000000959	8.2253	20.5009	22.9659	25.765	22.4978	18.2309	14.4653	15.2668	17.4378	24.6699	23.5887	16.3505
Heatr6	protein_coding	ENSMUSG00000000976	2.64452	6.52386	6.61211	6.07746	6.31203	4.83734	5.96628	4.80083	4.4942	5.11624	7.58999	5.0561
Ccl3	protein_coding	ENSMUSG00000000982	3830.68	7158.84	6164.57	5310.9	7032.25	6344.43	6528	5314.55	5014.92	6412.68	8043.42	5266.88
Wfdc18	protein_coding	ENSMUSG00000000983	0	0	0	0	0	0.490736	0.355873	0.668683	0	0.845087	0.140299	0
Icam4	protein_coding	ENSMUSG00000001014	0	0	0	0	0	0	0	0	0	0	0	0
Ilf2	protein_coding	ENSMUSG00000001016	6.21042	13.0711	14.448	10.9662	7.78347	7.70858	8.40213	6.1113	7.42661	9.33258	8.0941	7.87451
Chtop	protein_coding	ENSMUSG00000001017	75.1724	114.821	171.781	101.044	106.347	91.4434	90.9639	85.7932	91.1376	122.649	82.4347	86.4584
Snapin	protein_coding	ENSMUSG00000001018	29.6584	77.6747	82.2652	57.7803	74.567	66.3441	52.7363	54.4742	58.413	59.6656	73.9103	78.9098
S100a4	protein_coding	ENSMUSG00000001020	0.852576	0.451483	0.2076	0.53555	0.223083	0.629336	0.182553	0	0.155104	0.173403	0	0.546312
S100a3	protein_coding	ENSMUSG00000001021	0	0	0	0	0	0	0	0	0	0	0.0181409	0
S100a5	protein_coding	ENSMUSG00000001023	0	0	0	0	0	0	0	0.95796	0	0	0	0
S100a6	protein_coding	ENSMUSG00000001025	0.90083	0.772343	0.45959	3.05386	2.33465	1.82388	0.918502	1.31165	1.15498	2.44289	2.75202	1.94243
Scn4a	protein_coding	ENSMUSG00000001027	0	0.0147952	0.0136063	0.0468005	0.0438631	0.00824942	0	0	0	0	0	0.0119352
Icam2	protein_coding	ENSMUSG00000001029	0.0930395	0.147808	0	0.428584	0.779026	0.0549423	0.438275	0.224595	0.101557	0.37846	0.219908	0.158981
Mapk7	protein_coding	ENSMUSG00000001034	20.7947	34.412	34.4315	39.9126	41.9871	26.8621	33.9136	29.3518	38.9024	31.6497	32.6498	37.6795
Epn2	protein_coding	ENSMUSG00000001036	0.644307	1.57853	2.38922	2.0155	3.09552	1.80155	1.28983	1.58657	1.68337	1.66094	1.63559	1.45246
B9d1	protein_coding	ENSMUSG00000001039	0.0622434	0.659221	0.727494	1.04263	1.10748	0.771884	0.213241	0.500847	0.362354	0.810207	0.882709	1.38265
Sec24b	protein_coding	ENSMUSG00000001052	2.61432	7.10125	8.63954	6.82126	6.75367	6.3751	5.44236	4.86559	6.11464	6.88106	6.01096	7.62052
N4bp3	protein_coding	ENSMUSG00000001053	4.1746	7.25889	10.8629	7.72338	9.97758	5.73989	5.65669	7.01906	4.94215	5.47452	6.35363	6.97361
Rmnd5b	protein_coding	ENSMUSG00000001054	3.0925	2.30949	3.93885	4.68209	4.93805	3.02026	3.70133	6.69955	4.5585	2.54815	1.9813	4.57293
Nhp2	protein_coding	ENSMUSG00000001056	28.9912	34.059	33.4575	36.6261	41.435	28.1978	30.4641	28.3269	39.5343	41.9192	28.2156	25.9141
Vps9d1	protein_coding	ENSMUSG00000001062	3.71843	10.83	10.8258	8.05666	7.06452	7.06485	5.1233	6.40692	7.85295	9.40417	8.13379	6.45743
Zfp276	protein_coding	ENSMUSG00000001065	0.935092	3.76336	4.34134	4.80349	3.68643	3.40521	2.93658	2.15696	4.35496	3.47405	2.33647	2.90273
C1ql4	protein_coding	ENSMUSG00000001076	0	0	0	0	0	0	0	0	0	0	0	0
Mfsd10	protein_coding	ENSMUSG00000001082	10.0468	11.6471	18.5131	14.555	12.3626	15.5538	12.5584	14.5298	15.5112	14.6903	11.5524	9.51164
Luzp1	protein_coding	ENSMUSG00000001089	2.13786	4.52842	5.41941	3.99172	3.59798	3.00971	2.8857	2.91754	3.61754	3.54343	4.16562	3.14162
Slc13a2	protein_coding	ENSMUSG00000001095	0.0578618	0	0	0	0	0	0	0.0155197	0	0	0.0390748	0.098871
Kctd10	protein_coding	ENSMUSG00000001098	2.43189	2.72712	4.34714	2.63587	3.05435	2.23017	3.25906	2.8777	4.10148	2.28104	3.28457	2.95771
Poldip2	protein_coding	ENSMUSG00000001100	3.76975	11.929	10.7017	12.4368	8.42038	4.58802	7.24492	9.98791	10.3039	7.77938	7.07846	5.85237
Sebox	protein_coding	ENSMUSG00000001103	0	0.314159	0.288912	0	0.62092	0.175166	0.50811	0	0.215855	0.482641	0	0
Ift20	protein_coding	ENSMUSG00000001105	12.8926	16.5192	21.5142	17.8961	18.4006	13.5764	13.0499	20.5306	14.3025	19.5105	16.7433	15.0976
Col6a1	protein_coding	ENSMUSG00000001119	0.195259	0.265885	0.190181	0.116813	0.11678	0.0494168	0.215017	0.314234	0.040597	0.0453865	0.263722	0.166824
Pcbp3	protein_coding	ENSMUSG00000001120	0.00484617	0.0205304	0.0141604	0.0121766	0.0177525	0.0100163	0.0103766	0.00974877	0.026449	0.00788517	0.0163634	0.0496851
Lgals9	protein_coding	ENSMUSG00000001123	16.6328	34.8111	34.2696	33.5149	35.5557	29.3751	28.0945	33.406	33.0682	30.3294	34.1439	31.0974
Araf	protein_coding	ENSMUSG00000001127	1.28313	1.98932	2.55974	2.16229	2.69401	1.65238	1.62197	1.71665	1.87308	2.37704	2.15062	1.73025
Cfp	protein_coding	ENSMUSG00000001128	2.78055	6.22633	4.10103	7.3857	6.56877	5.11362	3.19799	2.42917	3.87335	5.17053	7.56461	6.58386
Timp1	protein_coding	ENSMUSG00000001131	0	1.57293	0	0.0888482	0	0.501155	0.181714	0.17072	0.0771955	0	0.429832	0.0906335
Uxt	protein_coding	ENSMUSG00000001134	0.191058	0.733517	0.139566	0.380044	0.54991	0.507711	0.204546	0.269038	0.295443	0.563449	0.532223	0.408085
Cnnm3	protein_coding	ENSMUSG00000001138	1.39159	4.32745	5.45044	4.14131	5.82595	5.28033	3.52489	3.26398	3.79208	4.38398	2.47937	4.73046
Lman2l	protein_coding	ENSMUSG00000001143	2.93867	3.53676	6.33781	3.14849	4.09428	2.69319	3.59558	3.77726	3.23546	3.4464	3.13142	2.00531
Mcm3ap	protein_coding	ENSMUSG00000001150	0.774594	1.93608	2.87696	1.52241	1.04853	2.55545	1.68952	1.94464	1.55573	1.64684	2.31556	1.42947
Pcnt	protein_coding	ENSMUSG00000001151	0.397186	1.72752	2.09934	1.28185	1.29147	1.47922	1.04322	1.30397	0.982705	1.46916	1.4055	1.7103
Ftcd	protein_coding	ENSMUSG00000001155	0	0	0	0	0	0	0	0	0	0	0	0
Mxd1	protein_coding	ENSMUSG00000001156	2.54189	4.87366	4.26857	3.26681	4.6328	5.3572	3.35944	3.31488	3.95457	4.40329	3.6699	4.36215
Gmcl1	protein_coding	ENSMUSG00000001157	0.722113	1.18419	2.01924	1.21935	0.743597	1.45123	0.768105	1.19022	1.20352	1.3834	0.920247	1.49263
Snrnp27	protein_coding	ENSMUSG00000001158	3.67228	4.87535	4.58431	5.7615	3.9518	3.51249	3.23383	2.83008	3.76381	5.30189	6.28717	3.71196
Oas1c	protein_coding	ENSMUSG00000001166	0.118025	0.0833337	0.191592	0.164751	0.288234	0.0696969	0.235867	0	0.0286288	0.128025	0.690766	0.907534
Oas1h	protein_coding	ENSMUSG00000001168	0	0	0	0	0	0	0	0	0	0	0	0
Ocrl	protein_coding	ENSMUSG00000001173	0.60721	2.15006	2.48042	1.19171	2.17217	2.07652	1.1876	0.962608	1.20688	1.80639	1.58514	1.35503
Calm1	protein_coding	ENSMUSG00000001175	204.588	200.952	331.672	232.679	178.156	188.406	196.504	155.793	216.334	198.697	183.542	188.679
Agpat3	protein_coding	ENSMUSG00000001211	1.90243	4.12216	4.8902	4.57544	4.51205	3.69325	3.96136	4.40517	3.94149	3.43148	3.94457	3.98144
Slc26a3	protein_coding	ENSMUSG00000001225	0	0	0.0056846	0.00488822	0	0	0	0	0	0	0	0.00498645
Sema6b	protein_coding	ENSMUSG00000001227	1.65701	1.9929	1.64127	1.62304	0.264551	1.01168	0.914057	1.33333	0.735742	1.21096	0.493119	2.3755
Uhrf1	protein_coding	ENSMUSG00000001228	0.264398	0.738246	1.82606	1.9326	0.981125	0.581954	1.27636	0.773636	1.90652	1.2906	0.795365	0.944647
Dpp9	protein_coding	ENSMUSG00000001229	0.860717	2.51086	3.41215	2.83295	2.30745	2.98724	2.12102	2.29646	2.95589	2.00242	2.48817	3.52204
Ramp2	protein_coding	ENSMUSG00000001240	0.0358551	0.303794	0.0349225	0.120121	0.150109	0.359948	0.153546	0.115404	0.208733	0.583396	0.605335	0.42887
Lsr	protein_coding	ENSMUSG00000001247	0.24707	0.0654181	0.691851	0.620794	0.90507	0.437704	0.185159	0.447315	0.449479	0.402006	0.417124	0.369406
Gramd1a	protein_coding	ENSMUSG00000001248	22.5896	49.6025	70.458	45.4641	44.9434	35.0322	38.1151	35.2187	39.1729	46.0897	40.6336	37.1375
Hpn	protein_coding	ENSMUSG00000001249	3.39414	7.65433	9.97459	5.61195	7.22734	7.65447	6.66607	5.67415	4.87593	9.47409	7.7655	5.42473
Gabrg1	protein_coding	ENSMUSG00000001260	0.0052931	0.0112119	0.0412435	0.0664979	0.0110799	0.0687658	0.00453343	0.00851828	0.0308141	0.0732052	0.0107235	0.0814009
Ckb	protein_coding	ENSMUSG00000001270	256.265	358.145	437.989	404.584	405.561	281.03	292.136	391.843	399.149	356.7	297.521	321.602
Sp1	protein_coding	ENSMUSG00000001280	13.9187	19.2876	23.5722	23.6504	22.8156	17.971	16.2972	14.989	19.9658	21.6568	18.1825	19.5551
Itgb7	protein_coding	ENSMUSG00000001281	0.18234	0.482791	0.947185	0.407245	0.572528	0.699897	0.858935	0.464617	0.398064	0.568644	0.964568	1.8175
Myg1	protein_coding	ENSMUSG00000001285	7.23642	13.1727	13.142	10.5433	9.46734	10.3717	7.42449	4.5491	8.88623	9.93459	8.29746	11.3991
Rarg	protein_coding	ENSMUSG00000001288	0.300529	0.636583	0.773598	0.449474	0.314544	0.354941	0.330939	0.22455	0.265557	0.31435	0.318923	0.0917013
Pfdn5	protein_coding	ENSMUSG00000001289	56.2398	61.7037	71.9154	70.1611	78.865	61.5996	55.5232	55.4833	55.6292	70.6169	65.6112	56.6094
Efnb2	protein_coding	ENSMUSG00000001300	0.542133	4.96837	5.66827	3.12281	3.14973	3.73066	3.31661	2.47495	2.0128	4.00546	4.90886	3.07213
Rrp15	protein_coding	ENSMUSG00000001305	1.89572	3.31009	5.12338	1.81661	2.62762	2.08767	1.31647	1.95142	1.96362	2.77884	4.37115	2.15953
Rnd2	protein_coding	ENSMUSG00000001313	1.20218	0.748958	2.75508	3.73135	1.77634	1.62863	0.787371	1.82088	1.64672	2.70396	2.34002	1.38961
Srr	protein_coding	ENSMUSG00000001323	0.544345	1.07442	1.39776	1.49207	2.01995	0.569843	1.22912	0.756565	0.900267	0.966218	1.60409	0.951284
Sync	protein_coding	ENSMUSG00000001333	0.0462887	0	0.157797	0.0969218	0.0484473	0	0.0991133	0	0.0168421	0.244777	0.50015	0.0197739
Fndc5	protein_coding	ENSMUSG00000001334	0.574428	0.27039	0.808148	0.641476	0.534413	1.05534	0.273325	0.20543	0.510899	0.571174	0.387918	0.163591
Acp5	protein_coding	ENSMUSG00000001348	4.31602	5.65675	7.35659	3.47929	2.87977	4.46027	4.06624	3.86363	3.84742	3.90631	5.39213	2.76561
Cnn1	protein_coding	ENSMUSG00000001349	0	0.985857	1.22395	0.155924	0.0974249	0.109937	0.159449	0.187252	0.237079	0.45437	0.628609	0.119293
Fbxo9	protein_coding	ENSMUSG00000001366	0.843978	1.22906	2.85997	1.78189	2.09792	1.37058	1.58123	1.28749	1.25391	2.30302	1.38925	1.47218
Vps50	protein_coding	ENSMUSG00000001376	2.18032	2.4117	2.58155	2.38204	2.09383	1.90817	1.79238	1.63201	1.62015	1.63504	2.24128	2.02033
Hars	protein_coding	ENSMUSG00000001380	4.6792	7.07964	8.43561	5.86636	7.63508	4.17053	4.53037	3.36759	4.94893	6.88052	5.77029	5.81043
Zmat2	protein_coding	ENSMUSG00000001383	14.7332	30.41	33.1029	28.1849	20.4143	19.6252	29.7543	28.0888	23.1483	22.6103	25.8914	21.5277
Ube2c	protein_coding	ENSMUSG00000001403	0.380191	0.287615	0.0529004	0.955277	0.511612	0.352806	0.465179	0	0.23714	0.706979	0.330104	0.928069
Smg5	protein_coding	ENSMUSG00000001415	3.10389	5.66917	6.84283	5.16813	7.10029	5.50976	6.33561	8.34516	6.208	6.97064	4.757	5.27198
Cct3	protein_coding	ENSMUSG00000001416	5.9576	11.6823	12.9075	10.0618	10.9686	7.33813	8.13378	8.30615	10.1301	10.6054	8.92284	9.35687
Glmp	protein_coding	ENSMUSG00000001418	52.0136	101.117	121.135	110.748	105.168	87.0497	76.6894	84.7604	108.391	101.181	94.3443	113.764
Mef2d	protein_coding	ENSMUSG00000001419	21.1727	36.8495	66.5848	54.2101	43.5519	44.7336	37.4695	36.3312	39.5985	51.4362	44.3487	43.6347
Tmem79	protein_coding	ENSMUSG00000001420	0.129371	0	0	1.13771	0.135404	0.152794	0.110804	0.260249	0.470715	0	0	0.552655
Snd1	protein_coding	ENSMUSG00000001424	0.408804	0.687389	0.912306	0.703313	0.539246	0.657656	0.547758	0.668917	0.595737	0.663449	0.508027	0.606723
Col18a1	protein_coding	ENSMUSG00000001435	0	0.00448838	0	0.0141977	0.00443553	0.00750779	0.0145187	0.0306906	0.0308391	0.0137909	0.0601002	0.00362074
Slc19a1	protein_coding	ENSMUSG00000001436	0.893172	1.12444	1.03408	0.903328	1.35814	0.477684	0.808284	0.447492	1.14049	1.68635	1.45671	0.907082
Kpnb1	protein_coding	ENSMUSG00000001440	11.8217	32.5311	51.219	31.8797	26.691	22.701	21.5028	24.3003	30.1028	26.8506	25.1818	26.3456
Npepps	protein_coding	ENSMUSG00000001441	1.74964	4.12475	6.60825	4.46132	3.64212	3.86114	3.76852	3.40494	3.631	3.5849	3.43964	3.82015
Tbx21	protein_coding	ENSMUSG00000001444	0.0280817	0.0892241	0.21881	0	0.0293912	0	0.072154	0.384134	0	0.0685372	0.0379278	0
Mrpl10	protein_coding	ENSMUSG00000001445	3.23	6.84179	4.44139	5.62269	4.70635	2.992	4.01402	2.65	6.03744	2.83385	2.90834	4.49114
Cyp51	protein_coding	ENSMUSG00000001467	2.83408	2.41432	4.36058	4.0937	3.31015	2.36487	1.68858	2.19784	2.86935	3.75922	3.23142	2.70209
Tcf25	protein_coding	ENSMUSG00000001472	15.2583	34.7776	31.716	26.9624	25.7339	26.8981	23.3079	21.1976	25.4898	26.2293	22.1534	23.2505
Tubb6	protein_coding	ENSMUSG00000001473	40.5653	58.322	92.7138	59.6842	60.9661	48.3856	50.3037	47.0332	60.211	50.5678	51.905	65.1857
Def8	protein_coding	ENSMUSG00000001482	0.329281	0.335826	0.29696	0.326858	0.536101	0.151238	0.229796	0.68693	0.523606	0.377024	0.362377	0.23965
Meox1	protein_coding	ENSMUSG00000001493	0.488598	0.426156	1.25971	0.698083	0.541464	0.424309	0.88618	0.508788	0.606528	0.350733	0.446412	0.0982221
Sost	protein_coding	ENSMUSG00000001494	0	0	0	0.0890821	0	0	0.0910963	0	0	0	0	0
Nkx2-1	protein_coding	ENSMUSG00000001496	0	0	0	0	0	0	0	0	0	0	0	0
Pax9	protein_coding	ENSMUSG00000001497	0	0	0	0	0	0	0	0	0	0	0	0
Irx2	protein_coding	ENSMUSG00000001504	0	0	0	0	0	0	0	0	0	0	0	0
Col1a1	protein_coding	ENSMUSG00000001506	0.086459	0.61046	0.0561402	0.796543	0.0603272	0.306338	0.0493669	0.57975	0.398467	0.492369	1.26505	0.0492454
Itga3	protein_coding	ENSMUSG00000001507	0	0	0.0438101	0.0376726	0.141233	0.00885396	0.0128415	0.205097	0.0218212	0.0121978	0.151878	0.0128099
Sgca	protein_coding	ENSMUSG00000001508	0	0	0	0	0	0.0634357	0	0	0	0	0	0
Dlx3	protein_coding	ENSMUSG00000001510	0	0	0	0	0	0	0	0	0	0	0	0
Foxm1	protein_coding	ENSMUSG00000001517	0.330997	1.40224	1.5403	1.57093	1.73216	1.43339	1.57495	0.858204	1.55224	2.48337	1.39083	1.53966
Itfg2	protein_coding	ENSMUSG00000001518	0.782413	2.41968	2.46908	2.88333	1.99811	2.0884	1.28663	0.881405	1.5942	2.41881	1.43718	1.04282
Nrip2	protein_coding	ENSMUSG00000001520	0.198052	0.299653	0.0826717	0.331753	0.177675	0.0334157	0.0484649	0.409793	0.288243	1.01278	0.324814	0.676839
Tulp3	protein_coding	ENSMUSG00000001521	0.195608	0.503125	0.231347	0.362766	0.438707	0.338285	0.275235	0.753261	0.376193	0.352374	0.330242	0.811736
Gtf2h4	protein_coding	ENSMUSG00000001524	1.45189	4.35682	6.36357	3.5805	1.01306	2.76267	3.10878	5.12743	2.75873	7.21833	2.88697	3.23896
Tubb5	protein_coding	ENSMUSG00000001525	128.661	190.584	257.519	226.812	206.619	165.01	168.89	171.924	198.996	177.061	165.637	171.686
Ell2	protein_coding	ENSMUSG00000001542	33.4518	42.5022	51.0529	36.29	32.5761	38.2258	37.7433	31.0904	32.3638	32.3715	36.5049	34.1347
Jup	protein_coding	ENSMUSG00000001552	12.2834	22.2407	33.0237	23.8875	17.7521	20.4991	21.3003	19.0909	21.2199	23.1758	20.1697	23.8788
Fkbp10	protein_coding	ENSMUSG00000001555	0	0.112487	0	0	0.666977	0.439039	0.181933	0	0	0.0432034	0	0
Klhl10	protein_coding	ENSMUSG00000001558	0	0	0.156267	0.0806251	0.0671687	0.0568465	0.0274827	0	0.0934012	0.130525	0.0650083	0.0274151
Mnx1	protein_coding	ENSMUSG00000001566	0	0	0	0	0	0	0	0	0	0	0	0
Nom1	protein_coding	ENSMUSG00000001569	2.02834	6.55539	8.61517	8.84436	7.09101	4.90229	4.45948	5.68718	5.29539	7.53625	7.44191	5.50258
Ergic1	protein_coding	ENSMUSG00000001576	1.32033	2.68379	2.61155	2.57744	2.23762	2.08118	2.23123	2.0472	2.18028	2.33835	3.13445	2.17801
Tnk1	protein_coding	ENSMUSG00000001583	0	0	0	0	0.262675	0	0	0.100973	0	0	0.211856	0.0536058
Acap1	protein_coding	ENSMUSG00000001588	0.10407	0.0367403	0.0675756	0.87163	0.145231	0.102427	0.0297113	0	0	0.338664	0.117133	0.296382
Tcea3	protein_coding	ENSMUSG00000001604	0.0713592	0	0	0	0.0373434	0	0	0.0287099	0.0259639	0	0.0120474	0
Csn3	protein_coding	ENSMUSG00000001622	0	0	0	0	0	0	0	0	0	0	0	0
Ifrd1	protein_coding	ENSMUSG00000001627	50.434	65.7624	95.4385	62.2798	56.9254	54.6442	56.5771	47.3708	51.9776	64.3516	53.4522	53.4647
Stk38l	protein_coding	ENSMUSG00000001630	1.63013	5.70405	5.33338	3.63578	4.62828	3.63781	3.12403	2.69587	3.56527	4.24234	4.31825	3.17021
Brpf1	protein_coding	ENSMUSG00000001632	7.49336	19.6379	26.4769	16.8582	18.4334	16.9572	12.18	13.1815	17.3935	16.3974	13.9437	14.6501
Akr1b3	protein_coding	ENSMUSG00000001642	1.57869	3.13925	4.1108	4.91109	3.13601	2.77775	1.90399	1.63325	3.14163	2.33277	2.63263	1.98189
Hoxc13	protein_coding	ENSMUSG00000001655	0	0	0	0	0	0	0	0	0	0	0	0
Hoxc11	protein_coding	ENSMUSG00000001656	0	0	0	0	0	0	0	0	0	0	0	0
Hoxc8	protein_coding	ENSMUSG00000001657	0	0	0	0	0	0	0	0	0	0	0	0
Hoxc6	protein_coding	ENSMUSG00000001661	0	0	0	0	0	0	0	0	0	0	0	0
Gstt1	protein_coding	ENSMUSG00000001663	0	0.243271	0.0639202	0.384758	0.377781	0.21315	0.0843124	0.0792112	0.119392	0.587298	0.465348	0.140175
Gstt3	protein_coding	ENSMUSG00000001665	1.52731	0.562637	1.48759	1.11234	1.87654	1.76462	1.42186	1.06867	3.09264	2.48508	0.582973	1.70203
Ddt	protein_coding	ENSMUSG00000001666	0.221927	1.17522	2.16155	3.71747	3.25187	1.83476	2.09084	2.50006	1.29196	2.52768	2.24806	2.2753
Tat	protein_coding	ENSMUSG00000001670	0	0	0	0	0	0	0	0	0	0	0	0
Marveld3	protein_coding	ENSMUSG00000001672	0	0	0	0.0568196	0	0.0200309	0.0290521	0	0	0	0	0
Ddx18	protein_coding	ENSMUSG00000001674	3.08196	5.07751	5.30318	4.67496	5.51949	2.79063	4.19408	3.49945	4.03691	6.49117	4.92571	4.30079
Ubl3	protein_coding	ENSMUSG00000001687	7.77049	18.6662	22.8326	18.8752	16.6028	15.5908	13.6553	12.651	14.151	17.6794	16.8505	13.9313
Gramd3	protein_coding	ENSMUSG00000001700	0.0562203	0.213363	0.141458	0.196195	0.201044	0.276663	0.104328	0.0753969	0.136371	0.0762298	0.0822603	0.0840578
Eef1e1	protein_coding	ENSMUSG00000001707	1.33811	1.90112	2.51125	2.70613	2.49359	2.89094	2.85118	2.3898	4.06119	1.91171	3.52641	1.67304
Akt1	protein_coding	ENSMUSG00000001729	9.31962	15.0128	19.2303	16.2857	14.7638	11.6864	13.4217	13.6465	18.1519	16.4369	14.8095	9.7515
Cldn15	protein_coding	ENSMUSG00000001739	0	0	0	0	0	0	0.0898347	0	0.0381634	0	0.0708325	0.13442
Il16	protein_coding	ENSMUSG00000001741	0.461604	1.06757	0.665222	0.958642	1.00077	0.572995	0.701955	0.394175	0.685526	0.843042	0.699796	1.07851
Tcirg1	protein_coding	ENSMUSG00000001750	93.1069	89.161	150.276	112.924	105.367	102.01	118.474	82.7314	102.346	114.065	103.248	105.815
Naglu	protein_coding	ENSMUSG00000001751	15.8188	16.4187	23.0495	16.4817	19.8016	18.795	16.204	13.4416	19.6153	15.5977	21.4508	22.8677
Coasy	protein_coding	ENSMUSG00000001755	9.20599	14.8151	17.2344	14.119	23.0246	15.9561	10.2399	11.9292	15.0514	13.52	9.52723	16.0371
Smo	protein_coding	ENSMUSG00000001761	1.33064	6.1532	5.38491	3.67302	3.86422	4.88067	3.99684	4.79557	2.71397	4.37588	4.06267	4.73958
Tspan33	protein_coding	ENSMUSG00000001763	3.30601	8.01527	9.15574	5.50448	6.54516	6.08032	5.98715	6.81078	5.31878	6.25412	7.303	3.94758
Crnkl1	protein_coding	ENSMUSG00000001767	5.6941	8.7532	12.492	6.99151	9.17088	11.4097	6.06058	7.53996	8.62909	9.33229	8.54925	7.34454
Rin2	protein_coding	ENSMUSG00000001768	5.21883	8.55797	11.4331	8.16669	7.76458	6.44536	6.10764	5.44615	6.18894	7.92716	7.43086	5.26597
Folh1	protein_coding	ENSMUSG00000001773	0	0	0	0	0.0356207	0.00502444	0.00728726	0.0821562	0.00619152	0	0.034475	0.043616
Chordc1	protein_coding	ENSMUSG00000001774	6.18378	6.87367	8.24192	8.35401	7.01316	7.09987	6.2637	4.54449	5.41939	6.63504	6.99445	6.49364
Rtcb	protein_coding	ENSMUSG00000001783	6.23988	16.5618	23.1293	17.9001	15.838	17.8124	15.2324	16.5672	13.7325	18.456	15.9342	13.1445
Pwp1	protein_coding	ENSMUSG00000001785	1.99236	2.83359	3.62763	1.81853	2.51084	2.88614	2.79295	1.84528	2.27239	2.5074	3.21265	1.86897
Fbxo7	protein_coding	ENSMUSG00000001786	1.60477	2.9357	4.43648	3.38052	3.44404	3.34074	2.73502	1.82607	2.2412	2.63749	4.13785	2.5344
Capns1	protein_coding	ENSMUSG00000001794	60.979	79.8426	104.872	83.5824	84.6269	81.1063	66.56	90.3836	80.9071	75.8086	76.5715	78.5665
Lrp3	protein_coding	ENSMUSG00000001802	0.0313289	0	0.518739	0.0262392	0.295109	0.0925028	0.10733	0.453763	0.11399	0.2039	0.317352	0.107066
Dsg4	protein_coding	ENSMUSG00000001804	0	0	0	0	0	0	0	0	0	0	0	0
Evx2	protein_coding	ENSMUSG00000001815	0	0	0	0	0	0	0	0	0	0	0	0
Hoxd13	protein_coding	ENSMUSG00000001819	0	0	0	0	0	0	0	0	0	0	0	0
Hoxd12	protein_coding	ENSMUSG00000001823	0	0	0	0	0	0	0	0	0	0	0	0
Folr1	protein_coding	ENSMUSG00000001827	0	0	0.947425	0	0.0407234	0	0	0.0313084	0.0566278	0.0633086	0	0.0332427
Clpb	protein_coding	ENSMUSG00000001829	0.110263	0.38148	0.393781	0.427886	0.219269	0.258282	0.210911	0.218852	0.39049	0.299013	0.25317	0.219812
Septin7	protein_coding	ENSMUSG00000001833	6.01846	7.10578	8.04859	6.22676	7.26613	7.22541	6.16787	3.52962	5.69287	6.48391	6.09943	8.16671
Zdhhc4	protein_coding	ENSMUSG00000001844	1.93618	5.5085	2.81024	3.59302	4.0132	3.40767	2.40615	4.46004	3.06653	4.41665	4.79426	2.33536
Rac1	protein_coding	ENSMUSG00000001847	38.7322	69.7364	97.4462	76.3418	72.886	77.3675	69.1026	65.6888	72.3856	71.7955	79.8105	77.774
Nup214	protein_coding	ENSMUSG00000001855	1.44421	4.88559	5.79873	5.1752	5.70822	4.53053	4.54588	5.17796	4.39891	4.95754	4.10694	4.84187
Aif1l	protein_coding	ENSMUSG00000001864	0	0.220287	0	0	0.0435387	0.0368479	0.0178143	0	0.166492	0.152292	0.0421384	0.0355409
Cpa3	protein_coding	ENSMUSG00000001865	0.0364963	0.05798	0	0	0	0	0.0156292	0	0	0.0148457	0	0
Ltbp1	protein_coding	ENSMUSG00000001870	0	0.00265328	0.0170804	0.0199331	0.0117992	0.0162734	0	0.00604753	0.00729214	0.00611433	0.00592132	0.0299654
Ugp2	protein_coding	ENSMUSG00000001891	2.2074	2.60446	3.55503	3.05699	2.80686	2.6528	2.612	1.97875	2.64197	2.48107	2.31449	1.65433
Kcnh6	protein_coding	ENSMUSG00000001901	0	0	0	0	0.0959871	0.021663	0.141386	0.118073	0.0133475	0.0895328	0	0.0783547
Trmt1	protein_coding	ENSMUSG00000001909	4.16443	7.60441	9.02136	9.02038	8.52938	8.16202	5.22713	7.22186	5.35552	6.45465	6.32766	3.61931
Nacc1	protein_coding	ENSMUSG00000001910	5.98107	13.4941	20.4299	10.8809	14.4416	12.5344	12.7471	10.1851	14.1099	14.3034	14.9916	13.8566
Nfix	protein_coding	ENSMUSG00000001911	0.921444	1.20072	2.80051	1.97584	2.13585	1.84608	1.64037	1.5256	2.03617	1.75439	1.68435	2.16804
Slc1a5	protein_coding	ENSMUSG00000001918	1.14489	1.87946	4.07016	3.06846	2.03708	2.73816	2.52498	1.86552	4.22814	4.30783	1.99088	3.17902
Uba1	protein_coding	ENSMUSG00000001924	21.472	29.8876	42.3019	30.6098	31.4748	27.8932	28.6294	27.5877	34.571	30.1137	28.3684	30.7583
Vwf	protein_coding	ENSMUSG00000001930	0.00346442	0.022015	0.141721	0.0725398	0.0580156	0.0900166	0.0059344	0.0892055	0.0983206	0.0535509	0.0444517	0.0059198
Siae	protein_coding	ENSMUSG00000001942	0.567449	1.0326	0.708449	0.68697	0.777483	0.804226	0.561118	0.535471	0.859646	0.910703	0.599194	0.722811
Vsig2	protein_coding	ENSMUSG00000001943	0.097917	0.725929	0.286111	0.164019	1.74221	0.520404	0	1.02427	0.427523	0.477961	0.396748	0.501945
Esam	protein_coding	ENSMUSG00000001946	0	0.100251	0.460973	0.198197	0.544889	0.251538	0.486428	0	0.447728	0.269527	0.287653	0.404359
Spa17	protein_coding	ENSMUSG00000001948	0.0464618	0.0492078	0.181013	0	0	0.192059	0.079587	0.149543	0.03381	0.151195	0.0627525	0.0396956
Fam50a	protein_coding	ENSMUSG00000001962	28.8797	31.6687	46.3724	42.7853	33.7909	28.5176	30.8019	27.1297	29.1444	39.6202	27.2764	26.0125
Emd	protein_coding	ENSMUSG00000001964	27.198	28.9551	25.4585	28.2228	29.2057	34.8339	32.3098	24.0452	31.1529	31.4374	28.0516	29.3332
Taco1	protein_coding	ENSMUSG00000001983	2.3108	1.35965	1.00031	1.02145	1.61237	0.833914	1.48436	2.6858	1.21446	2.08882	1.82059	1.2065
Grik3	protein_coding	ENSMUSG00000001985	0.0715735	0.0781008	0.0105624	0.0381473	0.065831	0.0589164	0.0204337	0.0698088	0.0220961	0.0688154	0.027829	0.120448
Gria3	protein_coding	ENSMUSG00000001986	0.104704	0.182973	0.125777	0.141772	0.105934	0.134997	0.0702471	0.0589759	0.1054	0.137711	0.120204	0.198295
Npas1	protein_coding	ENSMUSG00000001988	0.0220243	0	0.0643545	0.184463	0.16136	0	0.0188634	0.0708882	0.0801351	0.0358356	0	0
Sipa1l2	protein_coding	ENSMUSG00000001995	2.51376	3.42686	6.54249	4.16528	4.17213	4.42503	2.96274	2.87858	4.11175	4.25903	3.90421	3.83963
Ap4e1	protein_coding	ENSMUSG00000001998	1.19551	1.37024	1.31595	1.10416	0.642771	1.35394	0.911717	0.988333	0.869968	1.14581	1.50409	1.25228
Blvra	protein_coding	ENSMUSG00000001999	1.37597	2.40939	1.64395	1.79779	1.22891	1.7876	1.5556	1.96341	2.00257	2.83585	2.04426	1.09721
Pdzd4	protein_coding	ENSMUSG00000002006	0.153334	0.405992	1.76228	0.346744	0.802423	0.325973	0.367717	0.27144	0.490955	0.349285	0.455614	0.340611
Srpk3	protein_coding	ENSMUSG00000002007	5.14714	11.6977	10.6532	12.2143	17.2838	11.0816	9.55157	17.5159	15.2943	16.2263	14.1934	16.8574
Idh3g	protein_coding	ENSMUSG00000002010	37.4483	47.2316	53.9081	46.7141	46.4836	44.3006	48.7645	34.6063	40.4986	52.8805	46.7006	45.9826
Pnck	protein_coding	ENSMUSG00000002012	0.117557	1.24505	1.0305	0.984592	1.47647	1.59668	1.51028	1.22972	0.0855461	0.765108	0.39694	1.30569
Ssr4	protein_coding	ENSMUSG00000002014	56.4748	44.2857	55.6268	46.9797	50.0353	35.4578	43.8929	44.9301	46.5699	52.2714	37.966	36.4874
Bcap31	protein_coding	ENSMUSG00000002015	6.93175	11.7566	15.5331	10.1497	9.11525	7.37573	9.07833	9.16614	9.58282	8.84674	9.67864	7.23375
Fam98a	protein_coding	ENSMUSG00000002017	3.39217	7.6344	6.57612	6.58367	5.83761	6.37547	5.55922	6.29894	5.22176	8.41175	6.93841	5.51768
Ltbp2	protein_coding	ENSMUSG00000002020	0	0.00550081	0	0.00435006	0	0.0368052	0	0.00417927	0.0226772	0.00845087	0	0.00443747
Kmt2a	protein_coding	ENSMUSG00000002028	4.26595	11.2886	15.0876	11.2135	10.8628	11.2848	9.21413	7.73594	9.35368	11.1604	11.1874	10.5091
Ift46	protein_coding	ENSMUSG00000002031	2.39128	3.39691	4.2515	3.43336	3.55555	2.4768	2.12935	2.04633	2.74829	2.14613	2.17878	2.25383
Tmem25	protein_coding	ENSMUSG00000002032	0.175041	1.76117	0.937687	0	0.183204	0.826933	0.299838	0	0.764261	0.284809	0.531934	0
Cd3g	protein_coding	ENSMUSG00000002033	0	0.520001	0	0.0373835	0.140149	0.237222	0.0764575	0	0	0	0.0301425	0
Trappc6a	protein_coding	ENSMUSG00000002043	1.31335	1.58968	1.15736	1.88569	2.94556	1.58807	1.6605	1.25809	2.86716	3.66334	3.29429	0.587761
Supt6	protein_coding	ENSMUSG00000002052	9.11548	26.3987	39.9889	26.328	23.8256	21.8235	21.2424	22.2331	24.5378	22.7501	23.664	25.6751
Spag5	protein_coding	ENSMUSG00000002055	0.0926394	0.0490573	0.27069	0.543125	0.0727196	0.109412	0.257867	0.223629	0.2528	0.433357	0.484844	0.0791484
Foxn1	protein_coding	ENSMUSG00000002057	0	0	0	0	0	0	0	0	0	0	0	0
Unc119	protein_coding	ENSMUSG00000002058	0	0.0903442	0.0830839	0.142889	0.803524	0.856349	0.21918	0.549116	0.124149	0.763374	1.61297	0.43728
Rab34	protein_coding	ENSMUSG00000002059	5.92498	15.8243	8.78177	12.6218	11.4589	10.2684	8.27384	5.70038	7.96706	6.28728	10.8729	6.1626
Sdf2	protein_coding	ENSMUSG00000002064	5.66714	9.68757	13.4604	11.3665	9.67756	8.4252	6.94005	8.08019	7.16265	10.596	7.85561	6.28589
Ccne1	protein_coding	ENSMUSG00000002068	0.0507528	0.161257	0.148298	0	0.0531195	0.32968	0.217343	0	0	0.206449	0.68548	0
Hsf2bp	protein_coding	ENSMUSG00000002076	0.0317551	0.0392373	0.164956	0.132981	0.0886293	0.0562568	0.0725269	0.0809148	0.138649	0.202369	0.125094	0.0361742
Bbc3	protein_coding	ENSMUSG00000002083	4.59398	6.01647	5.72543	6.12313	7.96198	6.53422	5.62696	7.98939	4.24168	5.86734	6.00459	7.38568
Mybpc3	protein_coding	ENSMUSG00000002100	1.21357	2.54265	2.90362	1.81187	2.07092	3.20933	1.67207	0.870367	1.43985	1.41656	1.46092	1.71304
Psmc3	protein_coding	ENSMUSG00000002102	18.3131	25.4591	29.3715	26.1107	20.029	18.0857	21.5624	17.5441	23.9418	19.7159	19.3848	16.4838
Acp2	protein_coding	ENSMUSG00000002103	45.3437	84.8769	90.4759	73.6012	79.2177	72.1107	66.4912	70.5725	65.5525	73.7785	75.6919	63.5209
Rapsn	protein_coding	ENSMUSG00000002104	6.23302	7.00765	4.43643	4.5779	11.3914	2.12352	6.07762	2.97069	4.22173	4.32973	3.6588	7.25062
Slc39a13	protein_coding	ENSMUSG00000002105	15.0587	24.1017	34.4239	25.1776	33.2274	34.9731	23.3406	18.8991	22.6115	24.502	26.41	24.9154
Celf2	protein_coding	ENSMUSG00000002107	0.575209	0.898194	1.1497	1.01961	0.871404	0.993649	0.827368	0.670344	0.823699	0.908679	0.951372	0.794163
Nr1h3	protein_coding	ENSMUSG00000002108	0.361458	0.792987	0.628673	1.23257	1.02685	0.670845	0.420146	0.145425	0.601215	0.693149	0.296404	0.59558
Ddb2	protein_coding	ENSMUSG00000002109	0.76299	1.11112	1.6535	0.878674	0.65882	1.08136	1.12726	0.583249	0.777314	0.837983	0.863055	0.765955
Spi1	protein_coding	ENSMUSG00000002111	39.294	76.3096	99.7053	80.9802	79.2425	67.6224	64.0244	68.929	69.5349	73.0467	72.9267	64.7232
Sf3a1	protein_coding	ENSMUSG00000002129	7.14224	16.3085	23.9116	16.5006	13.8304	12.3177	12.4027	14.8685	18.2464	12.9893	15.458	11.7937
Stat6	protein_coding	ENSMUSG00000002147	23.3566	36.677	49.2547	42.6707	36.1887	31.0415	35.4581	34.3328	35.6808	40.5486	38.8314	36.4078
Clgn	protein_coding	ENSMUSG00000002190	0.451049	0.902335	0.915244	0.74505	0.367175	0.73248	0.600932	0.6049	0.492339	0.835829	0.803803	0.652976
Napsa	protein_coding	ENSMUSG00000002204	0.0334684	0.531697	0.749752	0.616686	0.490408	0.553392	0.28665	0.188514	0.535806	0.490106	0.339025	0.200161
Vrk3	protein_coding	ENSMUSG00000002205	1.19915	2.92811	5.53159	2.81772	3.24226	2.5768	2.78158	2.11743	2.54513	4.86427	3.82406	4.46804
Smg9	protein_coding	ENSMUSG00000002210	4.5834	7.15953	11.6395	6.9589	7.00951	5.14134	7.61814	5.20372	7.5692	8.83677	7.6038	10.4246
Paxip1	protein_coding	ENSMUSG00000002221	0.525907	2.41694	3.81428	3.23273	2.32951	1.70809	2.05106	1.60958	1.79049	3.11719	2.47338	2.03799
Rmnd5a	protein_coding	ENSMUSG00000002222	1.12777	3.79057	4.46637	2.77121	2.68264	2.88407	2.92966	1.09496	2.17716	2.64632	2.19667	2.69949
Mov10	protein_coding	ENSMUSG00000002227	1.4708	3.41834	4.97411	5.85131	4.31883	7.27407	4.07655	3.36966	3.79062	4.32092	4.5248	4.5552
Ppm1j	protein_coding	ENSMUSG00000002228	0.293041	0.206907	0.570838	0.327245	2.14694	0.40378	0.083661	0.157198	0.497571	0.31787	0.0659647	0.0834552
Rhoc	protein_coding	ENSMUSG00000002233	18.0046	23.4562	30.9601	32.5612	31.1846	29.6854	32.9563	19.0389	28.1168	23.3972	25.9852	27.9745
Prr27	protein_coding	ENSMUSG00000002240	0	0	0	0	0	0	0	0	0	0	0	0
Tead3	protein_coding	ENSMUSG00000002249	0.101262	0.214493	0.24657	0.572473	1.05984	1.3305	0.455325	0.224073	0.700034	0.967979	0.393204	0.194659
Ppard	protein_coding	ENSMUSG00000002250	2.12836	3.45588	6.90545	4.16135	5.28874	5.93469	4.9677	3.66906	4.72846	5.0627	4.61177	6.09951
Def6	protein_coding	ENSMUSG00000002257	0.209419	0.985762	1.29183	1.92937	0.949802	1.67638	1.27547	1.27319	0.999024	1.49549	1.2571	1.6103
Peg3	protein_coding	ENSMUSG00000002265	1.66196	2.47586	2.49036	3.18162	2.9437	2.69624	1.65806	2.18966	1.80746	4.47227	3.02169	3.0115
Zim1	protein_coding	ENSMUSG00000002266	0	0	0	0	0	0.0795661	0	0	0	0	0.0259971	0
Metrn	protein_coding	ENSMUSG00000002274	0	2.22904	2.53225	1.55535	1.03661	1.31596	1.90863	0.498096	0.90091	1.61151	1.58851	1.26929
Lmf1	protein_coding	ENSMUSG00000002279	0.4804	0.735605	1.16695	0.756234	1.16917	0.960442	0.991452	0.978039	0.791832	0.913502	1.13743	1.1522
Ciao3	protein_coding	ENSMUSG00000002280	1.47091	3.438	4.05094	5.01274	3.39752	2.60583	1.7811	2.08146	2.87893	3.50743	2.32917	2.16673
Angptl4	protein_coding	ENSMUSG00000002289	1.91956	1.90595	0.876392	0.401928	1.06732	0.531353	0.51377	0.820564	0.698429	1.22004	1.13427	0.153752
Dbf4	protein_coding	ENSMUSG00000002297	0.771948	1.57532	1.02695	2.255	0.748828	1.43428	0.903044	0.333302	0.753558	1.73087	2.00894	0.546927
Daxx	protein_coding	ENSMUSG00000002307	11.301	18.7846	20.6383	18.2729	16.7564	11.8178	16.9384	12.9456	17.9894	13.5994	15.6345	9.99054
Cd320	protein_coding	ENSMUSG00000002308	1.37799	3.30292	5.43923	5.22392	3.56767	2.09859	2.29832	0.875376	1.42497	1.65209	2.64479	3.96569
Ipo4	protein_coding	ENSMUSG00000002319	3.67293	8.07178	13.4153	11.3052	9.22611	6.91358	5.81971	5.31982	8.15197	8.44139	8.06123	6.66835
Tm9sf1	protein_coding	ENSMUSG00000002320	4.26522	18.0692	15.2926	11.1311	12.8748	10.805	9.31797	9.00289	10.5259	11.4659	10.1439	6.86565
Rec8	protein_coding	ENSMUSG00000002324	0	0	0.256637	0.165513	0	0.0777989	0.112837	0.0530048	0	0.321542	0	0.168838
Irf9	protein_coding	ENSMUSG00000002325	11.4813	34.0157	26.9699	23.0659	21.6771	21.1819	16.9033	17.8732	22.225	22.2219	17.6353	17.1181
Gmpr2	protein_coding	ENSMUSG00000002326	2.0699	2.68725	4.16219	4.36202	2.86527	2.08979	4.46065	1.77301	2.67239	2.66174	1.98401	3.82215
Mdp1	protein_coding	ENSMUSG00000002329	15.8552	16.4018	14.0063	18.2205	24.6989	14.1532	18.1588	12.4613	12.4769	18.5985	18.4264	9.13582
Dhrs1	protein_coding	ENSMUSG00000002332	11.3361	17.7782	24.3473	15.7023	17.1125	11.0283	12.9455	17.7171	15.7052	21.046	15.0654	14.9624
Ncan	protein_coding	ENSMUSG00000002341	1.18608	3.58382	1.85177	3.69601	4.27185	5.2634	1.4939	3.10177	2.00546	3.59012	2.63851	2.44397
Tmem161a	protein_coding	ENSMUSG00000002342	1.45514	4.85006	8.12858	4.30143	3.49393	5.25688	3.33567	3.9948	4.7339	5.04866	5.66482	6.3624
Armc6	protein_coding	ENSMUSG00000002343	0.576446	1.43651	1.94857	1.44839	1.59704	0.600718	0.900301	0.682121	1.80129	0.855173	0.778563	1.33264
Borcs8	protein_coding	ENSMUSG00000002345	4.02875	4.79201	8.39124	8.30583	6.9412	3.69673	5.7332	6.33391	4.82603	4.84073	4.93905	6.61932
Slc25a42	protein_coding	ENSMUSG00000002346	0.849268	0.385484	1.38426	0.377423	0.344664	0.42987	0.504712	0.404444	0.340535	1.04343	0.667158	1.54003
Snx9	protein_coding	ENSMUSG00000002365	0.882469	1.39911	2.62022	1.85	1.71849	1.54126	1.42918	1.07158	1.53342	1.6012	1.67586	1.29315
Ranbp3	protein_coding	ENSMUSG00000002372	2.65842	4.18995	6.3198	4.99124	4.73402	3.5415	3.66891	5.29204	3.89655	4.97125	4.85828	4.1981
Ndufa11	protein_coding	ENSMUSG00000002379	10.7487	9.2715	9.06606	13.6429	16.237	9.75013	7.30789	8.82737	12.4181	10.187	8.68056	11.3609
Bmp8b	protein_coding	ENSMUSG00000002384	0.0179954	0.133413	0.0525822	0.105503	0.0188346	0.0212536	0.277429	0.159282	0.144047	0.117121	0.449645	0.138373
Nr2f6	protein_coding	ENSMUSG00000002393	0.556617	0.786019	0.542139	0.103598	0.712034	0.292175	0.63564	0.597182	0.8551	0.905667	0.835312	0.475557
Use1	protein_coding	ENSMUSG00000002395	72.6026	106.619	135.863	119.504	104.132	71.4563	89.2434	91.8226	92.7016	108.834	80.8078	72.5114
Ocel1	protein_coding	ENSMUSG00000002396	2.58485	1.59164	4.68394	4.63192	4.21537	2.55587	3.70694	3.5794	3.98069	5.23279	1.94856	4.36548
Dyrk1b	protein_coding	ENSMUSG00000002409	5.45082	2.49288	3.37849	3.47584	2.33387	3.51148	2.33425	2.24287	2.61431	2.46921	2.88624	2.01099
Braf	protein_coding	ENSMUSG00000002413	4.04483	5.23726	7.61275	5.68272	5.27106	5.60379	4.96211	4.22473	4.64308	4.74887	5.30505	5.23788
Ndufb2	protein_coding	ENSMUSG00000002416	2.33196	4.41712	4.32422	4.05647	5.77321	2.51583	3.41841	2.30946	2.90441	2.99168	3.33132	4.17629
Hltf	protein_coding	ENSMUSG00000002428	2.25255	2.05575	4.03782	2.39505	1.57173	1.58019	1.76507	1.23406	1.79611	2.11848	1.45105	1.73343
Prpf6	protein_coding	ENSMUSG00000002455	2.49973	5.51221	8.38459	5.49179	4.50894	4.3163	3.65721	3.38091	4.64437	4.52471	4.08941	3.6547
Rgs19	protein_coding	ENSMUSG00000002458	19.3597	33.619	49.1788	37.8339	32.9493	28.169	29.8012	22.1038	38.8371	33.2027	34.9813	25.5556
Rgs20	protein_coding	ENSMUSG00000002459	0.00301594	0.015971	0.0146875	0.0126299	0.0220961	0.0463059	0.00516618	0.00970722	0.0219469	0.0122681	0.034624	0.048958
Abhd3	protein_coding	ENSMUSG00000002475	0.247294	0.21429	0.335748	0.219672	0.321572	0.261091	0.231057	0.144718	0.174502	0.512109	0.313759	0.102439
Snrpd1	protein_coding	ENSMUSG00000002477	2.35325	4.96354	4.93372	4.17572	4.61288	4.15719	3.6894	4.04388	3.74417	4.80242	4.57899	2.84544
Tchp	protein_coding	ENSMUSG00000002486	2.76167	4.75735	3.95374	6.38168	5.25853	2.8687	2.99226	2.35607	2.13072	3.57314	2.02228	4.29256
Tiam1	protein_coding	ENSMUSG00000002489	0.103282	0.356945	0.44871	0.286826	0.250333	0.247173	0.179246	0.223076	0.278876	0.323938	0.411144	0.279818
Tsc2	protein_coding	ENSMUSG00000002496	2.84383	4.65731	5.10374	5.4363	3.01779	3.74746	3.54076	3.59138	3.86105	4.17732	4.55224	3.1271
Rpl3l	protein_coding	ENSMUSG00000002500	0.291175	0	0.0567203	0	0.0609506	0	0.049877	0.187437	0.0423773	0.0473768	0	0.398034
Slc9a3r2	protein_coding	ENSMUSG00000002504	0.92188	1.72026	4.14745	1.28685	1.7919	2.90344	0.225592	0.56518	1.50142	1.92855	0.978304	0.86264
Puf60	protein_coding	ENSMUSG00000002524	11.2351	23.7027	36.5642	23.5436	20.3068	16.6532	19.3226	18.1535	20.6856	22.6856	16.8199	18.7739
Golga2	protein_coding	ENSMUSG00000002546	3.56372	7.12376	10.8728	5.51489	7.60802	6.9127	5.15446	5.31736	5.8564	6.20171	7.61832	6.65406
Uck1	protein_coding	ENSMUSG00000002550	4.13541	6.27112	5.2179	7.08459	7.77119	6.49369	4.42737	5.74767	6.90777	5.96408	5.45846	5.54067
Scin	protein_coding	ENSMUSG00000002565	0	0	0	0	0	0.0115321	0.0111505	0	0	0	0	0
Ikzf4	protein_coding	ENSMUSG00000002578	0.0251689	0.0133282	0.0490285	0.1054	0.0263426	0.0891773	0.0323349	0.0708832	0.100734	0.0614281	0.144473	0.129021
Mien1	protein_coding	ENSMUSG00000002580	18.1333	30.408	26.4926	25.3124	22.5375	20.0779	22.6491	18.5429	19.2435	41.4909	18.3685	23.8844
Pon1	protein_coding	ENSMUSG00000002588	0	0	0	0.0157003	0	0	0	0	0	0	0.0253184	0
Axl	protein_coding	ENSMUSG00000002602	1.98921	5.69974	3.69472	3.34501	4.98706	4.0431	2.91877	3.37499	2.92875	5.49475	4.10292	4.08413
Tgfb1	protein_coding	ENSMUSG00000002603	52.5583	61.7991	83.6037	89.1849	77.6865	82.8658	72.5293	76.1031	73.7805	73.2569	69.5016	89.442
Ccdc97	protein_coding	ENSMUSG00000002608	39.1662	47.5906	66.4181	57.8254	50.0174	58.9871	55.6483	40.9945	41.89	65.1597	56.3435	65.2129
Zfp40	protein_coding	ENSMUSG00000002617	0.350083	0.211871	0.584532	0.649248	0.549612	0.871233	0.599676	0.0402424	0.400327	0.650991	0.911887	0.598201
Akap8l	protein_coding	ENSMUSG00000002625	6.32788	9.28764	10.6928	9.8903	9.03922	8.02281	9.17508	5.39916	8.13389	10.4177	7.90729	7.98893
Shh	protein_coding	ENSMUSG00000002633	0	0	0	0	0	0.137066	0	0	0	0	0	0
Pdcd2l	protein_coding	ENSMUSG00000002635	2.8694	5.52927	6.71521	5.80783	5.5893	4.91863	4.64209	4.4895	4.0601	4.50667	6.29766	5.00521
Gtf2f1	protein_coding	ENSMUSG00000002658	46.1755	72.3476	112.646	74.155	57.2738	48.0728	52.3449	53.4822	56.8679	66.4782	44.1793	43.3909
Clpp	protein_coding	ENSMUSG00000002660	5.60239	8.72575	8.506	13.0417	12.2447	8.75743	13.4071	7.95532	8.87312	16.8907	13.6869	10.6289
Alkbh7	protein_coding	ENSMUSG00000002661	5.86613	8.28378	9.99873	9.82626	14.8376	13.7121	6.48961	2.95015	8.53752	16.3056	6.93258	6.8913
Pspn	protein_coding	ENSMUSG00000002664	0	0	1.68301	0	0	0	2.21993	0	0	0	0	0
Dennd1c	protein_coding	ENSMUSG00000002668	7.14983	16.6919	20.929	19.8	16.4149	15.4132	14.2557	15.5583	12.6996	14.8858	15.8609	17.669
Med6	protein_coding	ENSMUSG00000002679	2.77921	3.01526	2.3328	4.01197	2.90881	2.7887	2.36098	2.98175	2.84454	3.87865	2.82288	2.72196
Prkd1	protein_coding	ENSMUSG00000002688	0.00314869	0.0100044	0.0030668	0.00791148	0.00988657	0	0.00134839	0	0.00572823	0.00256161	0.00212635	0
Lcp2	protein_coding	ENSMUSG00000002699	38.8179	65.2092	69.0203	68.8791	72.3009	76.1745	64.0781	62.5992	55.508	65.5327	80.9077	62.0586
Cse1l	protein_coding	ENSMUSG00000002718	6.21042	8.49856	12.4605	7.27403	7.97103	8.21446	6.57428	6.24417	7.06304	8.512	9.41009	6.59915
Naa20	protein_coding	ENSMUSG00000002728	4.39827	7.38149	8.6007	5.38392	6.09062	8.17149	6.92553	4.73696	6.62279	9.19322	8.24804	5.05852
Prkra	protein_coding	ENSMUSG00000002731	0.829352	2.06842	2.37123	1.05313	1.28804	1.61145	0.756149	1.14094	0.992881	1.52355	0.975609	1.48572
Fkbp7	protein_coding	ENSMUSG00000002732	1.63616	1.78383	1.68735	1.65249	0.654765	0.880946	1.07161	1.51016	0.9455	2.27069	1.23491	2.01461
Plekha3	protein_coding	ENSMUSG00000002733	1.03475	1.45326	2.62913	1.86517	0.965283	2.55045	1.79174	1.23083	1.66965	2.12284	1.41275	1.90265
Ykt6	protein_coding	ENSMUSG00000002741	15.1578	41.7056	48.7432	33.216	34.1636	29.766	29.5366	36.4293	29.1223	33.341	25.9698	29.2926
Baz1b	protein_coding	ENSMUSG00000002748	5.32734	11.5983	13.2727	10.8616	9.47967	9.33084	8.67417	8.474	7.60957	10.7179	9.44723	10.7492
Pex6	protein_coding	ENSMUSG00000002763	6.33491	7.25627	10.6971	7.46841	7.56722	6.60763	4.39365	5.37447	6.73945	7.6746	4.55705	5.20646
Mrpl2	protein_coding	ENSMUSG00000002767	4.8345	9.32144	8.21014	8.51347	11.6768	4.46536	6.47639	12.9671	6.13402	7.46279	5.19019	6.56636
Mea1	protein_coding	ENSMUSG00000002768	8.53089	12.6016	24.7084	14.384	12.5707	14.1852	10.2868	9.03218	14.4579	18.4465	9.55116	12.6591
Gnmt	protein_coding	ENSMUSG00000002769	0	0.293	0.673634	0	0	0	0.355416	0.111304	0.301975	0.562668	0.467062	0.236361
Grin2d	protein_coding	ENSMUSG00000002771	0.0104245	0.033122	0.0101534	0.0698479	0.130928	0.0492478	0.0803556	0.167764	0.075859	0.0678469	0.0633585	0.106877
Kdelr1	protein_coding	ENSMUSG00000002778	4.77614	8.4307	8.35621	9.55606	8.23886	10.4722	9.46911	7.93541	8.3993	8.88653	9.9748	11.0327
Tmem143	protein_coding	ENSMUSG00000002781	0.899677	1.2036	1.70644	1.30874	1.43723	2.29291	0.993609	1.84793	1.18878	0.674146	1.31106	1.43618
Pdxk-ps	transcribed_unprocessed_pseudogene	ENSMUSG00000002791	0	0.114925	0	0	0	0	0	0	0	0	0	0
Ggct	protein_coding	ENSMUSG00000002797	10.8903	14.5041	10.9257	10.6869	13.1103	8.77711	13.1303	9.59039	6.59837	12.8144	17.6442	9.26444
Jag2	protein_coding	ENSMUSG00000002799	0.706383	2.43143	3.44005	3.23545	2.31039	2.42462	1.1911	1.70519	1.44572	2.15503	1.4609	1.81054
Btbd6	protein_coding	ENSMUSG00000002803	17.5141	28.1366	59.226	48.7862	37.8976	41.3703	30.6752	25.3356	41.099	29.7779	38.1405	31.1041
Nudt14	protein_coding	ENSMUSG00000002804	0.804412	1.83498	2.53128	1.76206	1.68385	2.55784	1.69591	1.54351	2.74672	2.36601	2.25649	1.63887
Epdr1	protein_coding	ENSMUSG00000002808	0.0343495	0.291038	0.0836404	0.244538	0.12583	0.060853	0.0735491	0.0414595	0.487423	0.22356	0.0463934	0.0733682
Flii	protein_coding	ENSMUSG00000002812	33.825	41.3716	71.1358	48.38	40.1123	40.4719	40.786	38.2589	48.4233	46.904	42.8202	36.8093
Top3a	protein_coding	ENSMUSG00000002814	0.922426	1.87133	2.65734	1.59955	1.72692	1.69553	1.80262	2.01763	1.75847	1.92365	1.38623	1.69829
Atg4d	protein_coding	ENSMUSG00000002820	2.48579	4.44268	9.83585	4.42414	4.91885	3.30283	3.09373	3.8129	5.17231	5.15055	3.88195	3.68344
Qtrt1	protein_coding	ENSMUSG00000002825	4.3086	10.1608	22.8292	21.3631	14.19	9.46497	10.3326	6.33297	8.8208	14.4884	12.8025	11.2889
Plin4	protein_coding	ENSMUSG00000002831	0.052615	0.167174	0	0.705076	0.110137	0.403917	0.270382	0	0.612603	1.24134	0.461911	0.764196
Hdgfl2	protein_coding	ENSMUSG00000002833	7.0486	8.00366	10.8494	8.40038	8.17549	6.00475	4.55247	6.63869	7.28183	7.38887	5.66519	6.85139
Chaf1a	protein_coding	ENSMUSG00000002835	0	0	0.0444662	0.0127456	0.0796376	0.0718925	0.0521351	0.0244904	0	0.0495218	0.19526	0.0260034
Adprh	protein_coding	ENSMUSG00000002844	21.1245	33.4411	45.2869	33.513	30.2983	30.7244	29.245	32.7818	34.6484	29.7795	23.927	31.9423
Tmem39a	protein_coding	ENSMUSG00000002845	3.12852	5.43034	7.99878	6.89033	4.63875	3.73772	4.8256	3.50803	4.36351	3.79423	4.44065	4.15787
Timmdc1	protein_coding	ENSMUSG00000002846	0.418592	1.77333	1.65023	0.818038	1.31434	1.16532	0.938967	1.01047	0.899317	1.65407	1.1711	1.05587
Pla1a	protein_coding	ENSMUSG00000002847	0.0261796	0.152498	0.101995	0.0109633	0.0822013	0	0.0896891	0	0.0285762	0.117141	0.159115	0.0671013
Mcm2	protein_coding	ENSMUSG00000002870	0.633332	1.1403	1.94311	1.32611	1.42516	1.0472	0.867897	0.891828	1.42871	1.41693	1.81771	1.13631
Tpra1	protein_coding	ENSMUSG00000002871	2.32954	6.42505	7.6577	8.41405	8.27962	9.5436	6.73379	4.21758	6.32166	6.55419	8.32467	7.50505
Nab1	protein_coding	ENSMUSG00000002881	6.35676	9.35919	14.2544	11.0504	11.1432	9.11741	10.7071	5.94206	7.15412	10.6975	10.6226	7.58818
Adgre5	protein_coding	ENSMUSG00000002885	6.35526	12.4677	11.7792	14.5535	16.4186	12.1931	9.41641	9.81766	10.4592	8.44265	12.2959	14.8688
Il17ra	protein_coding	ENSMUSG00000002897	19.1188	47.4443	63.7677	45.6173	40.5216	43.7833	41.2018	36.6235	37.0086	39.9475	36.8083	37.4213
Lamb1	protein_coding	ENSMUSG00000002900	0.0752506	0.103608	0.256527	0.226892	0.0630078	0.0444375	0.0644505	0.0060551	0.0383317	0.0428539	0.0711448	0.032146
Kcnn1	protein_coding	ENSMUSG00000002908	0.022853	0.508277	0.600983	0.191403	0.310943	0.161944	0.117439	0.147111	0.0997802	0.074368	0.925975	0.175724
Arrdc2	protein_coding	ENSMUSG00000002910	3.37836	11.964	14.91	9.72646	19.116	10.2244	7.05289	8.49508	6.99113	13.8282	8.91192	5.68255
Ppp1r17	protein_coding	ENSMUSG00000002930	0	0	0	0	0	0	0	0	0	0	0	0
Cd36	protein_coding	ENSMUSG00000002944	1.0091	1.94578	1.40156	1.61453	1.62923	1.6915	1.06968	0.888445	1.08666	2.25301	1.85797	1.72429
Map2k7	protein_coding	ENSMUSG00000002948	3.59931	10.6513	11.1357	10.2407	12.8526	13.6281	10.8802	9.4127	10.0531	10.464	9.57966	8.68276
Timm44	protein_coding	ENSMUSG00000002949	4.19333	7.80377	10.9692	8.57953	9.56149	6.34988	6.59297	5.76024	7.04018	10.405	9.02134	6.60233
Ap2a2	protein_coding	ENSMUSG00000002957	1.74477	4.00013	4.66498	4.3381	3.60929	3.7496	3.26414	3.47407	2.853	4.26391	3.84437	3.03981
Pnkp	protein_coding	ENSMUSG00000002963	3.06398	5.96392	5.88793	6.51957	7.62714	3.86324	4.96477	5.53063	4.4593	4.85065	6.65483	5.66007
Med25	protein_coding	ENSMUSG00000002968	1.91481	8.466	8.70335	8.19684	7.38018	7.08959	5.20632	5.7473	6.28135	8.01147	6.75282	5.55706
Bcam	protein_coding	ENSMUSG00000002980	0.0325623	0	0.0634307	0.327267	0.0340807	0.249976	0	0.0262015	0.189563	0.0529819	0.395815	0.194742
Clptm1	protein_coding	ENSMUSG00000002981	12.9349	15.0954	18.9894	17.5423	17.7981	15.7302	15.2468	19.103	16.9808	14.4237	19.72	15.0732
Relb	protein_coding	ENSMUSG00000002983	11.7306	27.8321	33.8291	29.1598	33.6651	23.9248	24.599	23.1611	25.1836	27.3395	26.6409	20.0802
Tomm40	protein_coding	ENSMUSG00000002984	3.43143	4.39743	9.49179	7.09869	7.07515	5.75484	4.37903	4.4178	5.96792	6.337	5.19072	6.21523
Apoe	protein_coding	ENSMUSG00000002985	544.98	1486.16	1071.42	1484.3	2144.33	1450.45	874.609	1184.47	867.963	1810.22	1746.51	1448.09
Apoc2	protein_coding	ENSMUSG00000002992	0	0	0	0	0	0	0	0	0	0	0	0
Hbp1	protein_coding	ENSMUSG00000002996	4.03226	5.53906	6.10494	4.89859	4.74261	4.70337	3.72709	3.16428	3.52982	6.20359	4.20588	4.58771
Prkar2b	protein_coding	ENSMUSG00000002997	0	0.0599108	0.0183654	0.0355332	0.0246689	0.0668093	0.0403741	0.00758625	0.0240123	0.0306802	0.047751	0.0886044
Cdkn1b	protein_coding	ENSMUSG00000003031	5.02514	8.43509	10.62	10.5616	7.14495	11.0861	6.49649	4.95904	9.52142	11.4932	8.51587	9.23473
Klf4	protein_coding	ENSMUSG00000003032	85.5013	113.989	223.404	269.894	202.898	150.451	136.4	93.5641	165.785	199.714	146.287	274.929
Ap1m1	protein_coding	ENSMUSG00000003033	5.38637	10.2271	11.308	7.737	8.0912	9.16332	8.03146	7.47815	6.9863	6.90232	6.18184	7.34405
Rab8a	protein_coding	ENSMUSG00000003037	10.8235	13.2946	15.9066	12.7842	12.5348	11.9385	13.1464	11.3203	13.3601	11.3064	12.7588	11.2172
Hmgn2	protein_coding	ENSMUSG00000003038	14.2483	13.3845	27.9967	15.0466	15.3017	18.6571	14.2196	11.465	14.065	19.5546	16.483	12.2792
Fam32a	protein_coding	ENSMUSG00000003039	19.0236	37.449	40.4815	33.8578	28.3512	21.3079	21.6949	28.3689	24.3765	29.3551	24.5767	30.9165
Elf3	protein_coding	ENSMUSG00000003051	0	0	0	0	0	0	0.0831416	0	0	0	0	0
Cyp2c29	protein_coding	ENSMUSG00000003053	0	0	0	0	0	0	0	0	0	0	0	0
Stard3nl	protein_coding	ENSMUSG00000003062	2.22515	4.09387	5.05286	3.41848	3.68635	2.41778	2.88592	2.36344	2.8221	3.51709	3.28012	3.24818
Stk11	protein_coding	ENSMUSG00000003068	3.9742	15.1803	19.9887	14.3237	16.229	12.4846	11.0484	8.62377	11.2125	15.2384	10.2733	12.4407
Efna2	protein_coding	ENSMUSG00000003070	0	0.243795	0.0448407	0.154235	0.09637	0.0815602	0.0394307	0.111135	0	0	0.0310901	0.275335
Atp5d	protein_coding	ENSMUSG00000003072	17.5368	34.8605	34.227	32.8215	42.7802	26.9653	29.1732	32.6726	35.143	34.8992	32.1578	26.1048
Ppp5c	protein_coding	ENSMUSG00000003099	3.62206	4.58572	5.31205	3.6787	6.88474	5.32272	5.52693	5.69503	5.46843	6.92647	6.81793	6.04688
Cdk12	protein_coding	ENSMUSG00000003119	5.1845	11.4105	16.5443	11.1919	11.4913	11.81	9.56311	8.86044	10.257	10.704	11.5664	12.6572
Lipe	protein_coding	ENSMUSG00000003123	1.86973	3.10415	4.01134	2.96266	2.69738	4.01364	3.31097	2.64303	2.72119	4.68667	3.4467	3.90726
Pafah1b2	protein_coding	ENSMUSG00000003131	4.88278	11.5789	14.381	8.88781	6.76986	6.39291	7.5226	5.4943	7.92742	8.49867	6.35835	7.70354
Tbc1d8	protein_coding	ENSMUSG00000003134	0.41572	1.76116	1.4876	1.48356	1.68367	1.29952	1.15331	1.25079	1.33503	1.30137	1.62037	1.26629
Cnot11	protein_coding	ENSMUSG00000003135	2.93331	4.57372	7.46	7.54092	4.47723	3.89745	4.60592	4.75341	5.48463	4.80592	4.86972	3.44594
Slc2a3	protein_coding	ENSMUSG00000003153	0.387326	0.723096	0.159853	0.582823	0.590905	0.449699	0.410454	0.586353	0.597152	0.341812	0.536432	0.762799
Foxj2	protein_coding	ENSMUSG00000003154	6.58897	10.6895	19.1415	17.0979	15.8454	12.6625	10.3406	9.99081	12.6521	15.632	15.5994	12.9021
Sri	protein_coding	ENSMUSG00000003161	10.7334	11.0814	14.871	11.4462	11.234	10.9816	9.67398	8.80412	10.5959	10.289	9.13077	7.09101
Dgcr2	protein_coding	ENSMUSG00000003166	0.820395	1.60743	2.58895	1.70404	1.27939	1.01253	1.01182	1.11563	1.02684	1.44832	1.25763	1.32474
Irf3	protein_coding	ENSMUSG00000003184	19.1079	21.1257	28.325	43.9516	41.9491	26.3104	34.8865	20.4755	32.0827	31.7729	32.9205	34.4025
Bcl2l12	protein_coding	ENSMUSG00000003190	1.22952	1.43926	1.00845	2.16794	1.21913	0.68785	0.720512	0.156212	0.612174	0.526459	2.14133	0.442301
Zfp959	protein_coding	ENSMUSG00000003198	1.98556	2.77885	4.62759	2.13813	1.78127	2.51256	1.8828	0.798849	1.54809	3.51915	3.11274	1.93875
Mpnd	protein_coding	ENSMUSG00000003199	4.1561	5.5601	5.49677	3.99389	5.26569	1.49841	3.89684	3.30904	3.24723	3.7371	2.1567	3.55086
Sh3gl1	protein_coding	ENSMUSG00000003200	6.06928	9.37093	12.7487	11.0648	10.4086	8.03178	7.57811	8.10027	6.93529	8.24924	9.74461	6.12254
Ebi3	protein_coding	ENSMUSG00000003206	6.0835	12.0661	17.4526	14.2665	12.9659	19.3993	10.705	12.4604	9.4978	14.1278	13.5199	9.92263
Yju2	protein_coding	ENSMUSG00000003208	4.80152	8.77354	9.71301	4.64015	6.35081	7.01066	4.88065	5.2222	6.29696	6.61059	5.9862	3.65148
Ranbp2	protein_coding	ENSMUSG00000003226	30.3059	36.1118	48.8842	28.2749	26.0191	27.4782	27.2077	19.4117	25.5481	27.9803	27.58	27.1146
Edar	protein_coding	ENSMUSG00000003227	0	0.0137136	0	0	0	0	0	0	0	0	0.0043721	0
Grk5	protein_coding	ENSMUSG00000003228	0.0634598	0.0497855	0.183138	0.125986	0.0664191	0.0791133	0.110717	0.0756495	0.107752	0.114728	0.115868	0.0783152
Dvl3	protein_coding	ENSMUSG00000003233	4.55428	9.34544	8.3449	8.58239	8.04374	5.81588	7.16743	5.90923	7.80892	11.4859	9.61114	6.56614
Abcf3	protein_coding	ENSMUSG00000003234	10.7145	20.5703	26.8824	19.7551	15.3353	15.8963	14.2353	15.7503	15.5938	16.8483	18.7411	15.6559
Eif2b5	protein_coding	ENSMUSG00000003235	9.54985	12.3619	19.6364	14.6058	10.816	11.2244	8.61388	7.83285	11.8509	13.7745	7.53957	6.07006
Cyth2	protein_coding	ENSMUSG00000003269	20.1954	23.1337	30.0103	20.236	23.8831	19.6724	13.2732	17.7723	22.022	20.6987	17.3465	15.065
Sult2b1	protein_coding	ENSMUSG00000003271	0.0443157	0.197126	0.215815	0.0593859	0.0649351	0.0889766	0.091093	0.178295	0.0709463	0.0360529	0.137664	0.0530068
Car11	protein_coding	ENSMUSG00000003273	3.60587	0.742581	3.21941	3.85897	4.6127	2.12936	2.0589	2.9015	3.27997	4.64478	3.31443	14.7192
Dlgap1	protein_coding	ENSMUSG00000003279	0.0636896	0.0439655	0.0858494	0.080014	0.0511851	0.100406	0.0350671	0.0663484	0.0616576	0.0758712	0.0825646	0.0461552
Plag1	protein_coding	ENSMUSG00000003282	0.233105	0.109725	0.340563	0.531472	0.433733	0.221777	0.266199	0.364719	0.226172	0.326605	0.236128	0.0995789
Hck	protein_coding	ENSMUSG00000003283	10.3202	18.3006	30.0016	19.885	18.9587	16.9377	16.2291	13.432	16.0623	16.6819	15.7668	11.9298
Mrpl4	protein_coding	ENSMUSG00000003299	12.4727	15.9024	25.0705	21.8909	26.8571	23.3631	18.2353	15.9174	18.4996	18.6785	20.3332	15.3397
Keap1	protein_coding	ENSMUSG00000003308	3.47249	4.63713	5.44089	4.67866	2.42295	5.08192	3.44825	3.88754	4.43126	4.38085	4.38416	3.43976
Ap1m2	protein_coding	ENSMUSG00000003309	0	0	0.130684	0	0.0842584	0	0.0459668	0	0	0	0	0
Glg1	protein_coding	ENSMUSG00000003316	1.33666	4.04614	5.31119	3.82337	3.90169	3.62711	2.8878	3.53556	3.1974	3.7176	4.08853	3.50899
Atp8b3	protein_coding	ENSMUSG00000003341	0.024805	0	0	0.0623256	0	0	0	0	0.108303	0	0	0
Btbd2	protein_coding	ENSMUSG00000003344	2.41439	2.94776	3.6907	3.70728	3.40441	2.43568	2.15404	2.94112	3.44068	3.16458	1.9928	2.80768
Csnk1g2	protein_coding	ENSMUSG00000003345	8.52421	11.2635	15.6298	11.7403	11.8107	10.1794	9.24768	8.49219	10.1021	12.7029	10.3069	8.87813
Abhd17a	protein_coding	ENSMUSG00000003346	2.53688	6.06453	9.38942	8.43826	4.32416	5.94958	5.27676	3.61606	7.06784	5.95575	4.74798	3.71561
Mob3a	protein_coding	ENSMUSG00000003348	6.20208	10.5896	15.356	12.2823	12.0726	13.2295	12.7834	8.04552	11.6627	9.57264	8.47454	14.2624
Cacnb3	protein_coding	ENSMUSG00000003352	1.34547	0.749997	1.13805	1.15654	0.592934	0.815447	1.39497	1.65246	1.62324	1.18102	0.645595	1.21004
Ccdc65	protein_coding	ENSMUSG00000003354	0	0	0	0	0	0	0	0	0	0	0	0
Fkbp11	protein_coding	ENSMUSG00000003355	0	0.535841	0	0.211872	0.397149	1.19508	0	0	0	1.33772	1.36667	2.80969
Ddx23	protein_coding	ENSMUSG00000003360	7.0138	18.3541	22.5675	17.0059	12.4252	12.6511	13.1363	11.3094	13.9017	14.4983	12.1822	12.6843
Pld3	protein_coding	ENSMUSG00000003363	18.0462	27.9918	30.9486	32.2186	32.42	25.954	25.219	26.6158	29.9712	29.3257	29.8655	28.7676
Grik5	protein_coding	ENSMUSG00000003378	0.457569	0.19713	0.302148	0.266314	0.365268	0.741923	0.179343	0.180973	0.417624	0.258685	0.392799	0.443941
Cd79a	protein_coding	ENSMUSG00000003379	0.805132	0.639538	0.392095	0.337166	0.421339	0.297157	1.03437	0.080982	0.146473	0.409383	0.883538	0.515911
Rabac1	protein_coding	ENSMUSG00000003380	38.2649	67.8862	72.0233	61.7981	78.9158	56.0621	57.1109	65.6078	70.2593	67.9088	54.7345	55.8669
Etv3	protein_coding	ENSMUSG00000003382	30.825	70.8973	89.5898	61.2953	50.939	58.4127	49.1993	54.7637	55.002	57.3737	57.6561	48.4044
Prkcsh	protein_coding	ENSMUSG00000003402	8.53386	11.6912	29.4845	14.7216	19.3301	13.3634	12.3272	11.1031	13.1616	19.5846	11.1533	8.92342
Elavl3	protein_coding	ENSMUSG00000003410	0.170213	0.263477	0.31882	0.307054	0.287782	0.347939	0.246712	0.221249	0.171503	0.383474	0.530526	0.346784
Rab3b	protein_coding	ENSMUSG00000003411	0	0	0	0	0.0157885	0.0668108	0.01292	0.0121383	0.016466	0	0.0356549	0.064441
St8sia6	protein_coding	ENSMUSG00000003418	0.145702	0.358868	0.409236	0.368932	0.273075	0.360171	0.307623	0.25084	0.298354	0.385929	0.471378	0.387925
Fcgrt	protein_coding	ENSMUSG00000003420	11.0674	19.2365	14.9957	15.2497	19.7106	13.2293	14.3714	13.035	14.5486	17.7535	21.2767	19.2163
Nosip	protein_coding	ENSMUSG00000003421	1.99638	2.34207	5.9231	2.93251	3.82534	3.6637	2.99882	1.95239	2.72671	3.24829	3.4223	3.04392
Pih1d1	protein_coding	ENSMUSG00000003423	4.45827	7.75082	16.3861	12.3996	11.5334	8.0472	8.86159	16.9216	8.38611	9.71765	11.8725	7.18682
Rps11	protein_coding	ENSMUSG00000003429	130.584	157.988	190.896	189.77	180.507	122.686	151.743	137.829	159.06	187.971	166.201	122.422
Supt5	protein_coding	ENSMUSG00000003435	5.36399	11.0392	14.5454	9.66582	7.84702	8.55487	8.97946	9.58061	9.78795	9.76909	9.53617	10.7106
Dll3	protein_coding	ENSMUSG00000003436	0	0	0	0	0.0584101	0	0.047798	0	0	0	0.0376876	0.0476804
Paf1	protein_coding	ENSMUSG00000003437	44.2749	90.7529	84.9999	64.1998	63.1258	48.2891	52.4309	52.7122	53.1498	60.5841	53.5443	36.8622
Timm50	protein_coding	ENSMUSG00000003438	6.65376	7.43851	12.6014	5.94432	6.88666	4.45312	7.02852	7.73356	10.0604	7.39796	5.59175	4.232
Med29	protein_coding	ENSMUSG00000003444	2.14203	3.75497	6.76254	5.38211	6.80306	5.45226	2.15091	3.74437	5.58998	4.50683	4.14009	3.47085
Bicd1	protein_coding	ENSMUSG00000003452	0.040798	0.0731233	0.0611336	0.0814823	0.0525545	0.131581	0.0295668	0.0606063	0.0228373	0.137871	0.0593415	0.112614
Ncstn	protein_coding	ENSMUSG00000003458	11.2638	20.9225	28.1022	20.8997	21.3714	18.3003	17.6618	15.4079	21.2692	20.3244	20.0307	24.3547
Pex19	protein_coding	ENSMUSG00000003464	4.28048	9.3305	7.61111	5.54436	4.53218	6.43691	4.94502	6.04759	7.67855	7.36966	6.25189	6.25112
Phyhip	protein_coding	ENSMUSG00000003469	0.341451	1.71775	0.956138	1.68013	1.20614	1.76431	0.84078	1.03032	1.42872	1.07642	2.07527	1.02104
Crhr2	protein_coding	ENSMUSG00000003476	0.0112805	0	0	0	0.0118065	0	0.038646	0	0	0	0	0
Inmt	protein_coding	ENSMUSG00000003477	0.658396	0	0	0	0.574249	1.0368	0.0939837	0.706379	0.319408	0	0	0.75002
Cyp4f18	protein_coding	ENSMUSG00000003484	0	0	0.133962	0.0959959	0.287907	0.216589	0.1178	0.0737816	0.166812	0.354334	0.448931	0.0587549
Impdh1	protein_coding	ENSMUSG00000003500	1.46046	2.28794	0.592697	2.4209	2.06993	1.88659	2.11081	1.15069	2.16982	1.68321	1.99308	1.58571
Psg18	protein_coding	ENSMUSG00000003505	0	0	0	0	0	0	0	0	0	0	0	0
Dusp3	protein_coding	ENSMUSG00000003518	28.5255	42.8912	61.5463	56.7354	51.0808	50.6976	50.4586	46.4227	56.2952	50.3146	45.3335	44.6721
Prodh	protein_coding	ENSMUSG00000003526	0.357273	0.275192	0.616874	0.326434	1.30877	0.565808	0.375541	0.35282	0.342709	0.515258	0.888316	0.221995
Ess2	protein_coding	ENSMUSG00000003527	3.09793	7.23756	9.00769	9.76807	6.38942	8.39377	5.18956	5.09553	8.45381	7.598	5.35324	5.37141
Slc25a1	protein_coding	ENSMUSG00000003528	16.9868	26.5578	23.6357	30.0802	29.9702	18.2471	17.5971	24.6034	26.1351	21.4532	28.1868	20.0418
Dgcr6	protein_coding	ENSMUSG00000003531	0.619675	0.546916	0.553262	0.75688	1.08095	0.945332	0.530739	0.332418	0.338201	0.651174	0.435911	0.551492
Ddr1	protein_coding	ENSMUSG00000003534	0.0420482	0.378533	0.163818	0.158477	0.0660135	0.384874	0.0900334	0.0507516	0.0305983	0.581539	0.894464	0.143699
Ier3	protein_coding	ENSMUSG00000003541	330.95	297.064	372.256	331.9	348.021	318.101	323.993	277.004	303.174	335.44	326.789	296.792
Fosb	protein_coding	ENSMUSG00000003545	435.99	392.592	812.265	704.654	513.499	455.776	445.943	339.316	530.474	517.143	372.354	780.07
Klc4	protein_coding	ENSMUSG00000003546	3.39956	7.00094	4.81342	4.27091	4.84296	2.67671	3.39693	2.6595	3.41299	5.8131	4.78285	4.27605
Ercc1	protein_coding	ENSMUSG00000003549	2.10447	2.49107	3.29566	1.72802	2.2458	2.85101	2.1912	1.46096	2.88267	2.55135	3.48328	3.73702
Cyp17a1	protein_coding	ENSMUSG00000003555	0	0.170913	0	0	0	0	0.069107	0	0	0	0.0544892	0
As3mt	protein_coding	ENSMUSG00000003559	2.36286	2.8077	3.18548	2.82369	1.93018	2.15256	2.28288	2.48096	2.64207	2.77796	2.66594	2.99121
Homer3	protein_coding	ENSMUSG00000003573	3.69799	2.35883	3.43809	1.6542	2.19911	3.15157	1.33169	1.08204	2.32406	1.3675	2.1	2.65682
Crtc1	protein_coding	ENSMUSG00000003575	1.81259	1.83898	2.70591	2.39777	1.80846	2.40086	1.72655	1.79247	2.20041	2.019	2.27653	2.51108
Rnf215	protein_coding	ENSMUSG00000003581	10.5544	12.5539	15.9733	17.8834	20.1387	9.3969	11.0561	10.4525	14.6518	16.8427	13.8164	12.9711
Sec14l2	protein_coding	ENSMUSG00000003585	0.973936	1.57644	0.948605	1.43134	1.15398	1.33475	0.928588	0.872405	1.00292	1.45014	0.657711	0.455301
Aven	protein_coding	ENSMUSG00000003604	0.0650319	0.206626	0.216691	0.1204	0.114635	0.272864	0.266766	0.162494	0.13948	0.194919	0.24501	0.105274
Cp	protein_coding	ENSMUSG00000003617	1.13517	1.70485	1.04221	1.81578	1.60686	2.12094	1.09976	0.883475	0.866684	2.45261	2.17411	1.43093
Crot	protein_coding	ENSMUSG00000003623	2.46287	3.00216	3.98293	3.54171	2.85332	3.40272	2.58699	2.74207	3.30264	3.40244	2.52096	2.44829
Rps6ka1	protein_coding	ENSMUSG00000003644	7.45455	9.09905	14.1484	10.5728	10.0689	9.04447	8.39332	8.78091	10.1353	9.3257	8.84007	10.7955
Calb2	protein_coding	ENSMUSG00000003657	0	0.0167167	0	0	0	0.0466038	0	0	0.0114858	0.0513635	0	0.0134852
Snrnp200	protein_coding	ENSMUSG00000003660	7.9207	20.9881	26.4419	15.9898	16.3903	13.7197	15.3933	15.6174	16.4446	16.9336	15.9652	13.1857
Ciao1	protein_coding	ENSMUSG00000003662	3.03019	15.1508	8.92277	10.8009	11.2109	4.49433	9.83797	10.3768	8.46126	13.3006	10.3268	9.09127
Has1	protein_coding	ENSMUSG00000003665	0.0407919	0.0864056	0.0794619	0.0683298	0.426941	0.240887	0	0.229765	0.118736	0.165931	0.0826419	0.174257
Taf6l	protein_coding	ENSMUSG00000003680	4.22529	4.73319	6.2918	4.11732	2.93404	4.36651	4.07123	3.98836	4.8486	5.42063	4.55445	5.38024
Insig2	protein_coding	ENSMUSG00000003721	1.28742	1.72712	1.6552	2.12779	1.47322	2.17941	1.55841	2.00281	1.449	1.35461	0.985336	1.61324
Kpna6	protein_coding	ENSMUSG00000003731	3.35058	5.22484	7.31403	6.31759	7.38372	5.20006	4.29734	5.24312	5.28073	5.86264	5.99215	5.66774
Man1a	protein_coding	ENSMUSG00000003746	4.79826	11.4274	13.8198	11.9405	11.1512	10.8876	9.92249	7.24072	8.92728	12.3052	11.4564	11.3586
Itpkc	protein_coding	ENSMUSG00000003752	2.70663	2.72327	2.10898	3.43815	2.12463	2.85037	3.05225	1.94197	3.47963	2.53226	2.28478	3.6614
Coq8b	protein_coding	ENSMUSG00000003762	0.991662	1.42096	3.61728	1.33541	1.40423	0.746357	1.3656	0.829241	1.47156	1.40788	1.18179	1.29579
Brd8	protein_coding	ENSMUSG00000003778	4.60703	8.45485	10.2643	7.9671	8.41387	6.76289	5.38357	5.80827	6.40643	7.16224	7.0537	8.175
Kif20a	protein_coding	ENSMUSG00000003779	0	0.236997	0.490391	0.0468545	0.292758	0.132143	0.383311	0.135045	0.162838	0.273073	0.604463	0.095592
Farsa	protein_coding	ENSMUSG00000003808	3.79281	9.87506	7.73465	6.71726	9.34528	6.04267	7.5459	6.23099	7.38878	12.1818	7.23043	6.04212
Gcdh	protein_coding	ENSMUSG00000003809	1.99593	1.97752	3.51178	4.0983	2.69549	0.722399	2.70207	2.48678	3.18598	1.5714	1.5218	1.76027
Mast2	protein_coding	ENSMUSG00000003810	0.209368	0.811967	0.914651	0.678208	0.628391	0.650914	0.712002	0.545048	0.837958	0.683827	0.783876	0.952261
Dnase2a	protein_coding	ENSMUSG00000003812	8.77877	9.86978	8.84642	12.0752	8.8701	10.5277	10.5553	8.23217	11.4989	12.004	10.1695	9.46195
Rad23a	protein_coding	ENSMUSG00000003813	5.83436	9.96394	9.94457	10.3228	10.2283	4.95268	6.68349	5.86833	7.64215	6.82313	5.95928	8.41169
Calr	protein_coding	ENSMUSG00000003814	273.234	359.355	471.247	361.312	334.569	338.242	384.098	380.727	364.153	324.591	338.648	357.088
Syce2	protein_coding	ENSMUSG00000003824	1.20345	1.14712	2.69594	1.18433	0.81872	1.74114	0.824583	1.76727	1.11658	2.17841	0.365717	1.87645
Nfat5	protein_coding	ENSMUSG00000003847	7.91978	15.6721	21.5339	15.3185	13.3416	15.3411	13.7978	9.36418	13.0594	14.7926	14.8201	16.5407
Nob1	protein_coding	ENSMUSG00000003848	2.85452	10.2953	7.62697	4.10309	7.26721	3.75859	3.00648	4.68694	3.73338	4.42489	3.33439	5.10833
Nqo1	protein_coding	ENSMUSG00000003849	0.0970608	0.0685316	0.126048	0	0	0.114634	0	0	0.0470872	0.105285	0	0.304062
Ppfia3	protein_coding	ENSMUSG00000003863	0.469105	1.39848	0.423059	0.771237	0.836485	1.03626	0.729153	0.671056	0.948238	0.735008	1.22024	0.846111
Gys1	protein_coding	ENSMUSG00000003865	0.667769	1.32017	1.17072	1.13721	0.512534	1.76137	0.743509	0.483594	0.971866	0.977871	1.08229	0.66561
Ruvbl2	protein_coding	ENSMUSG00000003868	3.91644	7.03888	10.4612	4.19963	6.55231	5.30884	5.28564	7.592	4.87951	6.85518	8.15487	4.56286
Lin7b	protein_coding	ENSMUSG00000003872	0	0	0.175365	0	0.188444	0.425293	0.308415	0.144877	1.17918	0.292955	0.121589	0.769139
Bax	protein_coding	ENSMUSG00000003873	7.82809	9.17905	9.34908	17.0153	9.75373	16.5647	13.2496	12.5979	6.03555	10.3109	12.7126	17.3572
Il7r	protein_coding	ENSMUSG00000003882	3.41834	2.61004	5.28451	4.07812	2.72491	4.43628	2.65539	3.18238	2.18381	3.24987	2.89899	1.95268
Tfam	protein_coding	ENSMUSG00000003923	3.32808	4.36592	6.4462	4.59288	5.89782	3.39464	3.07717	5.75154	4.40333	6.09198	4.62269	2.8111
Zfp81	protein_coding	ENSMUSG00000003929	1.72306	1.26874	0.927032	1.20949	1.3225	1.17256	1.22278	1.20161	1.31357	1.5353	1.73987	0.883281
Efnb3	protein_coding	ENSMUSG00000003934	0.0792883	0.503847	0.772261	0.597665	0.995829	0.655506	0.339544	0.7018	0.0576978	0.516038	0.160633	0.745158
Mmd	protein_coding	ENSMUSG00000003948	1.08141	1.88539	1.49081	0.919662	1.02736	0.717201	0.712467	0.883555	1.247	0.717359	0.977468	1.35036
Hlf	protein_coding	ENSMUSG00000003949	1.38205	2.17199	2.17982	2.38226	1.76379	2.43262	1.72591	0.667247	2.09577	3.62698	2.55307	2.27015
Fam162a	protein_coding	ENSMUSG00000003955	0.417941	0.608633	0.40707	0.773011	0.492109	0.246805	0.447447	0.364324	0.443528	0.609192	0.564481	0.148782
Rpl8	protein_coding	ENSMUSG00000003970	293.285	530.784	621.14	592.218	589.193	405.908	484.561	536.001	518.491	596.943	522.595	407.808
Grm3	protein_coding	ENSMUSG00000003974	0.0627026	0.0385598	0.0807724	0.0830092	0.0402228	0.057333	0.0433092	0.0358062	0.0353252	0.0625303	0.0327824	0.0311059
Ssbp2	protein_coding	ENSMUSG00000003992	0.253163	0.238568	0.318416	0.22873	0.235759	0.289582	0.319267	0.117093	0.200182	0.311372	0.191157	0.308263
Fancl	protein_coding	ENSMUSG00000004018	0.209159	0.173624	0.451485	0.449785	0.390493	0.350513	0.242081	0.231983	0.189227	0.34492	0.374116	0.367058
Brinp2	protein_coding	ENSMUSG00000004031	0.052372	0.0277336	0.0212541	0.0438637	0.059382	0.0902039	0.0635452	0.00702359	0.0603422	0.0461576	0.0707349	0.197624
Gstm5	protein_coding	ENSMUSG00000004032	10.9964	12.7214	16.8071	11.1937	9.73858	10.1901	5.21624	12.5239	8.74072	14.0385	8.91125	11.7077
Gstm7	protein_coding	ENSMUSG00000004035	0.795587	0.0936232	0.172199	0.148075	0.647646	0.156605	0.454269	0.142261	0.0643273	0.215749	1.43272	1.58603
Gstm3	protein_coding	ENSMUSG00000004038	0	0	0	0	0	0	0	0	0	0	0	0
Stat3	protein_coding	ENSMUSG00000004040	10.9683	23.8743	33.4279	23.995	21.8601	21.5237	21.9603	18.0455	26.8278	23.4959	22.0648	23.2526
Stat5a	protein_coding	ENSMUSG00000004043	3.79221	3.95669	9.59964	5.06294	4.57816	4.50097	4.5825	3.83695	5.10931	5.04008	4.28512	3.96173
Cavin1	protein_coding	ENSMUSG00000004044	5.17084	3.55425	9.80588	5.19121	3.90665	3.0333	5.13262	4.93229	4.80941	1.978	1.34127	2.34057
Map3k11	protein_coding	ENSMUSG00000004054	44.5119	70.7686	99.8116	80.7411	78.8793	56.6243	51.2331	64.9233	68.9779	69.3818	58.2417	65.2399
Akt2	protein_coding	ENSMUSG00000004056	1.49517	2.57324	2.36645	2.3068	2.73856	2.08535	1.79449	1.7809	1.86825	1.33643	2.13898	1.53795
Dnaja3	protein_coding	ENSMUSG00000004069	0.744508	1.40264	2.48223	1.70279	1.37863	1.38237	1.03619	1.87211	1.35965	1.49094	1.52283	1.44954
Hmox2	protein_coding	ENSMUSG00000004070	0.972235	1.62718	1.11062	2.15133	2.13565	1.6586	1.47007	1.3425	1.39751	2.21664	1.36987	1.98946
Cdip1	protein_coding	ENSMUSG00000004071	2.60886	6.29718	7.93029	6.01644	5.51183	5.02307	5.43538	4.39376	5.43929	6.18959	5.27719	6.34468
Map3k20	protein_coding	ENSMUSG00000004085	0.163649	0.621341	0.595468	0.545666	0.426586	0.565249	0.502468	0.404984	0.57746	0.60037	0.663087	0.25853
Cwc15	protein_coding	ENSMUSG00000004096	27.0083	29.5323	34.9322	31.5057	31.2728	28.7659	23.4655	26.3139	24.8948	36.1854	27.7036	24.0314
Col5a3	protein_coding	ENSMUSG00000004098	0	0	0.0314603	0	0.0112689	0	0	0.0086636	0	0.0525558	0	0
Dnmt1	protein_coding	ENSMUSG00000004099	1.0949	2.09509	3.21718	2.17311	2.07042	2.608	1.89127	2.36172	2.19609	2.35787	1.80189	2.35827
Ppan	protein_coding	ENSMUSG00000004100	22.4001	74.1214	31.7238	32.0458	40.2995	24.0246	25.6148	28.2545	31.2792	29.5516	32.2983	20.8966
Angptl2	protein_coding	ENSMUSG00000004105	0.09189	0.178422	0.149167	0.333501	0.304555	0.343669	0.104936	0.246467	0.200604	0.323946	0.0413697	0.497219
Cacna1e	protein_coding	ENSMUSG00000004110	0.120738	0.147627	0.135763	0.0822138	0.171573	0.19187	0.103409	0.0829353	0.0835746	0.136558	0.119321	0.110703
Cacna1b	protein_coding	ENSMUSG00000004113	0.100429	0.0966946	0.0474262	0.160579	0.0605189	0.140177	0.0834084	0.0465273	0.161665	0.148551	0.121255	0.223608
Trmt10a	protein_coding	ENSMUSG00000004127	0.828883	1.91251	1.81648	2.47937	1.73507	1.81806	1.54661	1.31012	2.08957	2.33609	1.57931	2.12452
Etv1	protein_coding	ENSMUSG00000004151	0.633101	0.839557	0.943088	0.775321	0.796263	0.779143	0.733615	0.483744	0.696865	0.818032	0.887417	0.422723
Kifc2	protein_coding	ENSMUSG00000004187	4.01098	2.46263	5.09564	5.84237	5.23232	3.98198	3.18638	3.04037	7.9103	5.0602	5.57436	5.9101
Psap	protein_coding	ENSMUSG00000004207	104.163	185.219	235.123	184.53	176.118	165.117	169.501	165.488	174.733	174.482	152.491	158.136
Ikbkg	protein_coding	ENSMUSG00000004221	1.1044	1.60195	1.87854	1.64888	1.893	1.43196	1.37087	1.32656	1.92764	1.94021	1.59973	1.66834
Pax2	protein_coding	ENSMUSG00000004231	0	0	0	0	0	0	0	0	0	0	0	0
Wars2	protein_coding	ENSMUSG00000004233	0.0592783	0.324373	0.346419	0.318575	0.22749	0.309215	0.232699	0.170921	0.244441	0.502351	0.406986	0.607748
Atn1	protein_coding	ENSMUSG00000004263	1.04011	1.72581	2.73524	3.86202	3.66498	4.40184	1.98952	2.73397	2.57339	3.49752	3.04372	2.87326
Phb2	protein_coding	ENSMUSG00000004264	19.5388	32.2643	35.2988	32.6412	30.8949	20.7812	22.8526	27.1333	27.9016	34.6972	32.8452	23.2451
Ptpn6	protein_coding	ENSMUSG00000004266	21.0758	48.9475	57.5455	50.904	55.7522	40.0396	40.874	36.625	37.3136	49.0953	43.08	37.0479
Eno2	protein_coding	ENSMUSG00000004267	11.9409	24.9731	34.0567	26.0785	26.9993	24.3973	24.4243	16.8653	22.8416	24.5936	18.5774	24.0628
Emg1	protein_coding	ENSMUSG00000004268	16.889	33.808	35.3493	27.4878	29.0848	20.1943	22.6209	20.9631	23.752	33.2293	22.568	19.4951
Lpcat3	protein_coding	ENSMUSG00000004270	4.26245	7.36685	7.97241	6.88495	7.40268	7.02572	5.68666	5.84199	7.39652	6.35427	5.93094	6.67313
Atp6v1f	protein_coding	ENSMUSG00000004285	73.2065	64.6722	80.7644	79.3297	67.3605	56.4454	69.9801	56.8124	57.4379	83.4079	69.1185	56.1724
Il12b	protein_coding	ENSMUSG00000004296	1.21433	3.19687	1.04757	0.552112	1.74302	1.00393	1.7235	2.31716	0.580691	1.12904	1.33551	1.1857
Clcn5	protein_coding	ENSMUSG00000004317	0.459663	0.995366	1.44293	1.09856	1.12767	0.933626	0.692094	0.949415	0.766994	0.828898	0.915431	0.975553
Clcn3	protein_coding	ENSMUSG00000004319	1.13011	2.45716	2.84243	2.4999	1.48894	1.75868	1.57143	1.35333	1.64958	1.79012	2.77437	1.96514
Hif3a	protein_coding	ENSMUSG00000004328	0.0313512	0.199225	0.244286	0.24945	0.229692	0.203651	0.241665	0.302724	0	0.0382585	0.190547	0.589282
Gpx6	protein_coding	ENSMUSG00000004341	0	0	0	0	0	0	0	0	0	0	0	0
Gpx5	protein_coding	ENSMUSG00000004344	0	0	0	0	0	0	0	0	0	0	0	0
Pde1c	protein_coding	ENSMUSG00000004347	0.00748641	0.00352395	0.00243056	0	0.00348245	0.0034385	0.000712439	0.0153947	0.000605314	0.00947418	0.00898785	0.00142137
Utp20	protein_coding	ENSMUSG00000004356	0.556023	1.76666	2.18391	2.03994	1.77116	1.32053	1.38726	1.87231	1.72841	2.05525	1.83255	1.65235
Spic	protein_coding	ENSMUSG00000004359	3.92748	5.56285	3.68707	5.94475	6.83455	7.65643	4.62017	3.27451	2.92688	8.08422	8.08466	6.38763
9330159F19Rik	protein_coding	ENSMUSG00000004360	0.0505596	0.455156	0.0738668	0.190556	0.132293	0.537422	0.151561	0.284782	0.294336	0.473025	0.563368	0.323975
Cul3	protein_coding	ENSMUSG00000004364	7.07562	11.115	17.6819	10.8851	10.0039	8.87945	8.22483	6.15801	8.03844	10.662	10.5356	7.51951
Sst	protein_coding	ENSMUSG00000004366	2.79965	5.55959	5.45367	12.0172	3.66276	1.23995	0.59946	5.9135	5.60256	9.11058	5.67192	5.38186
Il11	protein_coding	ENSMUSG00000004371	0.092445	0	0.225102	0.23228	0	0	0.0791772	0	0.0336359	0	0	0
Large1	protein_coding	ENSMUSG00000004383	0.188861	0.281937	0.571116	0.409005	0.378393	0.423273	0.254957	0.265583	0.334421	0.450698	0.351646	0.52249
Ddx56	protein_coding	ENSMUSG00000004393	5.69385	12.8145	13.7578	10.1338	9.85589	8.7939	7.92458	8.89889	9.08359	10.6897	8.68852	8.04541
Tmed4	protein_coding	ENSMUSG00000004394	16.3681	22.6958	37.4436	24.7122	29.9799	9.22066	23.5186	15.8569	19.6688	32.1516	21.1618	15.8245
Col26a1	protein_coding	ENSMUSG00000004415	0	0	0.0233622	0.0315689	0.00717274	0	0	0.00551445	0	0.00557536	0.00925604	0.00292757
Bid	protein_coding	ENSMUSG00000004446	2.10033	3.68684	4.37552	5.14703	4.39654	4.75448	3.96421	3.89649	3.86345	5.71154	5.55531	5.25045
Ralb	protein_coding	ENSMUSG00000004451	9.66877	13.8719	18.4513	16.1254	12.7231	12.6808	13.0114	11.2404	11.7709	15.2175	11.493	12.7513
Ppp1cc	protein_coding	ENSMUSG00000004455	1.65413	3.44338	4.47222	2.12588	3.16404	2.93043	2.39378	1.5146	2.3659	2.64502	3.37043	1.60817
Dnajb11	protein_coding	ENSMUSG00000004460	14.7705	26.0567	28.6643	21.5372	20.3718	15.1328	21.4717	14.8386	18.2755	19.0019	17.1853	15.4892
Tbccd1	protein_coding	ENSMUSG00000004462	1.05758	2.86373	1.40175	1.22364	1.36936	1.62249	1.33535	1.34229	1.38845	1.50791	1.6272	1.92823
Clec11a	protein_coding	ENSMUSG00000004473	0	0.730727	0	0	1.08319	0	0.88639	0.185058	0.167358	0.187102	0.310621	1.67017
Zfp324	protein_coding	ENSMUSG00000004500	1.38516	2.01716	3.20418	0.67674	3.02031	3.91945	1.58181	3.20441	0.37799	1.45557	2.41649	0.739649
Gab2	protein_coding	ENSMUSG00000004508	1.5477	3.00063	4.74865	3.49419	2.77341	3.01757	2.87207	2.52504	2.80012	2.88766	3.0434	3.40777
Coro1c	protein_coding	ENSMUSG00000004530	2.53592	5.62702	5.97916	4.81711	4.91061	6.05485	3.97462	3.78119	4.49379	4.42345	4.19004	4.70162
Tax1bp1	protein_coding	ENSMUSG00000004535	14.7642	17.6882	24.498	17.745	15.95	16.6605	15.3918	10.079	12.8647	16.8576	18.5836	14.5188
Psg17	protein_coding	ENSMUSG00000004540	0	0	0	0	0	0	0	0	0	0	0	0
Psg19	protein_coding	ENSMUSG00000004542	0	0	0	0	0	0	0	0	0	0	0	0
Ctse	protein_coding	ENSMUSG00000004552	0	0.165597	0.0761445	0.163693	0.190921	0.0615548	0.0223192	0.314532	0.132743	0.212004	0.483949	0.144718
Ndrg2	protein_coding	ENSMUSG00000004558	9.0535	33.4445	26.0822	17.5863	25.6871	21.0633	12.2852	16.457	20.6377	18.6798	20.6622	15.7031
Mettl17	protein_coding	ENSMUSG00000004561	0.886951	6.95136	1.55499	2.52572	3.21815	2.68868	2.32961	2.0935	4.99133	3.99272	3.15457	2.32388
Arhgef40	protein_coding	ENSMUSG00000004562	5.35742	9.15479	13.111	11.2554	13.8532	12.7877	10.2567	7.87916	10.2542	11.4091	10.7626	13.3278
Pnpla6	protein_coding	ENSMUSG00000004565	0.469872	1.22633	2.19019	0.815183	1.56317	1.68465	1.14981	0.796681	0.903655	1.61096	1.17858	1.86385
Mcoln1	protein_coding	ENSMUSG00000004567	9.93982	14.2449	17.3496	13.0782	16.4805	12.1075	13.7673	12.1688	15.0154	16.8135	11.7856	15.0507
Arhgef18	protein_coding	ENSMUSG00000004568	0.300623	0.746229	1.16664	0.36194	0.4228	0.524257	0.341962	0.453561	0.560578	0.695499	0.551946	0.409345
Pkn2	protein_coding	ENSMUSG00000004591	1.68121	3.28505	3.2387	2.77161	2.94568	2.48514	2.1052	1.66104	2.28035	2.28967	2.69465	2.27275
Cd33	protein_coding	ENSMUSG00000004609	63.6197	115.737	144.904	129.063	134.327	119.887	98.6674	92.0609	106.761	125.775	130.541	120.675
Etfb	protein_coding	ENSMUSG00000004610	0.812704	1.49693	0.963645	1.12459	1.18345	0.250395	0.514481	1.2226	0.848532	0.891145	1.00221	0.422648
Nkg7	protein_coding	ENSMUSG00000004612	1.23645	3.05557	0.802862	2.07116	1.29411	3.89418	0.705997	4.97461	1.19968	1.34122	6.40161	3.5213
Stxbp2	protein_coding	ENSMUSG00000004626	10.4661	15.7371	32.7024	20.315	14.0326	15.2258	14.4929	18.2265	14.8988	20.5099	11.969	8.9746
Pcp2	protein_coding	ENSMUSG00000004630	0.222948	0	0	1.68055	0	0.526627	0.381901	0	0	2.17655	0.15056	0.19048
Sgce	protein_coding	ENSMUSG00000004631	3.20656	2.98037	4.01086	3.5214	2.4927	2.25106	2.19366	3.05126	2.65775	2.46797	2.45745	2.2792
Chn2	protein_coding	ENSMUSG00000004633	0.619131	0.865164	1.06745	1.03864	0.91881	1.00298	0.940245	0.875921	0.893009	1.04197	0.974752	0.778451
Wwox	protein_coding	ENSMUSG00000004637	0.0228263	0.0303599	0.0429142	0.0346792	0.0233352	0.0369904	0.0231875	0.0363077	0.0251091	0.048801	0.0401505	0.0399114
Slbp	protein_coding	ENSMUSG00000004642	4.0157	7.9526	9.3495	6.70359	5.38325	5.9122	5.5124	4.73624	6.04457	6.98145	6.46387	5.33434
Tyr	protein_coding	ENSMUSG00000004651	0	0	0	0	0	0	0	0	0	0	0	0
Ghrhr	protein_coding	ENSMUSG00000004654	0	0	0	0	0	0	0	0	0	0	0	0
Aqp1	protein_coding	ENSMUSG00000004655	0	0	0	0	0	0	0	0	0	0	0	0.0341586
Arid3b	protein_coding	ENSMUSG00000004661	2.42136	3.31612	5.97728	4.58046	4.18374	5.71335	3.34318	2.30109	4.16959	4.37281	3.74258	4.45849
Cnn2	protein_coding	ENSMUSG00000004665	6.09264	12.5622	9.21692	14.9285	16.4168	19.8648	12.1018	13.6123	12.3575	15.2391	12.6059	9.91237
Polr2e	protein_coding	ENSMUSG00000004667	18.2735	38.3066	34.4918	47.1811	45.9016	29.4706	24.6097	20.4841	26.962	31.4757	35.9998	29.9327
Abca13	protein_coding	ENSMUSG00000004668	0.00393803	0.00208539	0.0143835	0.00412282	0.00412167	0.0104648	0.00505925	0.016636	0.0100299	0.00400471	0.0146267	0.00336454
Myo9b	protein_coding	ENSMUSG00000004677	4.3237	8.66847	12.6123	7.97142	8.04758	7.11985	7.33083	6.80751	7.31473	7.66239	7.31264	7.53396
Hdac9	protein_coding	ENSMUSG00000004698	0.066891	0.0755674	0.179166	0.131189	0.123685	0.158662	0.0773424	0.0865676	0.10506	0.0979541	0.167138	0.153352
Ly9	protein_coding	ENSMUSG00000004707	2.52845	2.95115	1.70881	1.98803	3.6455	2.81865	2.16557	5.00331	2.94767	2.28791	4.21647	2.51293
Cd244a	protein_coding	ENSMUSG00000004709	0.278045	0.396022	0.438904	0.273024	0.120418	0.322724	0.353103	0.27002	0.251171	0.179402	0.174818	0.589787
Adgre1	protein_coding	ENSMUSG00000004730	5.66473	11.2918	13.8559	9.54416	8.87911	8.30217	8.20701	8.73519	8.95073	9.21388	9.15069	8.72089
Mtfp1	protein_coding	ENSMUSG00000004748	0	1.03573	3.92906	2.04765	2.17502	1.37156	1.04698	0.098363	1.86805	2.58569	1.32082	0.10444
Rab23	protein_coding	ENSMUSG00000004768	0.341978	0.475374	0.520442	0.358026	0.805331	0.340786	0.402733	0.67074	0.684353	1.09547	0.736127	0.967833
Rab11a	protein_coding	ENSMUSG00000004771	5.20104	9.09692	10.0895	8.00724	7.5668	5.81136	6.61717	5.07069	6.3289	7.9183	4.63452	6.17681
Eif2b2	protein_coding	ENSMUSG00000004788	12.5462	10.9175	17.1739	18.6303	17.7449	16.0992	12.0234	7.03949	13.3739	14.7862	8.15201	16.0497
Dlst	protein_coding	ENSMUSG00000004789	12.4341	22.3403	29.2742	20.8789	18.4858	15.9489	19.3629	18.3375	19.6682	21.2989	22.2873	18.6771
Pgf	protein_coding	ENSMUSG00000004791	0.521405	0.138055	0.169281	1.34649	0.636673	0.205269	0.521001	0.419553	1.48608	0.600932	0.176056	0.482596
Ulk2	protein_coding	ENSMUSG00000004798	2.82548	5.74581	10.6811	6.65471	5.94642	5.54973	4.94969	4.1248	5.63538	6.53853	5.98389	7.60179
Ccl24	protein_coding	ENSMUSG00000004814	14.1731	26.3926	22.4512	31.5679	32.2763	32.4667	18.9421	16.0415	15.9806	51.4437	31.2381	18.7624
Dgkq	protein_coding	ENSMUSG00000004815	1.22338	1.00527	0.862852	0.759638	1.69988	1.1833	0.776814	0.661925	1.07444	0.806516	0.427325	0.846987
Tmed11	protein_coding	ENSMUSG00000004821	0	0	0	0	0	0	0	0	0	0	0	0
Grap	protein_coding	ENSMUSG00000004837	12.0185	28.2454	31.6592	20.1112	21.2075	20.6319	19.0559	19.2817	19.7323	19.1108	18.1442	15.2539
Pou1f1	protein_coding	ENSMUSG00000004842	0.0334407	0	0	0	0.210001	0.236971	0.372336	0	0.0486693	0.0544111	0.15808	0
Chmp2b	protein_coding	ENSMUSG00000004843	5.46349	5.46009	9.66252	5.88329	6.2342	7.2168	5.91077	3.68557	5.81417	5.36384	5.99207	4.5801
Plod3	protein_coding	ENSMUSG00000004846	23.0541	35.2389	47.8015	31.2818	37.0367	24.2853	24.7894	33.2535	32.7835	28.8705	29.6417	27.8679
Ap1s1	protein_coding	ENSMUSG00000004849	0.652517	3.59363	3.05062	2.84185	3.32367	2.77437	3.42771	2.45025	2.40582	3.9637	3.49585	1.82114
Mapk13	protein_coding	ENSMUSG00000004864	0	0	0.0431678	0	0	0.0785174	0.0379596	0.0356629	0	0.0721137	0	0
Srpk1	protein_coding	ENSMUSG00000004865	3.74635	5.69543	8.48271	7.21329	5.61391	6.31042	5.22149	5.81771	6.71994	6.4893	6.61897	5.45667
Pax3	protein_coding	ENSMUSG00000004872	0	0	0	0	0	0	0	0	0	0	0	0
Lbr	protein_coding	ENSMUSG00000004880	1.10192	2.64902	3.01536	2.68083	2.43477	2.62352	2.06732	1.18223	2.92745	2.14868	2.92933	2.22661
Crabp2	protein_coding	ENSMUSG00000004885	0	0.217977	0	0.172377	0	0	0.352549	0	0	0.669754	0	0.175841
Nes	protein_coding	ENSMUSG00000004891	35.0602	92.0642	141.781	103.512	91.3049	94.1757	81.3156	80.2654	97.1608	88.977	84.8586	81.0272
Bcan	protein_coding	ENSMUSG00000004892	1.90838	2.62752	2.49071	1.21474	3.67516	2.99768	1.79793	1.22847	1.86088	4.28505	3.093	1.85873
Hapln2	protein_coding	ENSMUSG00000004894	0	0.792049	0	0.347975	0.173939	1.1286	0	0	0	0	0.112229	0.283974
Prcc	protein_coding	ENSMUSG00000004895	1.25233	2.88337	1.9799	1.99135	2.01359	1.48979	1.41458	1.44583	1.83584	2.42157	1.96108	1.69022
Rrnad1	protein_coding	ENSMUSG00000004896	5.0165	8.66523	6.98003	6.85249	6.31302	4.6199	4.19423	4.90155	6.08414	7.33637	8.02564	5.56153
Hdgf	protein_coding	ENSMUSG00000004897	6.96577	18.3129	14.0504	13.8198	19.3382	19.0795	14.2169	15.5829	15.4226	13.7856	13.3449	12.7047
Slc25a18	protein_coding	ENSMUSG00000004902	0.443641	0.717157	0.500329	0.860472	1.05085	0.785945	0.659946	0.69517	0.900541	1.21574	0.693802	0.618424
Thop1	protein_coding	ENSMUSG00000004929	1.27713	2.17237	2.11088	2.26895	1.78224	1.87402	1.72361	0.934229	2.14035	1.29088	2.24762	4.06698
Apba3	protein_coding	ENSMUSG00000004931	1.54212	4.16483	6.83416	3.29356	3.63158	3.59713	3.23595	0.868618	4.03991	4.39106	4.99879	2.70097
Matk	protein_coding	ENSMUSG00000004933	6.04119	10.0403	14.9817	11.326	13.6186	6.03728	8.59705	9.6848	9.67153	10.8882	7.50036	6.39222
Pias4	protein_coding	ENSMUSG00000004934	6.48148	10.1918	18.2623	12.685	11.7331	10.1741	11.0175	10.3509	10.5882	12.8865	14.5603	8.92795
Map2k1	protein_coding	ENSMUSG00000004936	1.95701	3.60828	5.39833	3.6969	4.32081	2.3029	3.40734	3.20693	3.91371	3.0506	3.87797	3.2586
Sgta	protein_coding	ENSMUSG00000004937	7.97483	11.1553	13.3951	12.4259	10.9925	8.92111	11.6501	7.31298	11.9788	9.86651	10.141	12.1357
Nmrk2	protein_coding	ENSMUSG00000004939	0	0	0	0	0	0	0	0.100492	0	0	0.843383	0.853604
Tmem242	protein_coding	ENSMUSG00000004945	0.907071	1.41482	0.819226	1.06359	1.50173	1.97703	1.24302	1.24744	1.03211	1.04654	0.81303	1.11315
Dtx2	protein_coding	ENSMUSG00000004947	3.38641	4.32814	4.40191	3.89186	4.71689	5.2475	4.20883	3.44198	4.40976	3.45929	4.05793	5.3623
Zp3	protein_coding	ENSMUSG00000004948	0	0	0	0	0	0	0	0	0	0.0462543	0	0
Hspb1	protein_coding	ENSMUSG00000004951	3.53788	7.8062	7.46603	15.3094	15.7372	8.35685	14.6456	8.30312	15.2325	8.87454	10.3531	13.8539
Rasa4	protein_coding	ENSMUSG00000004952	6.9727	14.4022	14.5456	14.8177	14.16	11.6972	9.31449	12.2122	9.85771	13.7159	12.4395	12.7592
Syt5	protein_coding	ENSMUSG00000004961	0.934972	1.45234	0.607103	0.678667	1.43524	1.21468	1.81511	0.852644	0.226792	1.72412	0.463025	3.8343
Hnrnpa2b1	protein_coding	ENSMUSG00000004980	193.292	249.279	277.603	233.549	231.23	203.6	226.277	157.666	161.752	256.381	241.671	192.451
Fxyd4	protein_coding	ENSMUSG00000004988	3.28364	1.36625	2.62713	3.53595	1.10468	1.66207	5.12253	2.26475	3.9256	2.09896	7.20683	1.9037
Ccdc130	protein_coding	ENSMUSG00000004994	3.62025	2.93684	4.61392	4.06431	4.03092	4.75331	3.43052	4.55553	4.00771	2.66325	3.53716	2.43494
Mri1	protein_coding	ENSMUSG00000004996	0.718542	3.11322	1.84507	4.86918	3.76025	1.85157	2.57356	1.62942	2.70947	3.40112	2.11741	2.3998
Prkacb	protein_coding	ENSMUSG00000005034	1.69667	4.24621	5.63108	4.68161	4.12323	3.70233	3.20989	3.32426	3.26001	3.83842	3.99454	4.22464
Sgsh	protein_coding	ENSMUSG00000005043	1.48076	8.09571	3.58613	4.35746	3.43472	5.50654	1.64529	3.15588	2.82491	3.25586	2.64859	2.87216
Chd5	protein_coding	ENSMUSG00000005045	0.300915	0.667278	0.613654	0.897852	0.364158	0.877386	0.418807	0.287534	0.745882	0.443715	0.393723	0.610596
Cstb	protein_coding	ENSMUSG00000005054	459.375	365.354	516.56	507.382	495.343	452.562	468.266	268.793	384.492	498.096	463.07	378.271
Sh2b2	protein_coding	ENSMUSG00000005057	4.5212	8.9986	9.8541	9.24524	8.41052	7.15328	8.56291	7.0152	6.74151	8.46681	8.57206	8.33777
Pex5	protein_coding	ENSMUSG00000005069	1.51374	3.68456	9.82913	4.15934	5.03095	5.50457	3.84397	3.46181	4.00034	5.22847	4.39388	4.85554
Jkamp	protein_coding	ENSMUSG00000005078	1.19096	2.32864	1.63587	1.48343	1.21453	1.33445	2.2493	1.79377	1.8222	1.3664	1.91787	1.56542
Cd44	protein_coding	ENSMUSG00000005087	8.36336	7.04303	8.76121	9.26929	9.54352	8.46107	8.38745	6.62194	8.82117	6.53827	6.41443	10.5992
Slc1a2	protein_coding	ENSMUSG00000005089	2.08366	4.01344	5.05937	5.35221	3.84716	5.39625	2.80888	2.72748	5.28025	5.19887	3.49799	5.66975
Eif2ak4	protein_coding	ENSMUSG00000005102	0.520413	1.19717	1.34077	1.167	0.960514	1.27553	0.738078	0.833007	1.16461	1.54329	1.05433	1.40081
Wdr1	protein_coding	ENSMUSG00000005103	16.8938	34.7271	53.8238	32.3125	31.2808	31.7291	28.0034	28.7515	32.686	30.1088	30.2612	28.6739
Slc2a9	protein_coding	ENSMUSG00000005107	0.248849	0.523778	0.429529	0.274378	0.365954	0.217638	0.188853	0.633667	0.387388	0.3844	0.4765	0.382159
Ccn4	protein_coding	ENSMUSG00000005124	0.0152031	0.0483049	0.044423	0.0254664	0.0318241	0.0808004	0.0390633	0	0	0.0247368	0.0513342	0
Ndrg1	protein_coding	ENSMUSG00000005125	0.25243	0.267349	0.386358	0.704735	0.138391	0.227149	0.154429	0.077379	0.209934	0.25426	0.397761	0.195129
4930550C14Rik	protein_coding	ENSMUSG00000005131	0	0.0160032	0	0.063277	0.0316296	0.00892297	0.0129415	0	0	0.147514	0.0510205	0.0387291
Man2b1	protein_coding	ENSMUSG00000005142	70.9341	169.3	195.255	128.609	124.559	107.934	105.938	126.574	128.47	116.283	119.55	113.126
Klf5	protein_coding	ENSMUSG00000005148	0.148268	0.157031	0.346589	0.273198	0.155183	0.210135	0.253977	0.691971	0.0431577	0.265371	0.280357	0.430699
Wdr83	protein_coding	ENSMUSG00000005150	4.9466	7.03985	7.90443	6.60287	3.23579	3.28624	5.693	6.6546	6.86177	4.27581	3.75806	5.08468
Prdx2	protein_coding	ENSMUSG00000005161	9.88408	16.0448	23.2128	14.6225	25.3307	13.4738	12.4213	13.4537	16.8051	17.3599	19.7126	13.9692
Polr2a	protein_coding	ENSMUSG00000005198	15.4416	35.6668	61.4627	37.6786	32.4263	35.6964	30.0562	27.8262	37.2031	35.1909	33.6749	38.0324
Shbg	protein_coding	ENSMUSG00000005202	0	0	0	0	0.654359	0	0.535474	0	0	0	0	0
Senp3	protein_coding	ENSMUSG00000005204	6.75506	13.0495	22.6857	14.9814	14.932	11.7118	9.30319	12.1321	12.9773	12.7937	15.8385	15.144
Corin	protein_coding	ENSMUSG00000005220	0.00474144	0	0	0	0.00248127	0.00699987	0.00203047	0	0	0	0	0.00202548
Plekha8	protein_coding	ENSMUSG00000005225	0.907694	0.586924	1.46107	0.720219	0.87002	0.643221	0.597386	0.61506	0.611855	0.536349	0.638787	0.702038
G6pc2	protein_coding	ENSMUSG00000005232	0	0	0	0	0	0	0	0	0	0	0	0
Spc25	protein_coding	ENSMUSG00000005233	0.157635	0.166952	0.153535	0.198039	0.0824932	0	0	0	0	0.416792	0.0532266	0.134679
Dnah2	protein_coding	ENSMUSG00000005237	0.0528885	0.0600154	0.323796	0.0885926	0.173972	0.254318	0.0776535	0.0942338	0.0769735	0.147522	0.178581	0.0355036
Ripk4	protein_coding	ENSMUSG00000005251	0	0	0	0	0	0	0	0	0	0	0	0
Ufd1	protein_coding	ENSMUSG00000005262	6.68765	9.20341	11.3789	10.2688	10.9529	8.9711	8.96299	8.17156	8.92205	11.7378	10.2452	8.16499
Zfp287	protein_coding	ENSMUSG00000005267	0.19972	0.276608	0.149635	0.218742	0.353749	0.35382	0.263163	0.18543	0.335389	0.337461	0.197123	0.472527
Prlr	protein_coding	ENSMUSG00000005268	0	0	0	0	0	0	0	0	0.00205131	0	0	0.00722519
Letm1	protein_coding	ENSMUSG00000005299	1.93229	4.05728	6.46674	4.51638	2.68085	3.04506	2.58828	2.5944	3.36814	4.2042	3.42915	2.62031
Ubqln1	protein_coding	ENSMUSG00000005312	5.20314	9.51368	13.8409	9.81542	7.25675	7.37712	7.30467	7.03058	8.58169	8.01673	7.4087	6.60521
Fgfr4	protein_coding	ENSMUSG00000005320	0	0	0	0	0	0	0	0	0.0437628	0.0244629	0	0
Cadm3	protein_coding	ENSMUSG00000005338	0.520778	0.462115	1.28865	0.483327	0.987006	1.65403	0.566585	0.656886	0.624785	1.11072	0.59882	0.781647
Fcer1a	protein_coding	ENSMUSG00000005339	0	0	0	0	0	0	0	0	0	0	0	0
Txn2	protein_coding	ENSMUSG00000005354	1.56251	6.10457	9.77376	5.69995	6.68685	5.82327	4.78797	6.25848	5.15453	5.08469	6.75315	6.52647
Casp14	protein_coding	ENSMUSG00000005355	0	0	0	0	0	0	0	0	0	0	0	0
Slc1a6	protein_coding	ENSMUSG00000005357	0.0707183	0	0	0.0592295	0	0	0.0121137	0	0	0	0	0
Slc1a3	protein_coding	ENSMUSG00000005360	2.8965	5.66652	5.79016	5.03726	5.64614	3.92883	4.37117	3.75048	4.11429	5.10905	5.59907	4.49009
Crbn	protein_coding	ENSMUSG00000005362	2.41418	4.62302	5.43907	3.30869	4.49202	2.90888	3.44616	3.21803	2.98122	2.81712	4.42988	2.77098
Il5ra	protein_coding	ENSMUSG00000005364	0	0	0	0.0629701	0	0	0	0	0.0182371	0.0407774	0	0
Msh6	protein_coding	ENSMUSG00000005370	2.69442	6.35589	7.18711	7.79583	7.11426	3.29074	4.61542	4.0898	5.68163	5.90355	6.63732	5.07494
Fbxo11	protein_coding	ENSMUSG00000005371	4.37596	11.8141	14.2071	10.0243	8.85334	10.0135	8.41607	7.72872	7.42071	9.32923	9.29198	9.20764
Mlxipl	protein_coding	ENSMUSG00000005373	8.57592	11.3482	14.4861	16.0397	16.5185	14.6558	11.497	12.603	13.6669	13.8725	14.7013	14.7907
Tbl2	protein_coding	ENSMUSG00000005374	1.44477	4.04854	8.56041	4.815	4.53642	5.65228	3.97003	2.22821	3.4607	3.18334	4.8377	4.346
Bud23	protein_coding	ENSMUSG00000005378	2.18074	8.98188	8.69275	8.52347	6.93183	4.88881	6.98679	3.477	7.58192	8.11502	7.30886	5.17544
Nid1	protein_coding	ENSMUSG00000005397	0.0129738	0.103055	0.031591	0.092362	0.264787	0.0612912	0.0055559	0.0521975	0.0519255	0.226929	0.363598	0.0387956
Mcm5	protein_coding	ENSMUSG00000005410	0.0513714	0.78891	0.575406	1.16169	0.483903	0.621892	0.571981	1.03341	0.355136	0.355241	0.954024	0.373067
Hmox1	protein_coding	ENSMUSG00000005413	31.7886	40.8871	53.1839	42.7037	44.2643	62.0257	56.7164	28.2096	51.1748	60.6076	56.9798	52.5357
Mprip	protein_coding	ENSMUSG00000005417	1.16758	2.70504	2.71273	2.17311	1.98156	1.99904	1.70141	1.58215	1.89105	2.10756	2.16012	2.02627
Cic	protein_coding	ENSMUSG00000005442	19.4206	28.1748	35.9215	29.2472	29.8181	27.7296	24.4792	21.9514	26.4513	27.4256	21.8253	24.7946
Pafah1b3	protein_coding	ENSMUSG00000005447	1.98034	4.19478	4.01841	12.4397	4.66356	4.28797	5.65374	15.935	5.52417	5.5046	10.5874	7.33178
Il27ra	protein_coding	ENSMUSG00000005465	0.118265	0.751529	0.307171	0.693363	1.15528	0.884623	0.472693	0.729582	0.803235	0.256571	0.745415	0.370488
Prkaca	protein_coding	ENSMUSG00000005469	2.83166	5.58212	7.97206	5.05487	4.36985	4.62593	3.87687	4.42399	4.67768	5.90215	4.56429	5.52728
Asf1b	protein_coding	ENSMUSG00000005470	0.0329945	0.209667	0	0.110537	0.241732	0.779366	0.0282591	0	0.0720299	0.10737	0.111408	0.0563791
Myl10	protein_coding	ENSMUSG00000005474	0	0	0	0	0	0	0	0	0	0	0	0
Ddx39a	protein_coding	ENSMUSG00000005481	8.52292	17.3522	20.874	17.7764	16.7149	9.57738	12.1898	11.885	15.5956	19.8253	13.6347	13.3263
Dnajb1	protein_coding	ENSMUSG00000005483	45.8607	98.984	189.257	123.696	97.8186	87.0218	82.4667	73.0174	73.8627	90.0918	82.1228	89.2275
Msh4	protein_coding	ENSMUSG00000005493	0.108832	0.0838287	0.106002	0.0248595	0.248525	0.0292129	0.169477	0.0159223	0.107996	0.0965892	0.0200443	0.152154
Usp40	protein_coding	ENSMUSG00000005501	2.29997	6.21519	7.70283	5.35017	3.86275	4.16031	4.4633	4.58061	4.47055	5.14095	4.42223	4.77873
Evx1	protein_coding	ENSMUSG00000005503	0	0	0	0	0	0	0	0	0	0	0.0670731	0
Kbtbd4	protein_coding	ENSMUSG00000005505	1.75969	1.93824	2.19382	0.943241	1.32606	2.82647	1.266	1.41595	1.38296	0.916218	1.85381	1.6237
Celf1	protein_coding	ENSMUSG00000005506	4.63768	10.4724	14.4045	9.03587	9.63736	9.76444	7.89692	7.31067	9.03667	8.91656	8.29514	7.64195
Ndufs3	protein_coding	ENSMUSG00000005510	1.42654	5.33833	4.07567	3.78348	3.73265	2.97651	2.48432	2.33401	4.9828	3.55903	3.21119	2.76259
Por	protein_coding	ENSMUSG00000005514	8.39575	9.3401	17.8731	12.3041	8.38325	8.88129	11.4251	9.31225	10.4203	9.0286	8.34171	8.75231
Igf1r	protein_coding	ENSMUSG00000005533	0.788713	1.26487	2.03733	1.18673	1.00793	1.47778	1.24904	0.842953	0.959503	0.946336	1.26922	1.29757
Insr	protein_coding	ENSMUSG00000005534	0.707549	1.36841	1.63597	1.50469	1.15911	1.51144	1.11188	0.977771	1.08573	1.72687	1.43968	1.4771
Fcer2a	protein_coding	ENSMUSG00000005540	0.272779	0.0412716	0	0.228464	0.244714	0.253131	0.433883	0.125425	0.0283572	0.253621	0.0263159	0.166467
Cyp2a5	protein_coding	ENSMUSG00000005547	0	0	0	0	0	0	0	0	0	0	0	0
Atp4a	protein_coding	ENSMUSG00000005553	0.109123	0.0385243	0	0	0	0.0859203	0.0311539	0	0	0.0591846	0	0.0932318
Trim28	protein_coding	ENSMUSG00000005566	5.63327	10.1152	12.2454	9.85587	10.2822	7.51399	8.11499	9.01685	9.01627	11.1794	6.73686	6.36964
Ube2m	protein_coding	ENSMUSG00000005575	13.3654	17.5722	29.0282	15.8262	16.4006	23.4965	17.2366	13.1033	17.6633	15.4977	17.8442	20.6068
Adcy9	protein_coding	ENSMUSG00000005580	0.12758	0.208471	0.411838	0.375512	0.251797	0.165746	0.184197	0.310907	0.355441	0.272825	0.374164	0.451573
Mef2c	protein_coding	ENSMUSG00000005583	9.51566	14.2025	17.1408	13.8033	13.189	10.0518	11.8061	10.8119	11.1298	13.2361	12.7377	11.457
Ctr9	protein_coding	ENSMUSG00000005609	2.7746	3.98675	6.47208	5.38776	4.08778	4.63365	3.96569	3.32758	4.64257	4.80209	4.83349	3.26138
Eif4g2	protein_coding	ENSMUSG00000005610	258.839	340.119	491.176	346.41	286.148	316.998	297.326	251.362	297.977	321.364	306.924	328.98
Irag1	protein_coding	ENSMUSG00000005611	0	0.0269715	0	0.0177743	0.00888466	0.0375965	0	0.00341529	0	0.0690604	0	0.0145052
Pcyt1a	protein_coding	ENSMUSG00000005615	8.87062	11.7552	20.0814	13.8016	13.2715	12.1558	11.2082	11.4488	13.2058	14.6477	13.345	12.9346
Zfp592	protein_coding	ENSMUSG00000005621	7.28686	12.9124	16.5054	14.5007	13.7457	13.0427	11.5225	10.2421	12.4276	12.8368	12.226	10.9231
Psmd4	protein_coding	ENSMUSG00000005625	20.8143	38.7589	37.7857	28.9319	26.4385	18.5814	22.5557	21.7808	25.6352	29.5738	25.0437	23.7943
Tmod4	protein_coding	ENSMUSG00000005628	0.204813	0.542294	0	0	0.643091	0.846632	0.263127	0	0.149041	0.666499	0.484094	0.087493
Insrr	protein_coding	ENSMUSG00000005640	0	0	0	0	0	0	0	0	0	0	0	0
Cabp5	protein_coding	ENSMUSG00000005649	0	0	0	0	0	0	0	0	0	0	0	0
Snx6	protein_coding	ENSMUSG00000005656	3.40777	5.22135	5.97828	4.03858	4.00867	3.53761	3.59999	2.7658	3.62326	4.23447	4.56283	3.62469
Mthfd2	protein_coding	ENSMUSG00000005667	3.33243	6.44939	5.74429	4.73876	6.72475	5.13917	3.40856	4.34051	5.40827	4.09589	5.00277	4.67012
Kit	protein_coding	ENSMUSG00000005672	0.260694	0.0815755	0.0288538	0.0545855	0.0372069	0.0454843	0.0253726	0.0381399	0.051738	0.139784	0.0920261	0.0202481
Tomm40l	protein_coding	ENSMUSG00000005674	0.0745332	0	0.217784	0.499397	0.468053	0.616194	0.255344	0.119948	0.325425	0	0.805331	0.445753
Nr1i3	protein_coding	ENSMUSG00000005677	0	0	0	0	0.0753665	0	0	0.289711	0	0.0585823	0	0.061522
Apoa2	protein_coding	ENSMUSG00000005681	1.82902	12.3975	7.48207	5.82113	4.21148	5.61643	5.01284	5.00389	8.78439	4.46397	6.91689	6.8757
Pan2	protein_coding	ENSMUSG00000005682	1.45221	6.5794	4.29571	3.4912	4.05315	2.30274	2.99431	3.44069	2.44622	3.23803	4.83084	3.35456
Cs	protein_coding	ENSMUSG00000005683	6.83599	11.9699	17.2846	12.7961	9.88137	9.33446	10.3844	9.14146	11.3602	10.3579	12.9498	10.4258
Ampd3	protein_coding	ENSMUSG00000005686	0.603134	1.14981	1.004	1.4236	1.68718	1.19802	0.826514	0.652972	0.893756	0.918905	0.896069	0.524669
Bcas2	protein_coding	ENSMUSG00000005687	15.9391	18.1796	24.7638	19.6191	17.6279	15.7001	14.591	10.9562	12.8667	18.2695	17.6492	11.0266
Sh2d1a	protein_coding	ENSMUSG00000005696	0	0.0572983	0.0175646	0	0	0	0	0	0	0	0	0
Ctcf	protein_coding	ENSMUSG00000005698	4.83079	7.34223	10.4491	7.1987	7.06973	7.36024	7.08385	6.69732	6.93939	8.311	7.09655	6.32493
Pard6a	protein_coding	ENSMUSG00000005699	5.77994	3.71666	0.80423	2.07469	2.16053	0.609502	0.530399	0.830514	1.50216	4.53432	2.78805	1.23455
Agrp	protein_coding	ENSMUSG00000005705	0	0	0	0	0	0.0323895	0.00587207	0.0110336	0	0.00557773	0.00462999	0
Pvalb	protein_coding	ENSMUSG00000005716	0.0634161	0	0	0.0265568	0.0331867	0.0187245	0.0271573	0	0.0230738	0	0	0
Tfap4	protein_coding	ENSMUSG00000005718	0.0319021	0.844691	0.838955	0.641265	0.868136	0.60285	0.327882	0.102681	0.487516	0.674801	0.947933	0.381588
Ranbp1	protein_coding	ENSMUSG00000005732	4.27922	6.65478	8.49412	7.71245	5.1024	5.08598	4.22178	5.79696	4.37533	5.02371	5.66988	3.19325
Cd247	protein_coding	ENSMUSG00000005763	0.00547078	0.110088	0.0799274	0.192444	0.0801626	0.0613822	0.0609129	0.0748359	0.0238864	0.0400566	0.0628063	0.0654371
Rfx5	protein_coding	ENSMUSG00000005774	5.56816	15.2917	7.63052	9.00177	9.48715	8.02921	8.81713	11.6701	10.1298	8.53319	9.35691	10.5103
Psmb4	protein_coding	ENSMUSG00000005779	130.636	206.551	200.652	191.509	187.847	143.41	168.193	159.104	166.638	178.598	165.028	129.083
Mmp8	protein_coding	ENSMUSG00000005800	0	0.10237	0.0470718	0.0809547	0.151747	1.54113	0.0413926	0.0388882	0.105506	0.196589	1.04439	0.0825814
Slc30a4	protein_coding	ENSMUSG00000005802	2.28435	2.13191	3.28233	2.87933	2.53291	2.35068	2.40204	1.81992	2.91316	2.99924	2.56599	2.10627
Sqor	protein_coding	ENSMUSG00000005803	4.02341	5.63914	8.12504	4.52355	5.33244	3.47996	4.54155	4.1524	4.42355	4.77643	4.51859	3.14791
Bloc1s6	protein_coding	ENSMUSG00000005804	1.19273	2.90073	4.99103	2.88588	3.69881	3.52169	2.61062	3.05695	2.15379	3.37822	4.71346	2.26452
Metap1	protein_coding	ENSMUSG00000005813	3.41007	7.30721	8.01764	5.65901	5.72714	4.83296	5.18924	5.69208	6.071	5.74205	5.88033	6.58578
Gpr108	protein_coding	ENSMUSG00000005823	9.08946	9.44083	11.9636	15.5783	15.7209	12.2895	10.7306	15.0232	9.8577	11.192	10.8071	12.1734
Tnfsf14	protein_coding	ENSMUSG00000005824	1.75874	1.64355	5.84436	0.953131	1.84076	1.58843	1.86076	3.16336	2.10796	0.589162	1.32743	2.20974
Gata6	protein_coding	ENSMUSG00000005836	0	0	0.0140622	0	0	0.00852587	0	0	0	0	0	0
Rsl1d1	protein_coding	ENSMUSG00000005846	33.4946	39.2892	51.2133	39.0236	42.0581	33.4538	33.4152	28.9091	33.1567	40.6458	41.0054	29.0565
Cnga2	protein_coding	ENSMUSG00000005864	0	0	0.1028	0.0220996	0.0552335	0.0155818	0.0677978	0.0849277	0.192012	0.150265	0.17819	0
Apc	protein_coding	ENSMUSG00000005871	3.1477	6.69274	8.96989	6.78656	6.97334	6.92827	4.78325	3.88751	5.4349	6.34769	6.57674	5.6557
Reep5	protein_coding	ENSMUSG00000005873	9.28358	14.6868	17.0652	14.1598	13.6274	11.0429	11.877	13.1495	14.2364	13.1191	10.1386	10.6701
Ergic3	protein_coding	ENSMUSG00000005881	35.71	56.2292	67.3943	52.5582	58.0952	43.6856	42.2671	49.6181	51.6618	41.0346	39.5313	44.1458
Uqcc1	protein_coding	ENSMUSG00000005882	0.371872	0.683086	1.53935	1.00251	1.06426	0.737721	0.826111	0.757427	0.883711	1.03051	0.945662	0.655292
Spo11	protein_coding	ENSMUSG00000005883	0	0	0	0	0	0	0	0	0	0	0.0412342	0
Ncoa2	protein_coding	ENSMUSG00000005886	0.820955	1.0508	2.04722	1.47537	1.50691	1.75891	1.32323	1.02408	1.34191	1.70663	1.51137	1.53674
Prl4a1	protein_coding	ENSMUSG00000005891	0	0	0	0	0	0	0	0	0	0	0	0
Trh	protein_coding	ENSMUSG00000005892	0	0	0	0	0	0	0	0	0	0.152305	0	0
Nr2c2	protein_coding	ENSMUSG00000005893	0.660642	1.99999	2.36884	2.19857	1.84795	1.5467	1.39704	1.02555	1.94	2.39718	1.74113	1.65334
Nr2c1	protein_coding	ENSMUSG00000005897	0.965674	1.4715	1.39164	1.41951	1.49543	1.11724	0.768002	1.18141	1.14012	1.20248	1.38412	0.976582
Smpd4	protein_coding	ENSMUSG00000005899	3.44386	3.42573	5.55959	5.16318	6.492	3.7303	3.97624	4.01124	4.77678	7.25975	4.86979	5.8684
Pex1	protein_coding	ENSMUSG00000005907	1.4482	2.58127	3.30272	2.90906	3.06845	3.01059	2.60172	2.08429	3.27294	3.38129	2.75905	2.86692
Otx1	protein_coding	ENSMUSG00000005917	0	0	0.522408	0	0.124749	0.246349	0.204169	0	0	0.290902	0	0.407333
Kctd20	protein_coding	ENSMUSG00000005936	9.30877	14.9634	17.2481	15.2239	17.2085	13.2548	11.9356	11.7896	12.4256	15.8408	13.0748	13.8121
Itgae	protein_coding	ENSMUSG00000005947	0.127857	0.397214	0.240761	0.107086	0.27656	0.115771	0.0365023	0.27435	0.148866	0.124821	0.212981	0.123802
Ctns	protein_coding	ENSMUSG00000005949	8.81767	17.1821	28.8213	18.1081	17.0455	15.0838	15.5612	10.5039	14.934	23.946	19.1143	17.48
P2rx5	protein_coding	ENSMUSG00000005950	0.0395213	0.376714	0.384934	1.95294	0.496372	0.186707	0.575436	0.254409	0.115038	0.482287	0.266892	0.101298
Shpk	protein_coding	ENSMUSG00000005951	0.0193481	0.368849	0.282673	0.162048	0.263255	0.125681	0.0994274	0.638313	0.267511	0.0944435	0.0783961	0.0330609
Trpv1	protein_coding	ENSMUSG00000005952	0	0	0	0	0	0	0	0	0	0	0	0.0614626
Ephb3	protein_coding	ENSMUSG00000005958	1.41096	1.0239	3.18115	2.56042	1.47675	2.86994	1.54413	1.13534	2.14856	0.892794	1.90567	1.18316
Tuft1	protein_coding	ENSMUSG00000005968	0.147146	0.300554	0.501617	0.492964	0.407021	0.341369	0.333073	0.12686	0.344178	0.34203	0.312305	0.368173
Rcn1	protein_coding	ENSMUSG00000005973	0.40924	2.91579	3.04383	1.99421	2.56995	0.988639	2.581	1.0777	2.16584	1.66468	1.75869	1.65286
Dnase1	protein_coding	ENSMUSG00000005980	0.157265	1.33247	3.67618	1.05372	0.987589	1.39303	0.942856	1.51853	2.17437	0.895595	2.97368	0
Trap1	protein_coding	ENSMUSG00000005981	2.30463	3.21377	4.19009	3.38861	3.33674	2.93359	2.35767	2.33865	2.8417	3.18737	3.64012	3.55516
Naa60	protein_coding	ENSMUSG00000005982	0.493741	1.10923	1.23868	1.22805	1.72255	0.839361	1.81966	1.49286	1.17587	1.07115	1.70756	1.16325
1700037C18Rik	protein_coding	ENSMUSG00000005983	1.11217	0.797931	0.873581	1.65264	0.413043	0.57202	1.50564	0.923782	0.757105	0.466993	0.823743	1.7778
Ankrd13d	protein_coding	ENSMUSG00000005986	0.44889	0.911224	1.16591	1.31587	2.9364	1.10451	0.704852	2.28762	1.30662	1.43034	1.16204	0.415479
Tyrp1	protein_coding	ENSMUSG00000005994	0	0	0	0	0	0	0	0	0	0	0	0
Tpr	protein_coding	ENSMUSG00000006005	14.0746	23.0699	26.6894	22.3816	21.199	21.4903	18.5253	14.2624	16.061	21.2363	24.3752	17.4571
Pdc	protein_coding	ENSMUSG00000006007	0	0	0	0	0	0	0	0	0	0	0	0
Odr4	protein_coding	ENSMUSG00000006010	4.85071	4.0873	7.01253	4.01156	4.29462	3.69319	3.85404	4.00135	3.45214	4.26893	3.97622	3.84456
Prg4	protein_coding	ENSMUSG00000006014	0.520767	0.490263	0.338148	0.193851	0.514771	0.273357	0.446026	0.442319	0.547387	0.188297	0.468907	0.222464
Dhx34	protein_coding	ENSMUSG00000006019	2.70678	5.58915	7.37807	4.90921	5.17686	4.3238	3.68593	5.12387	5.28564	5.21215	4.8657	3.74341
Kptn	protein_coding	ENSMUSG00000006021	1.14479	4.84978	6.07061	6.23223	2.6626	2.29098	2.17885	1.63762	2.31404	4.39798	2.53401	4.29265
Napa	protein_coding	ENSMUSG00000006024	11.6472	18.0958	28.5422	25.2092	23.1851	16.9824	19.2706	15.0073	22.4993	28.0833	24.0662	22.2997
Sra1	protein_coding	ENSMUSG00000006050	14.4211	26.0766	55.3847	37.6095	31.4143	40.0185	30.0248	30.0951	27.8138	38.3444	30.2455	28.4484
Calcoco2	protein_coding	ENSMUSG00000006056	0	0	0	0	0	0	0	0	0	0	0	0
Atp5g1	protein_coding	ENSMUSG00000006057	4.40756	8.88437	13.4327	10.5387	13.0208	11.6286	11.812	8.52323	11.7948	11.8561	11.4739	7.10622
Snf8	protein_coding	ENSMUSG00000006058	3.90224	9.73885	10.3109	9.35183	8.12799	7.82576	8.66983	5.87579	7.70359	6.85223	7.27951	5.80968
Tbcb	protein_coding	ENSMUSG00000006095	19.7067	29.3209	24.1811	20.7935	25.0499	21.5168	22.4875	19.4502	17.5898	21.6025	18.8164	18.5663
Inpp5k	protein_coding	ENSMUSG00000006127	6.20667	8.18099	12.1433	9.23897	7.54569	9.23503	6.24442	6.54268	9.3487	6.50471	7.907	6.48377
Crkl	protein_coding	ENSMUSG00000006134	5.48313	11.8895	18.7917	15.6667	10.7621	10.5455	9.35723	10.3204	11.8209	13.4491	12.5213	13.6216
Upk3bl	protein_coding	ENSMUSG00000006143	0	0	0	0	0	0	0	0	0	0	0	0
Eps8l1	protein_coding	ENSMUSG00000006154	3.44931	4.5859	4.71773	6.43353	3.66137	6.18296	2.45141	2.38183	1.70897	3.84108	4.04748	2.59168
Clint1	protein_coding	ENSMUSG00000006169	8.67567	22.5685	33.6311	17.6258	18.9042	15.5356	15.2786	14.2079	17.9958	17.746	16.0085	15.5234
Prss16	protein_coding	ENSMUSG00000006179	0	0.135642	0	0	0	0	0	0.206109	0	0	0	0
Cdkal1	protein_coding	ENSMUSG00000006191	0.102205	0.144585	0.179894	0.168144	0.131421	0.118985	0.111296	0.109261	0.11528	0.146103	0.146421	0.119754
Rhox6	protein_coding	ENSMUSG00000006200	0	0	0	0	0	0	0	0	0	0	0	0
Cdcp3	protein_coding	ENSMUSG00000006204	0	0	0	0	0	0	0	0	0	0	0	0
Htra1	protein_coding	ENSMUSG00000006205	0.107602	0.269364	0.161969	0.311328	0.368575	0.410135	0.108915	0.149553	0.199313	0.477488	0.317084	0.309227
Zbtb17	protein_coding	ENSMUSG00000006215	4.70613	4.56524	6.42938	6.15653	4.83841	3.1357	3.49565	3.97114	4.51566	3.59148	4.87966	4.71463
Clcnkb	protein_coding	ENSMUSG00000006216	0	0	0.121452	0	0	0	0	0	0	0.13526	0.0842081	0
Fam131c	protein_coding	ENSMUSG00000006218	0	0	0	0	0	0	0	0	0	0	0	0
Fblim1	protein_coding	ENSMUSG00000006219	2.87257	7.9477	12.9833	9.17754	8.54663	11.3692	10.6014	6.36294	6.64686	8.40258	12.8163	8.65878
Hspb7	protein_coding	ENSMUSG00000006221	3.63624	1.58577	0.624999	0.447868	2.23871	2.33676	1.09919	1.80719	2.33477	2.08818	1.73336	1.3706
Epor	protein_coding	ENSMUSG00000006235	0	2.00478	1.12669	0.440385	0.110065	0.124201	0.270206	2.36933	0.306102	0.171108	0.994237	0.808622
Ccdc159	protein_coding	ENSMUSG00000006241	0	0.611041	0	0.289928	0.422693	0.13628	0	0	0.167935	0.046937	0.311693	0.0492923
Mob1b	protein_coding	ENSMUSG00000006262	5.78967	9.28065	10.8754	8.30336	7.90797	7.67615	6.03089	5.71996	6.30341	7.55627	8.1216	8.78534
Atp6v1b1	protein_coding	ENSMUSG00000006269	0	0	0	0.10235	0	0.0360822	0.183163	0	0.0222317	0	0.0206314	0
Vax1	protein_coding	ENSMUSG00000006270	0	0	0	0	0	0	0	0	0	0	0	0
Atp6v1b2	protein_coding	ENSMUSG00000006273	23.0887	43.0698	61.7767	46.6924	40.2959	38.1629	36.8835	30.5441	36.7552	42.4287	38.1184	35.2067
Eps15l1	protein_coding	ENSMUSG00000006276	2.56016	5.06567	5.32157	4.80309	4.52055	4.20826	4.18423	4.2219	4.33973	4.09701	4.03141	5.39884
Tep1	protein_coding	ENSMUSG00000006281	1.45925	2.70461	3.92886	2.95942	2.89096	1.62497	2.73174	1.8871	2.7154	3.6463	3.08305	2.44895
Ttc5	protein_coding	ENSMUSG00000006288	1.30189	3.01301	3.38141	2.88751	1.94297	3.53079	1.56932	2.67714	1.54388	2.6871	3.25624	1.62725
Osgep	protein_coding	ENSMUSG00000006289	2.63204	3.90263	7.12675	4.43092	4.04952	4.63178	3.22362	4.12988	2.9879	3.40464	4.47917	3.35062
Aamp	protein_coding	ENSMUSG00000006299	23.6506	49.7825	54.5527	44.3409	44.1213	35.4125	34.495	35.3541	43.5662	45.3248	39.7619	31.451
Tmbim1	protein_coding	ENSMUSG00000006301	29.3185	48.3348	58.6334	48.0595	36.9338	35.7139	43.6987	40.1569	44.1111	41.7352	30.311	44.7352
Arpc2	protein_coding	ENSMUSG00000006304	37.3418	73.7606	113.902	70.0314	65.0439	54.5893	54.48	46.6676	58.2007	65.4598	62.1724	54.0753
Kmt2b	protein_coding	ENSMUSG00000006307	9.95335	22.7368	25.2817	16.9996	19.9924	15.6019	14.6677	18.1185	17.859	18.5568	17.7266	18.4459
Zbtb32	protein_coding	ENSMUSG00000006310	2.73124	2.7814	4.09261	3.78321	2.47379	3.59794	3.05901	2.28224	2.48439	1.79468	2.80213	3.63486
Etv2	protein_coding	ENSMUSG00000006311	0	0	0	0	0	0	0.185656	0	0	0	0	0
Upk1a	protein_coding	ENSMUSG00000006313	0.0496862	0.105246	0.0483939	0.0832286	0	0.381434	0.0425552	0.0399805	0.216939	0	0.100661	0
Tmem147	protein_coding	ENSMUSG00000006315	10.0153	10.3281	16.6859	13.9068	11.3099	8.24892	12.6411	16.3299	12.0829	13.5084	9.0773	20.7165
Rps9	protein_coding	ENSMUSG00000006333	439.291	649.624	808.588	769.818	771.593	597.183	588.667	618.186	634.726	718.163	634.12	574.242
Tfpt	protein_coding	ENSMUSG00000006335	0.555084	3.04634	4.71837	4.94491	6.44348	3.09912	2.59319	2.27387	2.75408	5.82958	2.72622	3.44907
Susd2	protein_coding	ENSMUSG00000006342	0.199133	0.140601	0.517209	0.55594	1.45893	0.901548	0.682212	0.267057	0.724541	0.108003	1.29994	0.793956
Ggt5	protein_coding	ENSMUSG00000006344	1.21781	1.75043	3.32119	2.20022	2.58562	2.06499	1.78805	2.07184	1.49388	2.46272	2.19699	1.26342
Ggt1	protein_coding	ENSMUSG00000006345	0	0	0.0575805	0.132037	0	0	0	0.126853	0	0	0	0
Crip2	protein_coding	ENSMUSG00000006356	6.71391	4.57814	10.1225	25.9591	12.8989	11.4597	9.92521	13.099	13.9209	11.2235	6.70782	11.3938
Crip1	protein_coding	ENSMUSG00000006360	41.7847	31.9011	34.9552	76.0581	74.4538	43.6353	50.2784	34.6537	47.5219	46.2983	33.8872	50.3189
Cbfa2t3	protein_coding	ENSMUSG00000006362	0.622505	1.35329	2.11891	2.71663	1.9889	2.1592	1.16735	1.99834	2.141	1.83917	2.21256	2.67605
Fbln1	protein_coding	ENSMUSG00000006369	0	0.0509603	0.00585813	0.110824	0.0314752	0	0.0257567	0.00483967	0.0393909	0.00489313	0.00812342	0.0102773
Pgrmc1	protein_coding	ENSMUSG00000006373	6.21791	6.84622	12.0524	7.88898	7.53882	7.8163	5.90551	5.20145	9.58709	9.96687	9.10484	8.2579
Gcat	protein_coding	ENSMUSG00000006378	0.259227	0.068637	0	0.705618	0.135658	0.15308	0.111011	0.104295	0.0943191	0.31634	0.393883	0
Tek	protein_coding	ENSMUSG00000006386	0.0178606	0.0189162	0.0800217	0.0359015	0.0149548	0.1118	0.0244755	0.0143717	0.0571871	0.0784642	0.118202	0.0427267
Mpl	protein_coding	ENSMUSG00000006389	0.128412	0	0.0625358	0	0.235199	0	0	0	0	0	0	0
Elovl1	protein_coding	ENSMUSG00000006390	26.9272	55.9811	52.1623	67.8249	58.7665	45.7602	51.1647	40.6059	50.1482	44.2999	53.0711	47.7157
Med8	protein_coding	ENSMUSG00000006392	9.17488	14.1775	12.0127	10.1408	16.057	14.4776	12.4312	10.7109	10.7262	7.70892	14.0678	7.45324
Hyi	polymorphic_pseudogene	ENSMUSG00000006395	5.10385	13.2341	15.2561	14.8877	17.6834	12.4715	15.0736	12.6038	18.6983	12.1703	12.1228	7.21751
Cdc20	protein_coding	ENSMUSG00000006398	0.108894	1.03797	0.106062	0.182407	1.82356	0	0.839392	0.262869	0	0.708726	1.91198	0
Adamts4	protein_coding	ENSMUSG00000006403	3.03642	14.6725	10.7208	5.52336	9.63338	6.44392	6.70476	15.6523	8.11335	6.36868	11.0857	7.62056
Nectin4	protein_coding	ENSMUSG00000006411	1.12664	5.68862	4.97628	4.0158	4.52474	3.52768	2.40113	1.93961	2.9362	3.83681	3.45028	3.04439
Pfdn2	protein_coding	ENSMUSG00000006412	7.35026	11.1858	15.0132	14.1054	12.4358	10.746	10.3904	12.8338	8.85401	10.5662	10.1684	10.7306
Rnf114	protein_coding	ENSMUSG00000006418	19.7147	46.6907	62.4816	42.4271	42.5402	27.6393	32.9412	32.871	32.95	40.6921	35.016	30.5017
C330007P06Rik	protein_coding	ENSMUSG00000006423	2.40545	1.98715	2.71775	1.88573	2.41692	1.83527	2.01077	1.58717	1.84846	2.19961	2.11176	1.93184
Neurl1a	protein_coding	ENSMUSG00000006435	1.02804	1.49631	0.796359	1.24371	0.755076	0.65679	1.00408	0.759498	1.32121	0.718977	0.941907	0.744783
Srm	protein_coding	ENSMUSG00000006442	23.6095	27.0641	35.1695	41.1763	42.7346	27.31	26.5252	26.9319	36.6855	47.1147	32.7317	27.0532
Epha2	protein_coding	ENSMUSG00000006445	2.85881	2.26171	7.8837	4.13967	3.58695	3.39675	3.09751	5.12733	3.63434	3.50268	3.25642	5.07625
Rbm14	protein_coding	ENSMUSG00000006456	4.38038	8.39709	8.10626	7.00731	6.78528	4.70785	6.86562	9.7987	7.84146	6.62838	6.98118	4.90264
Actn3	protein_coding	ENSMUSG00000006457	0.0290355	0.184509	0.197962	0	0	0	0.0497365	0.0467273	0.126774	0.188974	0.0588241	0
A530013C23Rik	lncRNA	ENSMUSG00000006462	0.395456	0.824147	0.782767	0.715843	0.69428	0.482122	0.797584	0.420855	0.677657	0.89252	0.697794	1.60214
Zdhhc24	protein_coding	ENSMUSG00000006463	3.74556	16.9357	9.1905	10.5574	13.1931	2.76481	8.82197	9.1576	8.85828	14.2397	9.38805	10.3388
Bbs1	protein_coding	ENSMUSG00000006464	1.69334	1.71545	1.74491	0.822172	0.565084	1.46372	0.777704	1.00711	0.500039	1.0981	0.928088	1.13224
Slc34a3	protein_coding	ENSMUSG00000006469	0	0	0	0	0	0	0	0	0	0	0	0
Ndor1	protein_coding	ENSMUSG00000006471	0.64908	0.274977	0.379319	2.13828	1.3587	1.1499	0.704169	0.83566	0.440844	0.844891	0.642887	0.480614
Nsmf	protein_coding	ENSMUSG00000006476	7.1629	12.5233	19.9331	13.1888	11.5429	16.2817	11.1499	11.8018	14.0239	10.0822	12.6305	17.5336
Prl7a1	protein_coding	ENSMUSG00000006488	0	0	0	0	0	0	0	0	0	0	0	0
Prl8a9	protein_coding	ENSMUSG00000006490	0	0	0	0	0	0	0	0	0	0	0	0
Pdk1	protein_coding	ENSMUSG00000006494	2.97452	5.41253	9.1692	5.14159	4.35522	3.97089	3.17097	4.67237	5.16959	4.59526	3.75035	4.90696
Ptbp1	protein_coding	ENSMUSG00000006498	71.7381	115.53	124.136	126.093	127.215	112.784	107.353	108.399	147.097	115.505	118.947	134.152
Mvd	protein_coding	ENSMUSG00000006517	1.33251	4.28607	3.8455	5.45617	5.63026	2.09836	2.95885	2.58127	4.48919	4.4567	4.26602	3.49971
Cyba	protein_coding	ENSMUSG00000006519	56.0537	66.5435	70.5172	72.9849	74.0345	67.7469	71.835	59.5489	56.6216	73.5537	71.5328	53.7818
Itih3	protein_coding	ENSMUSG00000006522	0	0	0	0.0534563	0.167004	0.113072	0.32799	0.179751	0	0.129812	0.150857	0.299918
Stimate	protein_coding	ENSMUSG00000006526	0.319245	0.606615	0.960262	0.762822	0.746884	1.1755	0.731818	0.755539	0.724271	0.763885	0.545317	0.705951
Sfmbt1	protein_coding	ENSMUSG00000006527	1.29404	2.45076	3.14658	2.49126	2.04568	1.72733	1.87798	1.53296	2.02393	2.26636	1.75686	1.89255
Itih1	protein_coding	ENSMUSG00000006529	0	0.109151	0	0.0863167	0	0.0608595	0	0	0	0	0	0
Ihh	protein_coding	ENSMUSG00000006538	0	0	0	0	0	0	0	0	0.110966	0	0	0.0651415
Prkag3	protein_coding	ENSMUSG00000006542	0	0	0	0	0	0.361286	0.120922	0	0	0	0	0
Cryba2	protein_coding	ENSMUSG00000006546	0	0	0	0	0	0	0	1.09382	0	0	0	0
Atp7b	protein_coding	ENSMUSG00000006567	0.0215354	0.0152054	0.0139835	0.024049	0.0225396	0	0.00614819	0.0057762	0.0104475	0.01168	0.0048477	0
Defb2	protein_coding	ENSMUSG00000006570	0	0	0	0	0	0	0	0	0	0	0	0
Slc4a1	protein_coding	ENSMUSG00000006574	0	0	0	0	0	0.691716	0	0	0	0.0907572	0	0
Rundc3a	protein_coding	ENSMUSG00000006575	1.64176	3.30931	2.01172	3.14929	1.99547	2.50194	1.9958	1.66197	2.31232	1.80959	1.82399	2.39811
Slc4a3	protein_coding	ENSMUSG00000006576	0.243777	0.0968193	1.48398	0.612519	0.478397	0.575827	0.443678	0.0245196	0.487837	1.38827	0.267517	1.11948
Cdt1	protein_coding	ENSMUSG00000006585	26.4265	30.676	69.1206	49.47	42.2209	31.5728	40.4708	28.6575	35.0223	49.6901	24.8191	33.867
Runx1t1	protein_coding	ENSMUSG00000006586	0.0580802	0.0512608	0.0785689	0.0648595	0.0776744	0.123854	0.0552716	0.114241	0.100966	0.136503	0.117667	0.0744331
Snai3	protein_coding	ENSMUSG00000006587	0.297128	0	0.0723499	0.0622141	0	0	0.0636208	0	0.162164	0	0	0
Aprt	protein_coding	ENSMUSG00000006589	42.4156	51.6948	78.6805	78.0119	65.8096	41.4103	52.7579	47.6792	51.1843	60.1707	64.3407	43.5229
Gtf2h1	protein_coding	ENSMUSG00000006599	5.54741	6.24595	10.1074	7.63615	6.90504	7.71953	7.50905	4.66091	6.60919	7.68789	8.43789	5.63662
Hfe	protein_coding	ENSMUSG00000006611	10.4412	19.4392	20.0716	25.7744	23.8117	23.7869	20.0032	14.6806	15.5959	14.2616	24.456	15.3529
Abhd1	polymorphic_pseudogene	ENSMUSG00000006638	0	0	0	0	0.201907	0.0569596	0	0	0	0.156942	0	0
Slc5a6	protein_coding	ENSMUSG00000006641	0.864979	1.8322	1.68496	1.79539	2.95212	0.84392	1.80378	1.14993	1.28625	2.57004	1.29525	0.867537
Tcf23	protein_coding	ENSMUSG00000006642	0	0	0	0	0	0	0.19872	0	0	0	0	0
Nphs1	protein_coding	ENSMUSG00000006649	0	0	0	0.126385	0	0	0.0143602	0	0.012201	0	0.0339681	0
Aplp1	protein_coding	ENSMUSG00000006651	3.49061	4.81572	5.90495	8.1551	11.0082	8.43505	3.6977	5.61749	5.78207	7.06207	5.80008	8.27974
Qrich1	protein_coding	ENSMUSG00000006673	7.06515	12.9527	17.0946	14.2129	11.3493	13.4143	12.2268	11.6759	12.3814	12.8053	14.2532	12.8175
P4htm	protein_coding	ENSMUSG00000006675	0.283519	0.163787	0.100416	0.0863488	0.134882	0.0304411	0.0662259	0.103698	0.168804	0.230656	0.174058	0.198189
Usp19	protein_coding	ENSMUSG00000006676	12.9691	21.2158	35.5219	19.0261	18.0265	15.1709	15.9541	17.3485	19.8069	18.8506	17.3769	19.2672
Pola1	protein_coding	ENSMUSG00000006678	0.0414533	0.120734	0.126893	0.0446385	0.106916	0.117151	0.0646677	0.0702853	0.0592534	0.125261	0.0809824	0.0632437
Cdc42	protein_coding	ENSMUSG00000006699	50.0445	51.7872	66.7824	50.9463	45.2539	41.5663	44.7289	38.7712	46.6392	48.3253	44.1943	38.5963
Pknox1	protein_coding	ENSMUSG00000006705	2.80937	6.15396	8.25285	6.55805	4.73531	4.81045	4.93795	3.47712	4.95902	5.2687	4.48014	4.0968
D130043K22Rik	protein_coding	ENSMUSG00000006711	0.103612	0.246906	0.0252293	0.166327	0.198814	0.0509882	0.0739514	0.0486339	0.0942477	0.119416	0.0932942	0.0295078
Gmnn	protein_coding	ENSMUSG00000006715	0	0.254681	0	0.0805611	0.302019	0	0.494296	0.232194	0.104993	0.469519	0.259827	0.0821799
Acot13	protein_coding	ENSMUSG00000006717	2.21091	5.32522	4.932	4.89813	6.41952	5.24347	3.87883	3.55806	3.50319	4.90286	3.56407	5.24029
Zfp184	protein_coding	ENSMUSG00000006720	0.0618029	0.327278	0.722346	0.569387	0.905589	0.912407	0.714594	0.422707	0.269842	0.628495	1.29383	0.950447
Cyp27b1	protein_coding	ENSMUSG00000006724	0.101911	0	0	0	0	0.361088	0.523708	0	1.1124	0.165819	0	0
Cdk4	protein_coding	ENSMUSG00000006728	31.2738	30.6644	63.2888	43.8712	50.1971	32.6943	41.0772	36.1021	40.2886	42.6143	45.6721	39.7487
B4galnt1	protein_coding	ENSMUSG00000006731	9.89162	14.0887	8.83702	9.88443	11.5667	8.45976	4.61576	11.4176	10.822	11.5992	8.93729	10.6076
Mettl1	protein_coding	ENSMUSG00000006732	3.32851	3.7326	4.95825	4.09965	6.5576	8.20916	3.60542	5.51417	4.48808	4.77864	2.64445	6.69125
Tspan31	protein_coding	ENSMUSG00000006736	13.6441	28.2128	28.9515	18.6377	26.8606	28.1042	30.3276	24.1795	26.4766	21.8037	24.2416	18.4571
Kif5b	protein_coding	ENSMUSG00000006740	8.32302	14.0141	19.6071	14.839	13.1222	14.1679	12.7446	9.16008	11.2737	15.7834	15.0652	13.206
Saal1	protein_coding	ENSMUSG00000006763	0.848187	1.75485	1.82516	0.842557	1.25935	0.955161	1.01366	1.0793	1.50717	0.898656	0.666036	1.80324
Tph2	protein_coding	ENSMUSG00000006764	0	0	0	0	0	0	0	0	0	0	0	0
Krt23	protein_coding	ENSMUSG00000006777	0	0	0	0	0	0	0	0.0257211	0.046522	0	0	0
Cnp	protein_coding	ENSMUSG00000006782	8.52707	7.74962	11.2795	7.91386	6.66339	10.5983	5.30473	8.2522	8.76263	7.75745	8.73494	6.39924
Odad4	protein_coding	ENSMUSG00000006784	0.449436	0.190399	0.0875492	0.391478	0.301052	0.191091	0.153973	0.188054	0.196231	0.45339	0.607019	0.291828
Sulf2	protein_coding	ENSMUSG00000006800	0.751329	1.34902	1.30921	1.84848	1.73246	1.44889	0.89989	0.963522	1.11911	2.04384	1.9225	1.82043
Sod2	protein_coding	ENSMUSG00000006818	6.28898	10.6942	12.7625	10.6323	11.4082	9.90063	8.86065	10.9663	10.4271	8.89134	10.0313	10.3972
Tmco6	protein_coding	ENSMUSG00000006850	3.49124	5.99985	6.99335	5.95845	8.68697	7.0408	5.529	3.49832	6.51917	8.62804	4.89329	5.57167
Stambp	protein_coding	ENSMUSG00000006906	0.476184	1.25212	2.22303	1.45777	1.90763	1.46418	1.02663	0.753118	0.991755	1.76333	1.03125	0.673386
Ezh1	protein_coding	ENSMUSG00000006920	2.02937	3.97912	6.41054	3.87021	4.49197	5.52233	2.51321	2.48252	3.90144	3.07886	3.72246	3.26851
Hap1	protein_coding	ENSMUSG00000006930	0.385505	0.699924	0.160919	0.415126	0.634043	0.162608	0.283008	0.221571	0.440833	0.716859	1.45044	1.12925
P3h4	protein_coding	ENSMUSG00000006931	0.683731	0.402301	0.591954	0.0636281	0.397564	0.672936	0.260267	0	0.386982	0.927079	0.256518	1.03851
Ctnnb1	protein_coding	ENSMUSG00000006932	8.50386	19.555	29.2383	17.8253	16.2445	16.2361	16.1322	12.9874	17.708	16.1805	17.0819	16.5557
Eif1b	protein_coding	ENSMUSG00000006941	51.0035	63.4628	49.6769	59.621	54.5281	41.3904	49.8473	52.8741	57.7218	55.7492	48.3897	37.2935
Klk4	protein_coding	ENSMUSG00000006948	0	0	0	0.0874133	0	0	0	0	0	0	0	0
Chrd	protein_coding	ENSMUSG00000006958	0	0.277269	0.815958	0.043853	0	1.5769	0.403601	0.168525	0.0762032	0.12779	0.212153	0.134203
Psmd2	protein_coding	ENSMUSG00000006998	10.8789	18.6358	30.9852	17.0151	15.4836	14.0653	18.4587	14.0592	21.4107	20.0142	15.0551	13.0618
Syngr3	protein_coding	ENSMUSG00000007021	0.498344	0.633357	0.0970765	0.333907	0.208633	0.353143	0.256093	0.801993	0.725286	0.324341	1.61538	0.0851541
Vars	protein_coding	ENSMUSG00000007029	3.06585	3.51485	8.55814	6.85623	6.58305	5.28209	4.16886	6.25643	6.99203	5.81127	7.66265	6.85899
Vwa7	protein_coding	ENSMUSG00000007030	0	0	0	0.199738	0.0998409	0.225327	0.408508	0.230275	0.104125	0.465638	0.0966297	0.0815006
Hspa1l	protein_coding	ENSMUSG00000007033	0.441832	0.623927	0.286893	0.246701	0.462435	0.0434856	0.441489	0.0592539	0.803798	0.658993	0.198916	0.188744
Slc44a4	protein_coding	ENSMUSG00000007034	0	0	0	0.127097	0	0	0	0	0	0	0	0
Msh5	protein_coding	ENSMUSG00000007035	0.40079	1.01875	0.156147	1.29796	0.251688	0.788925	0.343268	0.172	0.719412	0.543436	0.559362	1.27838
Abhd16a	protein_coding	ENSMUSG00000007036	5.75666	9.35106	13.2434	10.9739	10.5717	6.79892	6.41261	4.4048	6.50209	10.0849	7.53659	7.75465
Neu1	protein_coding	ENSMUSG00000007038	25.9876	32.1108	79.6514	41.113	37.1294	43.8468	34.005	29.7901	34.5952	40.858	36.7709	37.5337
Ddah2	protein_coding	ENSMUSG00000007039	13.7804	29.0219	52.6079	26.9305	23.2094	11.5985	17.7717	25.8732	28.009	26.4167	17.7564	17.728
Clic1	protein_coding	ENSMUSG00000007041	65.5597	72.7075	68.8533	90.8216	73.7574	72.3458	71.606	67.4512	72.5652	68.8249	70.9566	76.6162
Lsm2	protein_coding	ENSMUSG00000007050	7.81951	20.0034	24.4888	14.8112	24.6784	12.5031	13.9097	11.5193	19.4343	16.1485	24.697	11.717
Pole	protein_coding	ENSMUSG00000007080	0.179978	0.100324	0.110714	0.0476017	0.0297427	0.106282	0.064904	0.396351	0.00689311	0	0.0511752	0.145675
Atp1a2	protein_coding	ENSMUSG00000007097	2.85057	5.92123	4.40647	5.86856	5.08158	8.82939	2.3942	3.56639	4.96506	8.1392	4.24748	6.97638
Atp1a4	protein_coding	ENSMUSG00000007107	0.0277751	0	0	0	0.087211	0.00820097	0.0118944	0	0.0101059	0.0112982	0.0187569	0.094921
Casq1	protein_coding	ENSMUSG00000007122	0.680334	0.257337	0.757302	1.18032	0.254307	0.573936	0.874037	0.0782052	0.424351	0.158138	0.689157	0.373666
Stx1a	protein_coding	ENSMUSG00000007207	0.350995	0.297392	0.957225	0.617343	0.440836	1.06745	0.571178	0.169459	0.472523	0.770988	0.794056	0.67473
Ceacam9	protein_coding	ENSMUSG00000007209	0	0	0	0	0	0	0	0	0	0	0	0
Zfp775	protein_coding	ENSMUSG00000007216	0.320622	0.582123	0.468425	0.19181	0.838934	0.3381	1.03958	0.423843	0.633285	0.633472	0.402109	0.586994
Scube2	protein_coding	ENSMUSG00000007279	0	0	0	0.0605864	0.0454271	0	0	0	0.0210562	0	0	0
Mrpl49	protein_coding	ENSMUSG00000007338	10.3621	17.7565	19.1645	12.3842	21.9343	12.0319	13.1628	17.238	12.4544	14.2079	13.0518	12.4341
Dennd2c	protein_coding	ENSMUSG00000007379	0.548446	0.993578	1.09648	1.38408	1.07251	0.941786	0.883839	0.766489	1.06077	0.745601	0.726125	1.02964
Mark3	protein_coding	ENSMUSG00000007411	3.02567	4.64967	7.92795	5.94775	4.92402	4.79968	4.61375	3.59944	4.88275	5.50224	5.45274	5.19037
Gatad1	protein_coding	ENSMUSG00000007415	2.37818	4.80465	4.72998	6.17633	6.275	5.59392	5.10071	5.5479	6.60243	6.43837	4.75057	4.35396
Pcdha11	protein_coding	ENSMUSG00000007440	0	0	0	0	0.0417057	0.00784368	0	0	0.0077325	0	0.0179397	0
2310003L06Rik	protein_coding	ENSMUSG00000007457	0	0	0	0	0	0	0	0	0	0	0	0
M6pr	protein_coding	ENSMUSG00000007458	70.6478	122.547	171.71	104.296	122.746	94.268	102.623	100.636	100.813	115.215	118.251	93.8668
Lrrc8a	protein_coding	ENSMUSG00000007476	3.66189	9.50877	12.6009	8.57821	7.85986	10.8561	8.37416	7.22433	7.48022	8.84662	8.69916	8.09946
Mc5r	protein_coding	ENSMUSG00000007480	0.0999359	0	0.29201	0.585903	0.418385	0.531134	0.085593	0	0	0.243908	0	0
Ppp2r1a	protein_coding	ENSMUSG00000007564	14.2549	23.0198	34.4125	23.3265	22.0594	17.3497	17.3464	14.0256	21.2428	19.6537	22.3983	15.7161
Fance	protein_coding	ENSMUSG00000007570	2.33934	5.78107	7.70349	4.97599	7.7728	3.11373	2.54425	4.06353	5.45826	4.92406	5.71733	5.20288
Tinf2	protein_coding	ENSMUSG00000007589	5.0977	9.93414	18.073	10.0192	9.39034	7.38534	5.76321	5.96144	6.47939	8.68151	7.75719	7.95573
Tssk4	protein_coding	ENSMUSG00000007591	0	0	0.20046	0.344754	0	0	0.176274	1.8217	0.748846	0	0.69494	0
Hapln4	protein_coding	ENSMUSG00000007594	0.0654543	0.207969	1.46629	1.80908	2.53475	0.811703	0.392422	0.737357	1.2384	1.33125	0.309415	0.223689
Dus3l	protein_coding	ENSMUSG00000007603	8.62921	16.7392	19.7291	19.1714	17.9682	15.0191	16.882	13.5217	13.0216	24.3123	18.6477	18.9358
Gtpbp3	protein_coding	ENSMUSG00000007610	0.971067	1.78863	2.91968	1.5559	2.34203	0.698103	0.759377	0.679459	2.2121	1.13349	1.85328	0.865724
Tgfbr1	protein_coding	ENSMUSG00000007613	65.8437	89.5337	124.72	76.4938	74.4467	77.918	69.949	56.9508	70.8396	79.3824	82.0719	75.0312
Homer1	protein_coding	ENSMUSG00000007617	0.624848	1.10459	1.87054	1.31988	1.21661	1.31317	1.18446	0.62479	1.441	1.24096	1.46758	1.14621
Rad51c	protein_coding	ENSMUSG00000007646	0.308185	0.290133	0.0333521	0.100379	0.107519	0.0707745	0.0879846	0.303091	0.112132	0.139291	0.0231246	0.102396
Gabrb2	protein_coding	ENSMUSG00000007653	0.0185287	0.0907599	0.0203026	0.0601343	0.0751468	0.21473	0.0277715	0.065228	0.0438205	0.0301479	0.0860245	0.0593639
Cav1	protein_coding	ENSMUSG00000007655	0.0966149	0.0292357	0.0268863	0.173398	0.10112	0.171161	0.0591061	0.144378	0.08035	0.527748	0.484679	0.212259
Arpp19	protein_coding	ENSMUSG00000007656	5.38093	10.7873	8.73496	7.63644	9.52052	7.94396	8.26631	5.66999	7.11659	7.17446	9.76226	6.49461
Bcl2l1	protein_coding	ENSMUSG00000007659	6.64478	16.9302	19.2957	13.5554	13.959	11.8334	12.9839	12.5726	14.0571	14.7734	12.2952	10.3972
Khsrp	protein_coding	ENSMUSG00000007670	9.99837	21.8649	25.6082	20.2373	21.6559	26.214	19.9416	21.0816	18.3242	18.9797	20.0373	23.0168
Dio2	protein_coding	ENSMUSG00000007682	0.314144	1.66355	1.32588	1.46171	0.584522	2.61776	0.866963	0.926855	0.863605	1.36304	0.942869	1.52091
Ccdc124	protein_coding	ENSMUSG00000007721	4.75519	14.3892	19.7666	19.2733	15.2863	14.4415	11.7818	12.7771	13.9031	13.54	8.48684	8.85087
Cct4	protein_coding	ENSMUSG00000007739	28.1435	40.8392	52.6158	31.255	35.9209	33.2174	28.9565	21.5871	26.2515	39.0422	33.8893	26.6368
0610009B22Rik	protein_coding	ENSMUSG00000007777	6.94795	9.41901	8.93276	8.26326	10.4716	5.90825	7.37896	10.9578	5.46048	11.418	6.56886	10.685
Cpt1c	protein_coding	ENSMUSG00000007783	0.156564	0.29847	0.213488	0.367159	0.491593	1.12795	0.509554	0.25196	0.41015	0.356641	1.24761	0.695569
Twist2	protein_coding	ENSMUSG00000007805	0	0	0	0	0	0	0	0	0	0	0	0
Zfp655	protein_coding	ENSMUSG00000007812	16.1698	22.5595	38.7673	28.6744	26.1343	21.5947	23.7831	17.5651	19.1887	27.3976	29.0211	29.224
Rhoa	protein_coding	ENSMUSG00000007815	21.6704	29.5364	40.6551	29.0756	25.0097	27.8168	27.6707	24.8439	29.1547	25.2175	26.0166	24.5299
Zmiz1	protein_coding	ENSMUSG00000007817	3.16186	7.95139	9.49133	8.49806	9.9548	9.87776	7.45818	6.8303	6.6936	7.96014	8.99673	8.91622
Ankrd26	protein_coding	ENSMUSG00000007827	0.55695	0.665707	0.89894	1.16617	0.749471	0.714169	0.592862	0.499372	0.40529	1.22986	0.601784	1.21
Aldh16a1	protein_coding	ENSMUSG00000007833	2.47575	3.76692	5.06046	5.31528	4.59847	5.25084	4.33045	4.62961	5.20179	6.66652	5.13346	5.57105
Hnrnpa0	protein_coding	ENSMUSG00000007836	19.9163	91.2767	78.2984	69.3007	80.727	75.0571	63.8894	54.0506	66.1407	77.037	63.825	54.4508
Prrg2	protein_coding	ENSMUSG00000007837	1.91893	1.80653	4.41296	2.67864	4.1284	1.88863	2.19136	2.4448	3.02553	4.98697	2.59175	1.45731
Hnrnph1	protein_coding	ENSMUSG00000007850	178.57	184.334	238.318	198.334	208.012	174.23	161.994	122.139	152.502	203.98	187.063	156.516
Ift43	protein_coding	ENSMUSG00000007867	0.0181945	0	0.0295355	0.0101591	0.126953	0	0.0207776	0.0341608	0.0397202	0.0197361	0.0696262	0.0310897
Id3	protein_coding	ENSMUSG00000007872	7.5129	4.09214	4.18143	3.05629	10.1099	7.98582	4.78002	5.00898	5.62331	7.85841	6.52314	7.15238
Tcap	protein_coding	ENSMUSG00000007877	0	4.04555	0	0	0	0.501265	0	0.341514	0.30885	0	0	3.98875
Arid1a	protein_coding	ENSMUSG00000007880	7.74147	18.22	23.4035	19.8742	21.5609	17.6199	15.7325	13.6271	16.4014	19.5331	19.7499	18.9316
Crlf1	protein_coding	ENSMUSG00000007888	0	0	0	0	0	0.0524072	0	0	0.0322903	0	0	0
Ctsd	protein_coding	ENSMUSG00000007891	347.04	581.445	755.286	585.673	665.29	411.549	484.684	514.438	544.314	560.7	533.85	467.921
Rplp1	protein_coding	ENSMUSG00000007892	640.345	887.524	922.025	1042.3	1306.13	941.256	930.239	1161.04	1021.11	1114.62	1048.56	894.374
Cabs1	protein_coding	ENSMUSG00000007907	0	0	0	0	0	0	0	0	0	0	0	0
Hmgcll1	protein_coding	ENSMUSG00000007908	0.0159575	0.0295761	0	0.00334127	0	0	0	0	0	0	0.0188585	0.0136336
Ttc9b	protein_coding	ENSMUSG00000007944	0	0	0	0.828222	2.95711	0	0.483971	0	0.1028	0	0.953999	0.96556
Phox2a	protein_coding	ENSMUSG00000007946	0	0	0	0	0	0	0	0	0	0	0	0.0938374
Abhd8	protein_coding	ENSMUSG00000007950	4.39359	3.10217	3.12458	3.6214	4.96343	4.48895	3.3449	2.74971	6.19139	4.53891	2.91995	6.13709
Ift22	protein_coding	ENSMUSG00000007987	3.74174	5.51974	3.12379	5.31638	3.4267	2.32797	3.26195	3.70977	3.30632	6.25124	5.86589	4.28148
Fzd3	protein_coding	ENSMUSG00000007989	0.207682	0.505901	0.195538	0.376876	0.347788	0.46604	0.154159	0.345368	0.282109	0.405503	0.537627	0.337132
1700008O03Rik	protein_coding	ENSMUSG00000008028	0	0.0199145	0.128199	0	0.17712	0.0222076	0.064418	0	0	0.0458918	0	0.0642595
Mid1ip1	protein_coding	ENSMUSG00000008035	13.1613	20.3051	44.917	40.968	22.8862	21.97	18.9057	16.7611	22.6993	18.5482	17.2162	19.8331
Ap2s1	protein_coding	ENSMUSG00000008036	6.76891	9.81017	9.28204	12.6812	9.55483	8.75707	7.59005	9.49582	9.00886	12.0281	10.4053	8.94107
Fgfrl1	protein_coding	ENSMUSG00000008090	0.299973	0.776605	1.42839	0.753719	1.18608	1.92888	0.485294	0.509571	1.13995	2.33196	0.787793	1.87945
Brme1	protein_coding	ENSMUSG00000008129	0.0197309	0.020897	0.0384354	0.214831	0.020651	0.186426	0.0337982	0.14289	0.258446	0.24078	0.0932717	0.185433
Fhl2	protein_coding	ENSMUSG00000008136	0	0.0347271	0.0319363	0.0768944	0.0549091	0	0.0112333	0.00527681	0.00954421	0.0160053	0.0132858	0.0448226
Emc10	protein_coding	ENSMUSG00000008140	23.8227	25.4643	33.3008	32.0841	36.3231	28.3096	23.6783	24.6714	28.8928	24.1663	29.6929	22.4893
Clstn3	protein_coding	ENSMUSG00000008153	0.368337	0.240066	0.220774	0.296632	0.622753	0.686003	0.351874	0.478777	0.278347	0.218982	0.325279	0.484149
Fbxw9	protein_coding	ENSMUSG00000008167	1.7827	4.8654	1.93668	3.50301	3.0858	1.74106	2.64262	0.662061	3.04358	1.95234	6.76026	1.69883
Spib	protein_coding	ENSMUSG00000008193	0.15949	1.0135	0.543695	0.801475	1.41888	0.282549	0.273199	0.320837	0.23212	0	0	0.136263
Fnbp4	protein_coding	ENSMUSG00000008200	7.42308	9.46009	15.2148	16.078	13.6175	11.4405	10.1188	8.48917	9.9131	13.3279	10.7511	11.511
Cers4	protein_coding	ENSMUSG00000008206	0.338558	0.265606	0.0977043	0.409581	0.485585	0.503521	0.150353	0.100898	0.383238	0.367243	0.431861	0.374959
Scrn3	protein_coding	ENSMUSG00000008226	1.13402	2.01532	2.11545	1.15907	1.36796	1.32799	0.773721	0.9589	0.937119	1.00077	0.986481	0.853925
Phax	protein_coding	ENSMUSG00000008301	3.20326	5.83036	4.82003	5.09261	4.47687	4.46284	5.55276	4.02835	4.43867	5.63333	5.2979	3.93308
Tle1	protein_coding	ENSMUSG00000008305	0.219848	0.337007	0.828344	0.329499	0.442034	0.365563	0.312173	0.28863	0.408376	0.305939	0.414142	0.430036
1700109H08Rik	protein_coding	ENSMUSG00000008307	4.81279	8.74959	9.74432	10.3471	6.26678	8.1458	9.93186	7.31839	5.84627	5.64192	6.67941	10.9435
Relt	protein_coding	ENSMUSG00000008318	0.38557	0.408358	0.831557	0.715061	1.21065	1.18724	0.754817	1.10804	1.70351	1.07547	1.72967	2.44712
Snrpb2	protein_coding	ENSMUSG00000008333	14.0261	13.0243	15.3449	15.9665	13.4396	13.8824	14.551	13.8296	12.7224	16.6341	12.9072	11.3083
Ubc	protein_coding	ENSMUSG00000008348	41.6396	116.794	141.279	120.337	134.096	121.258	99.8379	90.3916	97.1462	133.456	116.96	107.9
Prpf31	protein_coding	ENSMUSG00000008373	3.48948	9.52675	10.7626	8.34561	9.82038	5.22027	6.60828	4.49255	5.44535	8.01189	5.02719	4.70385
Sertad1	protein_coding	ENSMUSG00000008384	54.6449	88.0176	118.367	87.3633	93.9815	66.5554	83.0008	74.2002	87.5035	90.0702	67.174	79.0276
Carhsp1	protein_coding	ENSMUSG00000008393	1.74952	5.6344	10.8501	7.98438	5.82965	6.17776	4.06716	4.97028	5.3523	5.83851	4.62945	7.22967
Elk3	protein_coding	ENSMUSG00000008398	2.38081	7.23428	9.36446	6.49811	5.07125	5.66865	5.53753	5.533	4.91523	5.74264	6.29248	5.28995
Herpud2	protein_coding	ENSMUSG00000008429	2.00807	4.01851	5.94318	4.02342	4.366	3.63608	4.35194	2.95489	3.80253	4.61216	4.91485	3.3365
Rdh13	protein_coding	ENSMUSG00000008435	0.510712	0.885104	1.92189	1.51654	2.30819	1.56278	0.576591	1.53172	0.87843	2.19076	1.58336	0.971844
Adam21	protein_coding	ENSMUSG00000008438	0	0	0	0.0820925	0.102587	0	0.167897	0	0	0	0	0
Nutf2	protein_coding	ENSMUSG00000008450	0.180951	0.52018	0.906399	0.476311	0.622278	0.519016	0.487081	0.624015	0.583141	0.441636	0.576078	0.176685
Fut1	protein_coding	ENSMUSG00000008461	0	0	0	0	0	0.075921	0	0	0	0	0	0
Arpc5	protein_coding	ENSMUSG00000008475	111.925	149.324	194.464	144.043	144.204	121.727	116.905	97.2977	119.348	134.081	115.528	118.721
Rnf151	protein_coding	ENSMUSG00000008482	0.217936	0	0.84907	0.36506	0.228099	0	0.746629	2.27973	0.475773	0.886505	0.441525	0.186198
Elavl2	protein_coding	ENSMUSG00000008489	0.00323079	0.0410608	0.0188805	0.00270592	0.00338145	0.0457888	0.0055342	0.0415949	0.00235103	0.0341692	0.0174543	0.0524456
Pou2f2	protein_coding	ENSMUSG00000008496	4.98949	12.0135	13.4549	15.7006	16.0454	16.4207	10.8879	9.84079	10.5603	14.8197	16.16	14.0303
Mgst1	protein_coding	ENSMUSG00000008540	0	0.0624534	0.0574345	0.148165	0.154295	0.104467	0.050505	0.0474493	0.257466	0.0479734	0.059733	0.176333
Nfib	protein_coding	ENSMUSG00000008575	0.015162	0.0543504	0.036351	0.0293048	0.0280759	0.0847143	0.011987	0.0290928	0.0314025	0.0502887	0.0322924	0.0627768
Htr3b	protein_coding	ENSMUSG00000008590	0	0	0	0	0	0	0	0	0	0	0	0
Rab25	protein_coding	ENSMUSG00000008601	0	0.163717	0	0	0	0	0	0	0.112488	0	0.104391	0
Ubqln4	protein_coding	ENSMUSG00000008604	1.91241	9.86999	12.3587	6.55943	7.87927	5.21642	5.0698	8.50023	7.42214	8.199	6.49837	5.29075
Rbfox1	protein_coding	ENSMUSG00000008658	0.0225485	0.0252267	0.0312418	0.0361747	0.0319099	0.0305694	0.0187683	0.0181439	0.024035	0.0250619	0.0364598	0.0198075
Rps18	protein_coding	ENSMUSG00000008668	40.5724	64.7763	45.0614	58.4272	61.9854	45.7011	45.9522	42.4898	50.9406	56.2607	42.2028	36.423
Rpl10	protein_coding	ENSMUSG00000008682	208.857	234.68	225.576	186.46	158.324	189.131	191.39	147.911	178.858	174.668	156.966	184.859
Rps15a	protein_coding	ENSMUSG00000008683	17.6795	23.5033	32.0821	23.9459	23.2695	21.0258	24.663	23.4349	21.5815	20.9573	22.7981	18.9599
Ncaph2	protein_coding	ENSMUSG00000008690	3.59827	6.5116	8.19598	4.46122	4.53707	4.46725	3.80983	2.78138	4.14415	4.61001	4.63031	4.96238
Hipk1	protein_coding	ENSMUSG00000008730	4.24295	12.4793	18.1907	11.5552	12.2539	12.2237	10.0998	8.8707	10.8849	11.7271	12.5113	10.6191
Gprc5b	protein_coding	ENSMUSG00000008734	0	0.155127	0.3057	0.0350498	0.6351	0.691955	0.125448	0.151532	0.228397	0.340457	0.508695	0.143017
Man1a2	protein_coding	ENSMUSG00000008763	2.73607	4.82547	5.93095	4.78728	4.60407	3.99984	3.88881	3.4922	4.04499	4.57337	4.1653	4.62822
Ceacam5	protein_coding	ENSMUSG00000008789	0	0	0	0	0	0	0	0	0	0	0	0
Tppp2	protein_coding	ENSMUSG00000008813	0	0	0	0	0	0	0	0	0	0	0	0
Acyp1	protein_coding	ENSMUSG00000008822	1.48066	1.28014	0.853517	1.7969	1.51808	0.892213	0.957585	2.69894	1.38532	0.885002	1.34682	0.722876
Cldn13	protein_coding	ENSMUSG00000008843	0	0	0	0	0	0	0	0	0	0	0	0
Cd163	protein_coding	ENSMUSG00000008845	2.0983	6.74632	5.2918	6.13526	7.1375	10.7094	5.39145	3.91954	3.34015	7.33125	10.6529	6.1465
Hdac5	protein_coding	ENSMUSG00000008855	4.93723	11.751	15.1927	14.0186	10.1504	8.68262	8.56181	6.58128	14.8055	11.0569	11.349	10.5687
Rala	protein_coding	ENSMUSG00000008859	2.11635	3.01545	4.24866	3.77459	3.56159	2.60292	2.24294	2.35838	2.72557	3.49304	2.46768	2.76425
Clec3a	protein_coding	ENSMUSG00000008874	0	0	0	0	0	0	0	0	0	0	0	0
Vdac3	protein_coding	ENSMUSG00000008892	3.93821	5.18304	5.69726	4.65658	4.30371	3.12932	4.68747	3.23882	2.67617	3.10969	4.04795	3.41417
Slc1a7	protein_coding	ENSMUSG00000008932	0	0	0	0	0	0	0	0	0	0.0261715	0	0
Vps72	protein_coding	ENSMUSG00000008958	6.729	8.1509	6.31851	10.2255	12.1456	9.85085	7.21268	11.1209	10.9075	8.06402	8.40809	7.88344
Gabpa	protein_coding	ENSMUSG00000008976	8.88614	13.0229	16.672	13.7454	12.2893	11.973	11.2507	9.06967	11.8938	12.6	11.3212	10.649
Bmp7	protein_coding	ENSMUSG00000008999	0.00670303	0.0496944	0.0261148	0.0112281	0.0420937	0.0633331	0.022964	0.0539365	0.00975553	0.114518	0.0814795	0.09163
Dynll1	protein_coding	ENSMUSG00000009013	32.0301	27.5873	50.2552	48.0164	38.8719	45.0419	34.5849	23.567	40.9027	46.0324	43.429	40.2498
Pdcl	protein_coding	ENSMUSG00000009030	4.13593	5.04575	9.17854	3.33247	3.39729	3.74086	3.00426	2.78036	5.90511	4.77031	4.10118	4.8755
Tmem184b	protein_coding	ENSMUSG00000009035	2.30562	5.32667	7.80475	6.52204	5.81993	5.29262	4.23983	4.83817	5.92984	6.74896	4.57183	4.94396
Gm5965	protein_coding	ENSMUSG00000009047	0	0	0	0	0	0	0	0	0	0	0	0
Rsph14	protein_coding	ENSMUSG00000009070	0	0	0	0	0	0	0	0	0	0	0	0
Nf2	protein_coding	ENSMUSG00000009073	1.00771	3.28153	3.78497	2.2458	2.49127	1.88441	2.05353	2.04579	2.25048	2.38406	2.14324	2.40474
Cabp7	protein_coding	ENSMUSG00000009075	0	0	0.0955054	0.28744	0	0	0.0839826	0.0394507	0	0.239319	0	0.041888
Zmat5	protein_coding	ENSMUSG00000009076	0.264448	0.217838	0.357736	0.553715	0.538183	0.208218	0.188745	0.579263	0.481095	0.513948	0.218271	0.301249
Ewsr1	protein_coding	ENSMUSG00000009079	16.8954	36.4127	52.3047	42.6713	36.8072	30.9767	26.6533	23.722	28.954	36.5827	30.2229	32.6921
Ap1b1	protein_coding	ENSMUSG00000009090	4.12229	5.79678	8.75555	5.73013	4.93088	5.23686	5.44432	3.14979	4.68242	6.96803	4.66117	4.77981
Derl3	protein_coding	ENSMUSG00000009092	0.766913	2.0306	8.21663	2.08755	0.401338	2.37764	0.985267	7.71379	0.97664	1.40382	5.30854	3.76757
Gstt4	protein_coding	ENSMUSG00000009093	0	0.202633	0.0621162	0	0	0	0	0	0	0	0	0
Tbx1	protein_coding	ENSMUSG00000009097	0	0.10593	0.0487085	0	0	0.0295318	0.0428318	0	0	0	0	0
Gnat2	protein_coding	ENSMUSG00000009108	0.0560788	0.0593932	0	0	0.29347	0.562973	0.288182	0.0451243	0.0816167	0.0456228	0	0.0479121
Bcl2l13	protein_coding	ENSMUSG00000009112	1.05274	3.09107	3.83468	2.60213	2.06034	1.59209	1.77398	1.584	2.69061	1.59454	1.69352	1.74037
2610028H24Rik	protein_coding	ENSMUSG00000009114	0	0	0	0	0	0	0	0	0	0	0	0
Spatc1l	protein_coding	ENSMUSG00000009115	0	0	0	0	0	0	0	0	0	0	0	0
Dqx1	protein_coding	ENSMUSG00000009145	1.0232	1.13786	2.8901	2.35667	1.178	1.17824	1.22689	0.370497	1.26578	1.08215	0.932822	0.874192
Ccl8	protein_coding	ENSMUSG00000009185	3.60364	2.86247	0.584985	2.76668	4.08599	5.49745	2.05763	5.31611	2.18529	2.93173	4.25877	5.90112
Lnpk	protein_coding	ENSMUSG00000009207	1.03258	1.15436	1.49262	1.86007	1.08931	1.06467	1.21427	0.824279	1.12711	1.1334	1.47764	1.23929
Prr29	protein_coding	ENSMUSG00000009210	0	0	0	0	0	0	0	0	0	0	0	0
Mymk	protein_coding	ENSMUSG00000009214	1.60904	5.55063	6.53743	2.84929	4.28236	5.97257	4.44933	3.84719	3.7134	4.4133	2.66995	3.57427
Fam163b	protein_coding	ENSMUSG00000009216	0.271695	0.111904	0.205822	0.25284	0.0947884	0.106962	0.336124	0.036437	0.384439	0.72451	0.305799	0.373985
Trpm5	protein_coding	ENSMUSG00000009246	0.0570469	0	0.314858	0.0477791	0.0995119	0.0336877	0.0488594	0.0459033	0.124538	0.139231	0.025683	0.0162464
Ascl2	protein_coding	ENSMUSG00000009248	0.398102	1.05408	0.96937	1.83385	1.25	1.64563	1.0229	5.28555	0.724243	0.485812	0.80653	0.51019
Rarres2	protein_coding	ENSMUSG00000009281	0	0	0.610518	0.262494	0.328026	0	0.536859	0.252188	0	0.509948	0.105825	0
Pttg1ip	protein_coding	ENSMUSG00000009291	14.274	28.2437	40.2375	27.6565	26.3606	22.3096	23.5479	23.4758	25.8331	23.1556	23.9735	23.0518
Trpm2	protein_coding	ENSMUSG00000009292	1.36519	2.84274	2.73449	2.48707	2.58324	2.45954	2.5433	1.93636	2.391	2.92408	3.97941	2.02304
Ube2g2	protein_coding	ENSMUSG00000009293	8.7464	14.5659	17.3961	11.9467	10.2023	8.64048	8.92631	10.1128	9.60656	8.86125	7.7006	9.55035
Mpo	protein_coding	ENSMUSG00000009350	0	0	0.0435823	0.0749533	0.0936654	0.0792712	0.0766481	0	0.0976846	0.436836	0.332393	0.0382297
Lpo	protein_coding	ENSMUSG00000009356	0	0	0.0215948	0	0	0.0523713	0	0	0.0968043	0.0180375	0.0449179	0
Met	protein_coding	ENSMUSG00000009376	0.0307935	0.0838632	0.0599851	0.140007	0.101293	0.0259777	0.0753541	0.0176987	0.0160059	0.0071577	0.0683272	0.0150337
Slc16a12	protein_coding	ENSMUSG00000009378	0.0307209	0.0195219	0	0.020584	0.0385842	0	0	0	0.0447109	0.0549843	0.0497909	0.0157482
Syn2	protein_coding	ENSMUSG00000009394	0.0823719	0.0697922	0.105903	0.157297	0.0551764	0.219865	0.0705497	0.135214	0.086316	0.0643329	0.189131	0.0788213
Elk1	protein_coding	ENSMUSG00000009406	1.37976	2.65421	1.81011	2.83005	2.59349	3.00971	2.19465	2.80957	2.76624	3.0926	2.3009	3.17561
Nav1	protein_coding	ENSMUSG00000009418	0.416773	1.00632	1.27366	1.47312	1.36865	1.0251	0.858006	0.816862	0.89733	1.10585	1.36078	1.01923
Tnpo1	protein_coding	ENSMUSG00000009470	6.47991	8.59036	11.3475	7.28117	6.02723	5.75294	5.96329	4.36593	6.71783	5.53349	5.72472	6.06238
Myod1	protein_coding	ENSMUSG00000009471	0	0	0	0	0	0	0	0	0	0	0	0
Otog	protein_coding	ENSMUSG00000009487	0.0068802	0	0	0	0	0	0	0	0	0	0	0
Rnmt	protein_coding	ENSMUSG00000009535	3.73949	6.62179	7.68915	4.30854	5.36345	3.23646	3.81285	4.90357	4.29059	7.69416	5.35797	4.39512
Kcnq1	protein_coding	ENSMUSG00000009545	0	0	0	0.00126589	0	0	0	0	0	0	0	0
Srp14	protein_coding	ENSMUSG00000009549	23.0984	39.3544	37.17	38.4814	39.1538	21.8688	39.5665	28.1825	33.7999	35.847	40.5225	31.3179
6330409D20Rik	protein_coding	ENSMUSG00000009551	0.750472	1.77307	0.337363	2.17575	1.63136	1.63633	1.23608	0.557422	1.26027	1.03323	0.584773	1.03575
Cdk9	protein_coding	ENSMUSG00000009555	18.6112	48.574	43.9584	38.5238	33.6015	28.5359	33.7019	26.9027	33.1811	41.638	25.3163	27.4858
Tor2a	protein_coding	ENSMUSG00000009563	3.57954	6.35266	4.61718	7.37349	9.11302	6.22719	4.06011	8.40739	9.29286	4.48625	7.31726	4.29809
Fpgs	protein_coding	ENSMUSG00000009566	0.697686	0.905775	1.84133	1.45143	1.36622	0.584778	0.790312	0.688167	1.19556	1.28168	0.835923	1.34599
Mrtfb	protein_coding	ENSMUSG00000009569	0.276883	0.583307	0.820769	0.673016	0.652038	0.837083	0.577394	0.397158	0.567228	0.636596	0.666633	0.773965
Cbx5	protein_coding	ENSMUSG00000009575	1.77722	3.62627	4.83114	3.162	3.93038	3.24336	2.08113	2.40766	3.41951	3.34915	2.81398	2.77946
Odam	protein_coding	ENSMUSG00000009580	0	0	0	0	0	0	0	0	0	0	0	0
Apobec3	protein_coding	ENSMUSG00000009585	5.09736	14.9468	14.2713	12.4394	15.1893	14.1417	9.63896	11.5811	11.0262	14.2134	12.7838	11.7501
St6galnac1	protein_coding	ENSMUSG00000009588	0	0	0	0	0	0	0	0	0	0	0	0
Taf7l	protein_coding	ENSMUSG00000009596	0	0	0	0	0	0	0	0	0	0	0	0
Sardh	protein_coding	ENSMUSG00000009614	0.1132	0.137017	0.220511	0.216707	0.406212	0.0620727	0.186981	0.169162	0.241241	0.401264	0.0928264	0.0967147
Vav2	protein_coding	ENSMUSG00000009621	1.93665	3.19339	5.78765	3.47542	3.18655	2.75065	2.52203	2.07858	3.03886	3.38781	2.30213	2.38024
Tex15	protein_coding	ENSMUSG00000009628	0	0.014913	0	0.0589663	0.0221061	0	0.0180899	0	0.0153698	0	0	0
Ppp2cb	protein_coding	ENSMUSG00000009630	4.03582	8.52278	12.1499	7.90753	8.90884	8.56528	6.99698	5.56987	7.26202	8.95453	8.04417	7.29322
G0s2	protein_coding	ENSMUSG00000009633	0	0	3.12934	0	0.48039	0.813131	0	0	0	0.746813	1.5498	0
Dmap1	protein_coding	ENSMUSG00000009640	5.93732	14.4021	18.2814	13.6884	12.4952	6.44678	9.62357	6.62687	9.66319	11.9459	9.31249	8.34536
Pla2g12b	protein_coding	ENSMUSG00000009646	0	0	0	0	0	0	0	0	0	0	0	0
Mcu	protein_coding	ENSMUSG00000009647	0.159937	0.142166	0.219757	0.0861132	0.11359	0.246237	0.112521	0.096521	0.166265	0.106881	0.183227	0.0951639
Oit3	protein_coding	ENSMUSG00000009654	0.0257539	0.0545522	0	0.02157	0	0	0	0.0207231	0.018741	0	0	0.0880137
Tex11	protein_coding	ENSMUSG00000009670	0	0.00464517	0.0256313	0.0459177	0	0.00518004	0.00751295	0	0.0111707	0.0285454	0.00148095	0.00187361
Bcr	protein_coding	ENSMUSG00000009681	0.152039	0.545008	0.550572	0.496296	0.34274	0.511074	0.477467	0.392114	0.439716	0.52648	0.423859	0.349725
Fxyd5	protein_coding	ENSMUSG00000009687	14.8004	16.1486	14.4155	18.594	15.1787	26.8361	23.651	25.9766	15.83	19.5159	20.0234	23.2109
Kcnd1	protein_coding	ENSMUSG00000009731	8.6687	7.12654	17.3883	9.95131	9.07294	8.37671	8.46295	10.9508	5.93321	7.61954	9.8455	15.46
Tfcp2	protein_coding	ENSMUSG00000009733	0.287245	0.570415	0.734406	0.481158	0.432169	0.514178	0.545854	0.332255	0.496438	0.481979	0.697115	0.452481
Pou6f2	protein_coding	ENSMUSG00000009734	0.00175239	0	0	0	0	0.00103483	0.00150088	0	0.00255041	0	0.00118341	0.00149719
Pou6f1	protein_coding	ENSMUSG00000009739	1.53271	2.16439	5.43548	2.83074	2.77647	2.77333	1.64933	1.96064	3.36033	2.76563	2.68053	2.66937
Ubp1	protein_coding	ENSMUSG00000009741	3.21604	7.45573	8.42787	8.28249	5.76717	6.86666	6.06521	5.2852	6.594	5.94016	5.98492	7.82241
Nuak2	protein_coding	ENSMUSG00000009772	4.1875	5.73593	8.40189	6.59355	5.72683	5.29186	6.24052	4.31297	7.6587	6.92702	5.09017	7.01225
Cilk1	protein_coding	ENSMUSG00000009828	0.446825	0.628258	0.945441	0.787182	0.604735	0.48678	0.679615	0.396735	0.538184	1.17202	0.655518	0.552885
Sdhb	protein_coding	ENSMUSG00000009863	7.70546	7.07656	9.73556	7.55933	7.7264	5.99809	7.45335	8.17307	6.76396	7.43044	6.58637	6.21502
Cox4i2	protein_coding	ENSMUSG00000009876	0	0.141753	0.78217	0.0373663	0.793811	0.0526918	0.191056	0.143597	0.0324656	0.580733	0.150643	0.228703
Snap47	protein_coding	ENSMUSG00000009894	0.49512	0.687524	0.846603	0.737215	0.575787	0.942118	0.650225	0.292162	0.512422	0.572876	0.512687	0.817831
Wnt3a	protein_coding	ENSMUSG00000009900	0	0	0	0	0	0	0	0	0	0	0	0
Kdsr	protein_coding	ENSMUSG00000009905	1.28368	2.65374	2.94541	3.25643	2.60958	1.88055	1.79717	1.75796	2.97305	3.26355	2.58399	2.25676
Vps4b	protein_coding	ENSMUSG00000009907	5.254	7.96954	12.0995	7.79401	7.67376	6.40684	7.4999	5.29057	7.07422	7.36546	7.46704	7.98867
Rps25	protein_coding	ENSMUSG00000009927	80.0445	87.1172	106.247	114.821	116.177	86.0929	89.8935	77.5748	92.5747	110.212	105.124	80.8562
Nxf2	protein_coding	ENSMUSG00000009941	0	0	0	0	0	0	0	0	0.0174365	0	0	0
Taz	protein_coding	ENSMUSG00000009995	8.70664	26.1683	21.0859	18.8217	18.9026	16.3278	16.2745	12.5443	20.5913	17.421	13.7855	23.1706
Kif19a	protein_coding	ENSMUSG00000010021	0.0764766	0	0.0744875	0.592483	0.220118	0.553228	0.147376	0.0461531	0.389562	0.46663	0.232405	0.767738
Aldh3a2	protein_coding	ENSMUSG00000010025	2.48688	3.61282	6.23771	4.02749	3.45512	3.10609	3.27034	3.97562	4.13187	4.78047	3.78985	3.69476
Zmynd10	protein_coding	ENSMUSG00000010044	0	0.127664	0	0	0	0	0	0.0969931	0	0	0	0
Tmem115	protein_coding	ENSMUSG00000010045	6.35591	9.12018	11.0832	14.2528	19.7423	6.78022	10.0094	7.09408	12.0851	12.7603	11.9075	10.5103
Hyal2	protein_coding	ENSMUSG00000010047	4.11094	6.47776	7.71505	11.0011	8.92011	7.75653	8.33	10.7305	7.51526	12.2358	5.3492	6.8532
Ifrd2	protein_coding	ENSMUSG00000010048	1.60353	2.59215	0.904216	3.74634	1.05999	0.996768	1.73481	4.75373	1.71962	0.755266	2.73572	1.29791
Hyal1	protein_coding	ENSMUSG00000010051	12.4643	7.51275	6.90901	7.97806	12.8334	6.94162	9.11316	2.36468	9.88138	6.34799	7.18551	7.01285
Tusc2	protein_coding	ENSMUSG00000010054	8.82179	7.90577	13.0537	7.5307	12.2517	10.0183	7.99157	14.7431	8.14793	7.17694	8.2488	4.6382
Nprl2	protein_coding	ENSMUSG00000010057	3.62124	1.62261	3.25574	4.78271	6.70558	2.71417	4.17512	1.34486	1.21623	6.23203	5.07906	3.80786
Slc38a3	protein_coding	ENSMUSG00000010064	0.205203	0.190165	0.124916	0.386698	0.563777	0.651331	0.175752	0.185758	0.391979	0.417356	0.588949	0.657448
Cacna2d2	protein_coding	ENSMUSG00000010066	0.0373611	0.0197846	0.0254726	0.0500663	0.0273723	0.0529506	0.0063998	0.00901888	0.00815626	0.030395	0.0555069	0.130873
Rassf1	protein_coding	ENSMUSG00000010067	2.26237	2.58776	5.55288	4.62337	4.64102	4.22172	3.83658	3.75009	4.93894	4.78541	4.2473	6.68783
Epn3	protein_coding	ENSMUSG00000010080	0	0.148434	0.273012	0.15651	0.244478	0.0551753	0.120036	0.30073	0.203975	0.342059	0.0315486	0.0399137
Rnf112	protein_coding	ENSMUSG00000010086	1.19277	1.44373	0.248945	1.35577	2.58595	1.40872	1.4594	2.19376	1.73594	2.56455	0.863026	1.74697
Slc3a2	protein_coding	ENSMUSG00000010095	69.2623	126.069	184.315	137.638	138	114.197	107.741	103.469	123.16	137.355	127.159	108.129
Nxf1	protein_coding	ENSMUSG00000010097	29.5384	52.264	63.1307	49.3621	44.5057	43.4841	41.8153	37.9899	44.5181	54.0695	46.584	42.8786
Stx5a	protein_coding	ENSMUSG00000010110	11.7733	15.5514	20.3895	15.5388	18.1027	13.8463	13.7658	13.5183	18.2658	17.1653	15.3876	16.3879
Slc47a1	protein_coding	ENSMUSG00000010122	0.0970932	0	0	0	0	0	0	0	0	0	0	0.0355516
Pifo	protein_coding	ENSMUSG00000010136	0	0	0	0	0	0	0	0	0	0	0	0
Tnfrsf13b	protein_coding	ENSMUSG00000010142	1.73586	3.58611	4.48768	3.6436	4.23921	3.02459	2.53293	5.36291	4.03904	2.94644	2.47474	2.61825
Spire2	protein_coding	ENSMUSG00000010154	0	0	0	0.0992752	0	0.00777735	0.01128	0	0	0.0214291	0.017788	0.0112522
Prox1	protein_coding	ENSMUSG00000010175	0.966085	2.00739	3.71006	2.17311	1.24225	0.977998	1.6391	1.35484	1.90149	1.60185	1.55336	1.72154
Raver1	protein_coding	ENSMUSG00000010205	0	0	0	0	0.0284197	0	0	0	0	0	0	0.0231991
2610507B11Rik	protein_coding	ENSMUSG00000010277	11.4495	17.0691	21.96	18.3352	17.5358	18.9057	13.2427	11.5905	15.0631	14.9827	17.3346	17.2836
AI597479	protein_coding	ENSMUSG00000010290	3.28994	4.02044	6.13486	3.55619	4.20855	3.60331	3.08268	4.77415	3.66273	3.95759	3.07625	3.26729
Tmem86a	protein_coding	ENSMUSG00000010307	43.0603	62.2002	77.437	96.918	73.6156	59.6981	50.002	76.1153	66.3014	81.6774	60.353	48.689
Optc	protein_coding	ENSMUSG00000010311	0.538544	0	0	0.112763	0.0939429	0	0	0	0	0.109533	0	0
Tex14	protein_coding	ENSMUSG00000010342	0.0321502	0.0136201	0.0908105	0.0673177	0.0437442	0.0189855	0.0247823	0.0129349	0.0514702	0.0366179	0.015198	0.0576831
Ifi35	protein_coding	ENSMUSG00000010358	4.85113	5.38726	6.83513	5.99592	5.5703	5.97976	5.04234	6.48057	5.86073	7.12691	6.42484	6.88095
Rdm1	protein_coding	ENSMUSG00000010362	1.90501	1.78702	3.86997	2.64401	2.44958	1.99279	2.00454	3.19716	3.12901	3.49816	3.3816	2.37163
Nedd8	protein_coding	ENSMUSG00000010376	11.5016	9.78675	18.2878	12.1854	15.2789	8.79478	12.4609	12.2212	10.5515	11.7563	13.0781	8.60881
Gosr1	protein_coding	ENSMUSG00000010392	2.25455	4.28971	4.81313	3.41427	2.53804	3.59161	3.19958	2.81614	3.81541	2.68729	3.43454	3.02372
Mrpl52	protein_coding	ENSMUSG00000010406	41.8804	46.5194	60.6893	68.1569	85.3504	53.0823	56.8666	54.5219	58.103	72.2985	74.0401	42.6177
Spaca7	protein_coding	ENSMUSG00000010435	0	0	0	0	0	0.0206547	0	0	0	0	0	0
Kansl3	protein_coding	ENSMUSG00000010453	3.54994	7.88779	9.54017	6.40759	6.26323	4.28678	6.81307	5.17665	7.13827	5.79965	6.8984	5.66978
Eya4	protein_coding	ENSMUSG00000010461	0.584783	0.847198	1.26487	1.08112	0.970278	0.787676	0.802372	0.660974	0.993411	0.903763	0.949637	0.912353
Ebf3	protein_coding	ENSMUSG00000010476	0.18461	0.331535	0.304892	0.473939	0.41584	0.336531	0.178738	0.339077	0.40886	0.352617	0.384849	0.277734
Uckl1os	lncRNA	ENSMUSG00000010492	1.66635	1.15098	1.62301	2.06311	1.13743	3.67939	1.24103	1.51573	1.05443	1.76824	0.587116	1.17608
Myt1	protein_coding	ENSMUSG00000010505	0	0.015926	0.0366154	0.0692689	0.0393463	0.0843592	0.0193187	0.0846991	0.0328277	0.0917515	0.223407	0.192711
Faf1	protein_coding	ENSMUSG00000010517	0.286727	0.432287	0.763883	0.399771	0.291271	0.351587	0.482483	0.289075	0.414845	0.410273	0.26197	0.279555
Gm266	protein_coding	ENSMUSG00000010529	0	0	0	0.334388	0.417868	0	0.683898	0.32126	0	0	0	0
Tsacc	protein_coding	ENSMUSG00000010538	0.578551	0.360438	0.132589	0.342042	0.463052	0.0401941	0.14574	0.0547689	0.0990609	0.166122	0.18386	0.116305
Mettl16	protein_coding	ENSMUSG00000010554	1.63817	4.86688	5.37583	3.37029	3.78963	3.11548	3.60479	2.5417	3.02608	4.28524	3.04652	3.68922
Dazl	protein_coding	ENSMUSG00000010592	0	0	0	0	0	0	0.14575	0	0	0.0276889	0	0.0290783
Apol7a	protein_coding	ENSMUSG00000010601	0	0	0	0	0	0	0	0	0	0	0.0300539	0
Pigyl	protein_coding	ENSMUSG00000010607	2.88506	9.16671	6.86893	6.17512	10.4008	28.2057	7.41296	10.3177	6.5316	17.9946	18.1843	8.76412
Rbm25	protein_coding	ENSMUSG00000010608	21.1019	27.2562	34.7828	32.523	24.7354	24.6687	23.4737	22.1587	20.216	26.8872	25.2015	24.9962
Psen2	protein_coding	ENSMUSG00000010609	0.651857	1.15534	0.855176	0.913643	0.960727	0.981988	0.546908	1.03834	0.909985	0.692658	1.15891	0.488733
Acaa1b	protein_coding	ENSMUSG00000010651	0	0	0	0.0447571	0.0559307	0.031557	0	0	0.0388871	0.0869498	0.0360879	0
Plcd1	protein_coding	ENSMUSG00000010660	2.4262	3.7376	4.61879	3.32517	3.3704	2.81338	3.85373	2.62668	4.12494	4.27065	4.18549	3.09047
Fads1	protein_coding	ENSMUSG00000010663	12.0921	31.3014	33.3755	19.3267	20.5977	18.9055	18.2206	20.5752	22.8935	20.9434	18.1336	17.9685
Lmbr1	protein_coding	ENSMUSG00000010721	0.0945971	0.0621857	0.120731	0.087425	0.119493	0.08283	0.114546	0.0734936	0.0498481	0.0955355	0.0837083	0.242463
Tnfrsf22	protein_coding	ENSMUSG00000010751	0.195768	0.48379	0.572029	0.40991	0.512243	0.289016	0.447123	0.210035	0.569839	0.212355	0.484751	0.167259
Cars	protein_coding	ENSMUSG00000010755	1.97902	4.55127	8.04061	4.77362	5.37355	4.60787	3.46745	4.14942	4.75652	5.29927	5.93386	4.14491
Phlda2	protein_coding	ENSMUSG00000010760	0	0	0	0	0	0	0.775936	0	0.219755	0	0	2.06407
Asz1	protein_coding	ENSMUSG00000010796	0	0	0	0	0	0	0	0	0	0	0	0
Wnt2	protein_coding	ENSMUSG00000010797	0	0	0	0	0	0	0	0	0	0	0	0
Gabra1	protein_coding	ENSMUSG00000010803	0.121193	0.315954	0.0544805	0.163969	0.224418	0.858815	0.135738	0.292558	0.420607	0.310958	0.169982	0.406211
Grid2ip	protein_coding	ENSMUSG00000010825	0	0	0.0135601	0	0.0145715	0.0164429	0.0238482	0.0224053	0.0506558	0.0906112	0.0188038	0.0951582
Kdelr3	protein_coding	ENSMUSG00000010830	1.02688	1.4501	0.500088	1.11091	1.20912	0.227401	0.622982	0.895149	0.747259	0.661373	0.548996	1.2429
Cfap97d1	protein_coding	ENSMUSG00000010841	0.4249	0.5143	0.709455	0.81342	0.952959	0.573519	0.779823	0.244214	1.23679	0.740734	1.14776	1.50395
Apip	protein_coding	ENSMUSG00000010911	1.12427	3.3286	3.70817	3.42409	3.07547	2.64056	2.64802	2.385	1.65485	2.1619	2.82988	2.85981
Pdhx	protein_coding	ENSMUSG00000010914	0.785663	2.00682	2.31369	1.64119	1.51884	1.43007	1.08456	1.10075	1.23761	1.46634	1.16101	0.939747
Vac14	protein_coding	ENSMUSG00000010936	1.44246	3.06046	4.13599	2.91862	2.86997	2.97149	2.46271	2.50907	2.76794	2.93958	3.20524	2.54613
Mcoln2	protein_coding	ENSMUSG00000011008	0.233432	0.157327	0.206691	0.0710941	0.399792	0.0689239	0.163579	0.179295	0.100376	0.00863217	0.0644889	0.27196
Slc5a1	protein_coding	ENSMUSG00000011034	0	0	0	0	0	0	0	0	0	0	0	0
Akt1s1	protein_coding	ENSMUSG00000011096	3.46745	4.3909	4.47855	5.93453	7.88945	6.40995	6.5852	5.70154	6.96636	5.88717	6.5667	5.08775
Tbrg1	protein_coding	ENSMUSG00000011114	3.11825	5.64435	4.69377	3.27645	2.96697	2.54449	4.12747	1.91606	3.75439	3.9667	2.45038	3.14853
Panx3	protein_coding	ENSMUSG00000011118	0	0	0	0	0	0	0	0	0	0	0	0
Adssl1	protein_coding	ENSMUSG00000011148	2.00106	4.09416	3.92018	2.78059	2.52277	1.18168	1.8502	3.09226	1.78711	2.58993	1.55097	2.35077
Cfap161	protein_coding	ENSMUSG00000011154	0	0.197636	0	0.0781457	0	0	0	0	0.0509225	0	0	0.318864
Brf1	protein_coding	ENSMUSG00000011158	2.18366	6.12934	10.0184	6.93585	6.28198	4.06583	3.92448	4.04229	5.68755	5.5431	4.64959	4.57749
Vipr2	protein_coding	ENSMUSG00000011171	0	0	0	0	0.0148039	0.0167052	0	0	0	0	0	0.126887
Odc1	protein_coding	ENSMUSG00000011179	81.901	114.738	187.82	133.38	96.6054	81.6315	103.673	76.5955	122.877	101.943	81.6463	96.9391
Thg1l	protein_coding	ENSMUSG00000011254	1.90492	3.61964	6.87579	7.13258	4.33933	2.51449	4.03082	7.12305	4.48477	4.42132	4.54029	2.96781
Adam19	protein_coding	ENSMUSG00000011256	0.0848927	0.162962	0.294564	0.24441	0.15549	0.664241	0.109063	0.247622	0.0926641	0.587045	0.498047	0.385315
Pabpc4	protein_coding	ENSMUSG00000011257	0.556596	1.60005	2.50408	2.04228	1.78927	1.29126	1.40744	1.04503	1.55263	1.94064	1.37821	1.47191
Exoc3l2	protein_coding	ENSMUSG00000011263	0	0.0307102	0	0.0364285	0.0455229	0.0171232	0.0124174	0.0233322	0.116053	0.0235899	0.11749	0.0247737
Zfp296	protein_coding	ENSMUSG00000011267	1.87028	0.761852	0.700628	0.722969	2.10807	1.27436	1.23219	0.231528	3.55952	0.702257	1.36018	0.368748
Plin5	protein_coding	ENSMUSG00000011305	0.0808489	0.342509	0.0787461	0.406286	0	0.190974	0.0692454	0.260223	0.0588334	0.920842	0.218393	0.483525
Sugp1	protein_coding	ENSMUSG00000011306	2.11705	4.38006	5.35477	5.0307	4.10519	3.2175	3.65453	4.22574	3.96487	4.45934	3.43564	3.28098
Dmrtc2	protein_coding	ENSMUSG00000011349	0	0	0	0	0	0	0	0	0	0	0	0
Gm5893	lncRNA	ENSMUSG00000011350	0	0	0	0	0	0	0	0	0	0	0	0
Dhdh	protein_coding	ENSMUSG00000011382	0.816067	3.68767	5.85533	4.1465	2.67625	1.50998	1.72406	2.86739	2.59314	2.72203	2.92083	2.81214
Zfp790	protein_coding	ENSMUSG00000011427	1.20432	3.92991	2.53621	2.91695	2.92976	2.59485	2.14658	3.4572	2.1791	2.06546	1.9563	1.66854
Cpb1	protein_coding	ENSMUSG00000011463	0	0.0186878	0	0	0.0738712	0	0	0	0	0	0	0
Slc25a41	protein_coding	ENSMUSG00000011486	0	0	0.584722	0	0	0.0966857	0	0	0.0397147	0	0	0
Fsd1	protein_coding	ENSMUSG00000011589	0.654228	0.148477	0.136545	0.547943	0.586917	0.137978	0.0400237	0.112806	0.136023	0.30414	0.441808	0.159701
Pinlyp	protein_coding	ENSMUSG00000011632	0	0	0	0	0	0	0	0	0	0	0	0
Fuz	protein_coding	ENSMUSG00000011658	2.51518	0.78348	0.504362	1.92069	0.696829	1.66002	0.887021	0.892878	2.15327	0.180548	0.849265	0.948042
Sptbn4	protein_coding	ENSMUSG00000011751	0.106172	0.0618457	0.4033	0.102262	0.166684	0.0877761	0.250068	0.0427159	0.227919	0.164114	0.0537743	0.308414
Pgam1	protein_coding	ENSMUSG00000011752	0.863333	2.43829	2.73285	1.98846	1.43069	1.61443	1.9718	1.91039	1.20413	1.46325	0.680189	2.02842
Evi5	protein_coding	ENSMUSG00000011831	1.04889	1.6545	2.70979	1.55448	1.66616	1.65392	1.35071	1.11036	1.21798	1.68545	1.65778	1.53805
Evi5l	protein_coding	ENSMUSG00000011832	0.878493	0.941901	0.908461	1.28987	1.35081	1.12081	1.04037	1.08215	1.08124	0.794105	0.974114	0.611566
Snapc2	protein_coding	ENSMUSG00000011837	5.09387	25.1763	12.9297	16.8067	10.9859	12.3969	12.6917	18.1342	11.7943	13.8137	10.1114	11.4736
Git1	protein_coding	ENSMUSG00000011877	8.04181	16.8177	29.2065	18.408	17.2616	16.7218	16.4603	12.5579	18.4239	18.6569	16.0391	19.8842
Gltp	protein_coding	ENSMUSG00000011884	9.36327	17.7406	17.6271	15.7219	13.3955	14.5988	13.9619	13.0268	16.2906	19.2902	13.7684	9.89891
Bnip2	protein_coding	ENSMUSG00000011958	17.8181	28.6745	44.6514	30.8805	22.7933	20.6494	23.9153	19.1374	24.4356	28.2597	23.8399	21.1764
Ccnt1	protein_coding	ENSMUSG00000011960	14.5404	21.0055	26.5962	21.6613	22.3634	18.8512	16.5489	17.9191	18.8203	21.0896	19.3137	24.6274
Scarf2	protein_coding	ENSMUSG00000012017	1.54065	1.63171	0.471611	1.5853	2.11928	1.24772	0.565515	2.26688	1.53755	1.53988	1.48632	2.85823
4930579F01Rik	protein_coding	ENSMUSG00000012042	0	0	0	0	0	0	0	0	0	0	0	0
Brms1l	protein_coding	ENSMUSG00000012076	0.232103	0.245821	0.98904	0.643936	0.546585	0.53112	0.621223	0.653673	0.464476	0.979539	0.577987	0.619694
Med15	protein_coding	ENSMUSG00000012114	3.495	7.49111	8.14903	5.94884	6.06765	6.8189	6.17991	4.85106	5.34999	6.657	5.21332	6.02275
Dhdds	protein_coding	ENSMUSG00000012117	1.45908	2.23749	3.59725	2.22768	2.14752	2.15407	1.99167	1.58988	2.47746	2.42353	2.83285	3.38919
Crybg2	protein_coding	ENSMUSG00000012123	0.168247	0.404979	0.417127	0.34588	0.72038	0.821932	0.6157	0.886133	0.556512	0.609724	0.485465	0.836337
Ubxn11	protein_coding	ENSMUSG00000012126	0.832899	0.759039	0.660309	1.00582	0.506825	0.640548	0.74654	0.514339	1.31086	1.07156	0.680193	1.48941
Mogat1	protein_coding	ENSMUSG00000012187	0	0	0	0	0	0.0105298	0	0	0	0.0580263	0.0481667	0.030469
Tex22	protein_coding	ENSMUSG00000012211	0.0672479	0.213667	0	0	0	0.0198558	0	0.0541116	0	0.082064	0.0227067	0
Wnt8a	protein_coding	ENSMUSG00000012282	0	0	0	0	0	0	0	0	0	0	0	0
Tjap1	protein_coding	ENSMUSG00000012296	1.98304	4.28205	6.63823	4.27313	3.60696	2.67178	4.84795	4.29126	3.90884	4.21336	3.38043	3.4214
Ehf	protein_coding	ENSMUSG00000012350	0.133808	0	0.142176	0.0203763	0.0254633	0.150851	0.0416741	0	0.123927	0.00989628	0.00821476	0
Nanog	protein_coding	ENSMUSG00000012396	0	0	0	0	0	0	0	0	0	0	0	0
Rpl15	protein_coding	ENSMUSG00000012405	30.2931	23.3073	18.2588	19.7968	27.7247	13.4768	19.5463	17.1613	15.7176	31.4968	20.7325	8.00819
Tmem167	protein_coding	ENSMUSG00000012422	1.88447	1.99585	2.0595	1.54868	2.00013	2.01145	1.32606	1.12481	1.30694	1.59788	1.85215	1.71586
Steap4	protein_coding	ENSMUSG00000012428	0.668353	0.731449	0.282087	0.690387	0.932693	0.26312	0.209891	0.215118	0.470146	0.380615	0.165494	0.133238
Mplkip	protein_coding	ENSMUSG00000012429	6.17032	17.5769	10.3618	12.0287	8.90767	9.67476	8.01824	6.84828	9.83181	12.1169	9.41144	14.5427
Kif11	protein_coding	ENSMUSG00000012443	0.693084	0.440428	1.68245	0.589417	0.848165	0.566702	0.630141	0.454736	0.690577	0.954218	0.748877	1.31184
Rpa3	protein_coding	ENSMUSG00000012483	0.598936	2.06159	0.14584	3.0098	2.03732	1.41475	0.64122	2.28921	1.41649	1.94905	2.22458	0.895499
Mlkl	protein_coding	ENSMUSG00000012519	0.422587	0	0	0.138496	0	0.206149	0.141628	0.0147843	0.0401107	0.313899	0.161301	0
Phox2b	protein_coding	ENSMUSG00000012520	0	0	0	0	0	0	0	0	0	0	0	0
Tnpo3	protein_coding	ENSMUSG00000012535	2.91965	4.84644	7.15712	4.34985	3.54796	3.82127	3.60064	3.84023	3.77936	3.54577	4.07132	4.09547
Ttll5	protein_coding	ENSMUSG00000012609	0.16549	0.333231	0.443758	0.326833	0.27371	0.421067	0.342972	0.254818	0.228959	0.299186	0.220755	0.357838
Zfp715	protein_coding	ENSMUSG00000012640	7.90948	10.5387	13.1157	12.2755	10.5333	10.3627	10.3193	9.78616	8.00433	12.9848	13.5927	8.47731
Retn	protein_coding	ENSMUSG00000012705	0	0	0.21755	0	0	0	0	0	0	0	0	0
Acp4	protein_coding	ENSMUSG00000012777	0.556049	0.883369	2.61767	0.853809	0.678976	1.09454	0.476244	1.26772	1.41622	1.05553	1.50203	1.18768
Cdh23	protein_coding	ENSMUSG00000012819	0.204343	0.354616	0.434025	0.384562	0.328538	0.396176	0.397475	0.329843	0.45864	0.451659	0.38406	0.43541
Rps5	protein_coding	ENSMUSG00000012848	265.278	269.863	323.564	327.085	348.85	252.17	257.235	285.232	325.989	315.741	341.538	231.168
Podnl1	protein_coding	ENSMUSG00000012889	0	0	0.072206	0.186271	0	0	0.0634943	1.31236	0	0.120623	0.0500638	0
Adgrl1	protein_coding	ENSMUSG00000013033	0.903385	1.03038	1.27471	1.39684	1.40615	1.78508	1.02172	1.15561	1.47491	2.10119	1.25142	1.13795
Amotl1	protein_coding	ENSMUSG00000013076	0.55479	1.81253	1.69435	1.59874	1.87485	1.81578	2.00939	1.70622	1.32406	1.1169	1.94631	2.15709
2200002J24Rik	protein_coding	ENSMUSG00000013083	0	0	0	0	0	0	0	0	0	0	0	0
Etv5	protein_coding	ENSMUSG00000013089	2.58069	4.48213	4.17851	4.82327	4.88966	2.58732	3.13423	4.90767	4.54092	4.09777	3.72091	4.0978
Tmem190	protein_coding	ENSMUSG00000013091	0	0	1.34497	0	0	0	0	0	1.50729	0	0	0
Gfod2	protein_coding	ENSMUSG00000013150	0.0108165	0.160382	0.158028	0.090593	0.0679257	0.00638746	0.0926414	0.130554	0	0.0615984	0.0365228	0.0462067
Enkd1	protein_coding	ENSMUSG00000013155	0.318944	0.450393	0.207099	0.0890431	0.222545	1.00451	1.00162	1.02657	0.386824	1.55686	0.50257	0.454162
4933405L10Rik	protein_coding	ENSMUSG00000013158	0	0	0	0	0	0	0	0	0	0	0	0
Atp6v0d1	protein_coding	ENSMUSG00000013160	10.1526	14.9129	23.762	18.2267	14.225	12.3487	13.1281	11.9773	15.48	19.3546	15.2709	12.787
Ptprs	protein_coding	ENSMUSG00000013236	2.69369	5.43331	6.92018	4.6072	5.57524	4.95528	4.0374	4.70639	5.14273	4.2413	5.38059	4.73857
Slc41a1	protein_coding	ENSMUSG00000013275	1.58751	6.31702	9.14478	7.12288	4.41495	5.90604	5.03077	4.48916	5.42955	7.45388	5.636	7.45977
Fer1l4	protein_coding	ENSMUSG00000013338	0	0	0	0.0240149	0	0	0.0122789	0.103824	0	0	0.0193633	0
4931406B18Rik	protein_coding	ENSMUSG00000013353	0.104639	0.0738825	0.611506	0.0292132	0	0.0205974	0.298738	0.0561326	0	0.31214	0	0.327803
Iglon5	protein_coding	ENSMUSG00000013367	0.931498	0.26906	0.0549861	0.0709243	0.059087	0.683426	0.096704	0.476978	0.24649	1.05635	0.209684	0.120583
Igf2bp1	protein_coding	ENSMUSG00000013415	0.0298105	0.0105241	0.048392	0.00832251	0	0	0.0425535	0.0159915	0.057848	0.0485045	0	0.0169795
B4galnt2	protein_coding	ENSMUSG00000013418	0	0	0	0.0663475	0	0	0.0424048	0	0	0.0241675	0.0200611	0
Zfp651	protein_coding	ENSMUSG00000013419	2.30395	2.0679	4.14575	2.1913	1.8392	1.24525	1.27093	1.22546	1.76183	2.31914	1.39766	2.86924
Nelfb	protein_coding	ENSMUSG00000013465	5.9264	8.80477	14.3906	10.3064	12.1902	7.14522	8.81222	7.68296	7.48719	10.8816	8.03215	7.94664
Card14	protein_coding	ENSMUSG00000013483	0	0.1365	0	0	0	0	0	0	0.00937874	0	0	0
Tmem175	protein_coding	ENSMUSG00000013495	1.37667	2.67306	3.17834	3.09606	2.18798	1.7313	2.27083	1.68214	2.22621	2.19849	2.85791	3.28896
Bcas1	protein_coding	ENSMUSG00000013523	0.329704	0.304748	0.321129	0.205851	0.30116	0.587638	0.128357	0.250828	0.305358	0.365768	0.222654	0.363636
Tango2	protein_coding	ENSMUSG00000013539	0.707381	1.58524	1.08839	1.33948	0.944238	0.932319	0.930736	0.668191	0.962374	0.892423	0.893098	0.928446
4833413E03Rik	lncRNA	ENSMUSG00000013562	0	0	0.712757	0	0.255305	0	0	0	0	0.595346	0	0
Aldh1a2	protein_coding	ENSMUSG00000013584	0.0662687	0.140371	0.0821483	0.206874	0.0252215	0.1174	0.0154794	0.024238	0.127135	0.279366	0.240034	0.0205884
Ndufs2	protein_coding	ENSMUSG00000013593	10.3768	17.9753	25.0103	13.7975	16.4751	13.8481	14.3104	13.4209	15.6782	16.4786	13.5994	13.073
Snx31	protein_coding	ENSMUSG00000013611	0	0	0	0	0	0	0	0	0	0	0.00635443	0.0160786
Atraid	protein_coding	ENSMUSG00000013622	23.885	30.3398	29.4725	31.9689	26.8476	24.037	23.2855	19.1575	21.0696	27.1167	24.2726	23.4906
Cad	protein_coding	ENSMUSG00000013629	0.981691	2.31769	2.66927	1.83284	1.9051	1.47344	1.99689	2.35332	1.96452	2.3294	1.6988	1.86966
Lypd8	protein_coding	ENSMUSG00000013643	0	0	0	0	0	0	0	0	0	0	0	0
Sh3bp5l	protein_coding	ENSMUSG00000013646	0.883637	1.84154	1.91565	2.02926	1.13368	1.16145	0.952124	1.39912	0.746732	2.20302	0.288741	2.28922
1810065E05Rik	protein_coding	ENSMUSG00000013653	0	0	0	0	0	0	0	0	0	0	0	0
Atad1	protein_coding	ENSMUSG00000013662	2.66	3.40476	4.73829	3.8243	3.49867	3.2298	3.27725	2.8901	2.36007	2.99146	2.92985	3.20842
Pten	protein_coding	ENSMUSG00000013663	3.79066	10.1526	12.8569	8.94511	9.27211	11.7552	9.08691	6.68542	7.84899	9.59621	10.2586	9.43244
4933402N03Rik	protein_coding	ENSMUSG00000013668	0	0	0	0	0	0.0332778	0	0	0	0	0	0
Pea15a	protein_coding	ENSMUSG00000013698	77.0135	108.312	136.855	116.232	107.037	94.7067	97.7664	83.3744	106.974	104.489	110.936	101.595
Timm23	protein_coding	ENSMUSG00000013701	0.490576	1.86573	0.999071	0.821756	0.980229	1.31681	0.878533	0.897151	0.941156	0.616801	0.587291	1.46697
Tnfaip8l2	protein_coding	ENSMUSG00000013707	18.9505	18.4432	31.7604	32.4586	23.2293	18.4497	21.4947	17.3093	16.6476	25.4174	22.9433	18.087
Trnt1	protein_coding	ENSMUSG00000013736	6.75095	8.61069	15.0597	7.90372	7.55961	6.17283	6.77681	9.17051	8.90086	9.74425	12.476	7.25629
Ly6g6e	protein_coding	ENSMUSG00000013766	0	0.809678	0.992814	0	1.06686	0.601939	0.436515	0.410104	0.18544	0	0	0.435441
Ehmt2	protein_coding	ENSMUSG00000013787	6.22074	10.212	19.2675	13.5984	10.9056	9.80829	9.35052	7.53339	12.0187	10.4507	9.13706	9.83243
Elof1	protein_coding	ENSMUSG00000013822	5.33008	8.95853	13.3172	15.5275	13.704	6.22668	12.0082	6.80628	11.8047	11.6891	13.6936	10.0977
Med16	protein_coding	ENSMUSG00000013833	2.45499	4.87516	5.77857	4.94048	4.85344	3.98677	3.88405	6.50244	5.2602	4.54928	5.52628	4.71931
St3gal1	protein_coding	ENSMUSG00000013846	2.68052	4.20636	5.43864	4.29249	5.32294	6.42843	4.68143	4.78843	4.12536	3.67898	4.21788	4.54672
Tmem259	protein_coding	ENSMUSG00000013858	11.5722	8.20724	16.7056	13.3268	14.1665	14.7046	13.1856	9.56109	15.1504	13.3232	16.2228	15.6691
Rnf170	protein_coding	ENSMUSG00000013878	0.597976	1.12414	1.49974	0.976617	1.15784	0.953426	0.742622	0.228554	0.837653	0.924315	0.555254	0.881291
Clip3	protein_coding	ENSMUSG00000013921	1.66039	1.94364	3.12093	3.17165	2.10368	3.92203	1.84622	2.10955	3.39161	3.62585	2.81305	4.15623
1700020L13Rik	protein_coding	ENSMUSG00000013928	0	0.15183	0	0.760426	0.100028	0.536155	0.204637	0.269158	0.139094	0.93302	0.354972	0.285786
Myl2	protein_coding	ENSMUSG00000013936	0.890333	1.22994	3.09167	1.84801	2.63349	1.25726	0.828859	2.86565	1.80283	1.41716	1.46392	1.05833
Dedd	protein_coding	ENSMUSG00000013973	1.17625	3.11443	2.89995	3.47884	1.73124	1.51946	2.42414	1.86338	1.8724	2.06339	2.30854	1.97851
Mcemp1	protein_coding	ENSMUSG00000013974	6.22283	6.73707	6.46504	7.06499	9.11822	4.16471	2.96096	10.0145	6.54092	9.11262	4.76267	4.37143
Nit1	protein_coding	ENSMUSG00000013997	3.87091	6.11594	9.08565	7.81281	4.64918	5.3587	5.05456	4.95299	8.86615	3.51055	6.55662	7.42764
Pax5	protein_coding	ENSMUSG00000014030	0	0.00276388	0.0101671	0.00437137	0.0327761	0	0	0	0	0	0	0
Prdm15	protein_coding	ENSMUSG00000014039	0.497669	1.07967	1.97017	1.06221	1.08376	0.824779	0.714988	0.768612	0.992996	0.809754	1.51779	0.884678
Rnf168	protein_coding	ENSMUSG00000014074	1.81948	4.38932	5.08018	3.99598	4.69734	3.55763	3.06475	2.91185	3.42776	3.28941	3.91825	2.38358
Dynlt2b	protein_coding	ENSMUSG00000014075	2.06317	3.76931	6.2797	4.79516	6.5861	4.84296	3.62247	4.52389	3.19038	5.11937	3.44837	3.9661
Chp1	protein_coding	ENSMUSG00000014077	1.46651	1.77507	2.56867	1.70306	1.48331	1.81208	1.81545	2.49892	1.57835	1.71442	1.55627	1.82151
Sval2	protein_coding	ENSMUSG00000014104	0	0	0	0	0	0	0	0	0	0	0	0
Trpv4	protein_coding	ENSMUSG00000014158	0.360821	0.7926	0.221275	0.346973	0.825228	1.12851	0.583733	1.19361	0.437613	0.69581	1.28151	0.94766
Klhl3	protein_coding	ENSMUSG00000014164	0.307837	0.258108	0.391445	0.408225	0.340092	0.825611	0.292951	0.350913	0.360908	0.320006	0.297393	0.314147
Tvp23b	protein_coding	ENSMUSG00000014177	1.07781	2.173	3.68054	1.59877	1.41349	1.05824	1.17892	1.26433	1.37019	1.62692	1.49956	1.78622
Dnajc7	protein_coding	ENSMUSG00000014195	6.82223	8.81888	13.1632	8.71206	7.27611	9.7654	8.24253	7.38899	7.18249	8.58909	8.3997	8.05603
Zfp385c	protein_coding	ENSMUSG00000014198	0.0746687	0.0553573	0.10909	0.175107	0.140671	0.119053	0.0191856	0.0180248	0.179309	0.0425225	0.0302548	0.0893127
Cacybp	protein_coding	ENSMUSG00000014226	8.53326	4.59208	7.36787	10.2762	8.93119	9.12489	7.42707	6.08694	6.44458	8.70591	7.38239	4.76843
Cluap1	protein_coding	ENSMUSG00000014232	0.988978	1.14265	1.73678	1.21736	1.23898	1.01761	0.962544	0.807847	1.19946	1.08496	1.35598	1.25463
Zswim7	protein_coding	ENSMUSG00000014243	0.342512	2.14026	2.00162	1.34828	1.21885	0.748372	1.02674	0.99218	0.822508	1.05887	1.15652	1.25832
Pigl	protein_coding	ENSMUSG00000014245	0.311825	0.66051	0.379644	0.348222	0.562076	0.450123	0.526725	0.487886	0.390796	0.253685	0.707782	0.229413
Ndufa2	protein_coding	ENSMUSG00000014294	22.2195	26.532	35.2206	32.6582	41.7233	34.4753	38.061	33.4795	26.1558	42.3559	26.3325	31.0811
Pam16	protein_coding	ENSMUSG00000014301	0.568617	1.14423	1.66148	0.571488	1.36881	0.570832	0.779213	0.732068	1.24134	0.740155	0.383994	1.74892
Glis2	protein_coding	ENSMUSG00000014303	0.176478	0.220892	0.593795	0.564357	0.755623	0.90004	0.453449	0.387285	0.431966	0.274094	0.790908	0.65794
Cox6c	protein_coding	ENSMUSG00000014313	7.9213	7.60036	9.01388	6.76579	6.44375	6.09032	7.01953	6.91036	7.10549	10.177	6.43511	5.49459
Bicc1	protein_coding	ENSMUSG00000014329	0.0102312	0.00433436	0.00398604	0.0188519	0	0.0326257	0.0105154	0	0.0163795	0.0183119	0.00690927	0.00524475
Ube2z	protein_coding	ENSMUSG00000014349	12.3899	29.0745	36.1766	26.6095	23.7034	20.4672	20.4835	22.133	21.2339	20.3352	19.5413	19.2569
Gip	protein_coding	ENSMUSG00000014351	0	0	0	0	0	0	0	0	0	0	0	0
Tmem87b	protein_coding	ENSMUSG00000014353	2.26634	3.62174	5.74707	3.49306	3.25628	3.31021	2.89438	1.93154	3.30818	3.92757	3.85793	4.15903
Anapc1	protein_coding	ENSMUSG00000014355	2.4458	4.64936	5.55234	4.06541	4.23361	3.07379	3.44296	3.5021	3.84255	2.97956	4.23508	3.92742
Mertk	protein_coding	ENSMUSG00000014361	7.08815	17.5675	23.7454	15.8804	16.5651	18.5549	13.4677	10.529	12.6948	17.1403	18.3438	15.4346
Tsg101	protein_coding	ENSMUSG00000014402	1.14063	2.08512	3.31767	2.12003	1.9788	1.86386	2.02076	1.5716	1.89884	2.31353	1.93098	1.34831
Hps5	protein_coding	ENSMUSG00000014418	2.24658	4.61451	4.97306	2.89653	2.87861	4.40614	2.9387	1.98302	2.79407	5.05109	3.43886	2.85004
Map3k4	protein_coding	ENSMUSG00000014426	0.967518	1.93117	3.25164	2.20394	1.93625	1.85216	1.27031	1.6041	1.88394	2.20567	1.84166	2.05292
Piezo1	protein_coding	ENSMUSG00000014444	6.58494	6.35486	10.0476	6.62286	6.21447	6.88929	6.42682	6.73251	6.21014	6.27456	5.39644	8.61739
Blk	protein_coding	ENSMUSG00000014453	0	0	0.0640822	0.0275524	0	0.00647546	0	0	0	0	0	0
Rnf166	protein_coding	ENSMUSG00000014470	12.072	28.418	33.1796	23.0461	20.8196	13.0167	20.2184	25.1302	20.3081	26.5211	16.6348	17.5797
Ankrd28	protein_coding	ENSMUSG00000014496	0.951863	1.03147	1.41393	1.16659	1.01164	1.09382	0.947453	0.697908	0.936036	1.0076	1.0399	0.926282
Ankrd52	protein_coding	ENSMUSG00000014498	3.60575	5.80141	6.45604	6.25839	8.06168	7.05837	5.93995	4.98793	6.84444	8.00144	8.13396	8.57338
Pkd2l2	protein_coding	ENSMUSG00000014503	0.408136	0.533119	0.424023	0.740634	0.954011	0.56237	0.501036	0.645874	0.465299	0.641941	0.587989	0.569543
Srp19	protein_coding	ENSMUSG00000014504	15.3361	11.1556	23.1445	18.4906	20.1964	14.4305	14.6507	13.9676	12.877	18.4408	12.5191	19.1502
Tmbim7	protein_coding	ENSMUSG00000014529	0	0	0.0323966	0.013929	0.0348128	0	0.0569758	0.0133821	0.0121022	0.0270599	0.022462	0
Clec4f	protein_coding	ENSMUSG00000014542	0	0	0	0	0	0	0	0	0	0	0	0
Klra17	protein_coding	ENSMUSG00000014543	0	0	0	0	0	0	0	0	0.0232462	0.0173258	0	0.0090976
Wdfy2	protein_coding	ENSMUSG00000014547	1.04898	2.40436	2.92786	1.93088	1.85988	2.03865	1.79351	2.01885	2.253	2.55064	2.47937	2.64854
Rbsn	protein_coding	ENSMUSG00000014550	2.06156	7.15064	8.48354	7.19433	5.69991	6.16818	5.28232	5.54332	6.65083	6.65279	4.19979	5.16658
Mrps25	protein_coding	ENSMUSG00000014551	1.6036	1.98144	2.3103	2.07059	3.39174	1.5191	1.23038	0.349471	1.82334	2.20152	1.24086	0.941925
Dguok	protein_coding	ENSMUSG00000014554	0.996483	1.15132	4.16461	1.63884	1.53598	1.209	1.07071	1.34124	2.03038	1.66559	1.45599	1.45506
Camta1	protein_coding	ENSMUSG00000014592	0.0369461	0.0826073	0.0714706	0.0717727	0.0531699	0.0666652	0.0571342	0.0615226	0.0914856	0.119395	0.090098	0.0648851
Csf1	protein_coding	ENSMUSG00000014599	32.0947	76.7057	98.9573	76.0015	95.4192	72.554	64.4887	66.7119	73.1528	72.3014	77.8475	76.889
Strip1	protein_coding	ENSMUSG00000014601	5.16004	9.91203	14.8558	9.06719	10.3513	11.7853	9.44551	8.65014	10.3997	8.95147	7.58421	11.4969
Kif1a	protein_coding	ENSMUSG00000014602	0.986337	1.88152	2.15062	1.81178	1.57783	2.34969	1.50236	1.67301	2.18996	2.04711	1.74469	2.23602
Alx3	protein_coding	ENSMUSG00000014603	0	0	0	0.15112	0	0	0	0	0	0	0	0
Slc25a11	protein_coding	ENSMUSG00000014606	29.6749	60.9811	76.7872	50.0788	50.8373	53.792	47.2912	37.6585	58.7665	63.6577	47.4575	40.1113
Chrne	protein_coding	ENSMUSG00000014609	0	1.06624	0.653704	0.187375	0	1.98169	0.479028	0.450045	0.3256	0.455017	0.0755405	0.57342
Cmc2	protein_coding	ENSMUSG00000014633	0.325394	0.250637	0.230495	0.210592	0.309607	0.200888	0.253357	0.261831	0.0861047	0.385052	0.719158	0.139004
Chfr	protein_coding	ENSMUSG00000014668	0.778079	1.81863	3.69774	1.77525	2.49925	2.09141	1.71198	2.27766	2.00124	1.99724	1.67599	2.26938
Ceacam16	protein_coding	ENSMUSG00000014686	0.158017	0	0.153907	0	0.220514	0.466565	0.360901	0	0.0766586	0	0	0
Hoxa2	protein_coding	ENSMUSG00000014704	0	0	0	0	0	0	0	0	0	0	0	0
Adam28	protein_coding	ENSMUSG00000014725	0	0	0	0	0	0	0	0	0	0	0	0
Ankrd53	protein_coding	ENSMUSG00000014747	0	0.903442	0	0.0714444	0	0	0.803658	0.0686394	0	0.416386	0.0576059	0.3644
Tex261	protein_coding	ENSMUSG00000014748	28.8239	47.8659	71.9572	46.173	40.4193	42.7598	31.9374	41.0951	41.3901	44.9071	35.8121	39.8085
Fam120b	protein_coding	ENSMUSG00000014763	3.69537	7.60782	8.4614	6.75475	6.98898	5.74266	5.36384	5.09148	5.9349	6.59288	5.98051	6.10395
Tbp	protein_coding	ENSMUSG00000014767	3.21527	3.99988	7.10834	4.57369	3.40082	5.45501	4.34199	3.14844	4.81565	4.85787	4.963	4.63653
Psmb1	protein_coding	ENSMUSG00000014769	5.38979	5.08562	7.46399	7.96136	7.1386	4.61798	6.00951	5.80362	4.92049	7.57383	6.37957	4.68861
Pdcd2	protein_coding	ENSMUSG00000014771	0	0	0	0	0	0	0	0	0	0	0	0
Dll1	protein_coding	ENSMUSG00000014773	0.101847	0	0.694386	0	0.0532981	0.421003	0.305304	0	0.11117	0.497143	1.10046	0.0435075
Nol3	protein_coding	ENSMUSG00000014776	0	0	0.488446	0	0.0874792	0.197429	0	0	0.182466	0.611977	0.959543	0.571277
Fhod1	protein_coding	ENSMUSG00000014778	6.55195	25.6804	28.7169	20.481	22.8133	21.0059	16.172	18.5145	17.9826	24.7419	21.4089	16.9477
Plekhg4	protein_coding	ENSMUSG00000014782	0.30331	0.696012	0.738553	0.254035	1.11109	0.656746	1.47208	0.366091	0.515007	0.575766	0.443796	0.431899
Slc9a5	protein_coding	ENSMUSG00000014786	1.33625	2.65964	2.28883	1.54367	2.84535	1.71423	1.93376	1.63137	1.86094	2.28666	3.11167	3.16907
Elmo3	protein_coding	ENSMUSG00000014791	3.75801	4.87565	2.7452	5.58679	4.12992	3.93909	3.13819	5.36745	4.7857	3.59235	5.01222	4.97664
Stc1	protein_coding	ENSMUSG00000014813	0.192857	0	0.112705	0	0	0.0227775	0.0330356	0.0310369	0.0842049	0.0313797	0.130239	0
4931428F04Rik	protein_coding	ENSMUSG00000014837	1.23031	2.33458	2.64626	0.729889	0.804799	1.24115	1.31716	0.618735	2.35013	0.708979	0.484657	2.62784
Tppp3	protein_coding	ENSMUSG00000014846	7.45121	1.14555	4.09693	2.01313	2.76727	3.47753	2.05865	3.28795	4.46021	1.75991	3.40871	1.84822
Msh3	protein_coding	ENSMUSG00000014850	0.142226	0.164978	0.468353	0.243913	0.170124	0.147979	0.240727	0.326981	0.088712	0.126727	0.214962	0.144659
Adamts13	protein_coding	ENSMUSG00000014852	0.0267695	0	0.0391099	0	0.0560358	0.150177	0.0917101	0	0.214281	0.0435566	0.0451945	0.0228711
Tmem208	protein_coding	ENSMUSG00000014856	5.3581	8.68588	8.6269	9.11263	12.0743	9.20172	7.16461	8.22693	7.40027	9.20741	7.19986	10.0431
E2f4	protein_coding	ENSMUSG00000014859	7.67252	15.3861	19.2337	18.172	17.6403	12.107	15.0279	11.2848	15.3768	15.7072	16.2236	10.4238
Surf4	protein_coding	ENSMUSG00000014867	22.6849	31.0116	47.623	29.5224	35.1393	31.2849	31.6844	31.8174	36.7487	30.1814	32.5479	36.1984
Surf2	protein_coding	ENSMUSG00000014873	29.2135	42.1054	62.8454	43.5095	41.2108	42.7533	31.5478	30.8655	28.1906	42.2631	37.6552	28.1062
Dnajb9	protein_coding	ENSMUSG00000014905	60.5989	46.8431	60.2111	45.304	45.3338	38.5472	47.025	34.8529	43.5796	40.2837	44.837	44.5638
Naf1	protein_coding	ENSMUSG00000014907	0.30346	0.778115	0.684471	0.76248	0.36776	0.613057	0.60189	0.257033	0.5695	0.870573	0.66872	0.286559
Yes1	protein_coding	ENSMUSG00000014932	0.37045	0.635869	0.989131	0.529594	0.681862	0.626108	0.640036	0.508802	0.548446	0.561188	0.629738	0.971333
Ppp1cb	protein_coding	ENSMUSG00000014956	8.802	10.1984	12.8757	9.99798	8.35529	8.04587	7.89299	6.33707	7.61518	9.25391	8.39102	7.44243
Gorasp2	protein_coding	ENSMUSG00000014959	2.27821	4.51406	5.21455	4.81794	3.84493	3.67727	3.748	3.8726	4.56598	4.4714	5.48092	3.80366
Tsen15	protein_coding	ENSMUSG00000014980	1.18491	2.28464	3.16636	2.69732	1.81255	1.65063	1.56131	2.56698	2.25513	2.49646	1.74399	0.882565
Oc90	protein_coding	ENSMUSG00000015001	0	0.0706218	0	0	0.125623	0	0.0571107	0.193159	0	0.0976463	0.00900608	0
Efr3a	protein_coding	ENSMUSG00000015002	1.88219	3.66744	5.38547	3.2417	2.84096	3.38393	2.86056	2.57963	2.93441	3.52142	3.42849	2.78672
Trappc2l	protein_coding	ENSMUSG00000015013	6.95172	4.3971	9.96829	14.1515	10.9138	11.8594	10.9984	5.59376	9.27435	8.87607	7.88951	9.56895
Acsf3	protein_coding	ENSMUSG00000015016	0.137196	0.375369	0.27839	0.373448	0.454713	0.472603	0.107713	0.220791	0.574061	0.232531	0.138975	0.410256
Ddx19a	protein_coding	ENSMUSG00000015023	2.12546	3.37662	6.81088	3.02627	3.02542	3.77797	2.51216	3.04428	3.41818	3.99436	3.99027	3.06892
Galns	protein_coding	ENSMUSG00000015027	0.320977	0.973485	1.5063	0.879811	0.809321	1.05111	0.787241	1.22094	1.00861	0.700302	1.35967	0.747909
Gata2	protein_coding	ENSMUSG00000015053	0.700791	1.09378	0.826262	0.617833	0.231622	0.457398	0.442262	0.771649	0.993086	0.300067	0.12454	1.98528
C8g	protein_coding	ENSMUSG00000015083	0	0	0.769366	1.45548	0.826747	0	0.676542	0.254243	0.344889	0	0.533437	0
Entpd2	protein_coding	ENSMUSG00000015085	0	0.0942419	0.173337	0.521687	0.186265	0.0525467	0.152424	0.143202	0.582772	0.289567	0	1.06434
Rabl6	protein_coding	ENSMUSG00000015087	4.92234	10.1447	15.2715	12.177	11.0398	13.3442	9.86419	9.78732	11.147	13.0651	12.3211	9.77497
Ptgds	protein_coding	ENSMUSG00000015090	20.7703	56.9177	18.6739	64.1097	80.2667	67.1597	30.2294	34.0104	35.8308	69.363	54.4384	58.6969
Edf1	protein_coding	ENSMUSG00000015092	58.4832	67.7579	73.5714	70.7412	80.7354	57.5823	55.2848	61.4253	66.7102	70.2043	52.9426	61.4068
Clic3	protein_coding	ENSMUSG00000015093	0.500195	5.29758	2.19234	0.209467	0	0.738447	0.428407	0	0.36399	0	0.675577	0.213676
Npdc1	protein_coding	ENSMUSG00000015094	1.19464	0.303659	2.04788	1.40078	1.95054	1.3545	0.654837	0.999728	0.695468	0.855268	0.774485	1.30645
Fbxw5	protein_coding	ENSMUSG00000015095	8.624	23.0517	26.999	29.4077	32.1288	25.4635	15.7398	23.5443	20.097	30.9039	30.7141	24.2972
Slc25a13	protein_coding	ENSMUSG00000015112	0.00826386	0.0466788	0.0617084	0.0392208	0.0403631	0.0374136	0.0377484	0.042114	0.0200453	0.0896405	0.0874308	0.0282416
Ube2i	protein_coding	ENSMUSG00000015120	16.7845	35.0681	45.9228	36.7736	26.2709	22.0309	22.1187	19.0001	28.7861	32.5857	24.9365	29.9514
Tsr3	protein_coding	ENSMUSG00000015126	4.97968	5.274	9.5207	10.504	7.91437	4.68324	7.58221	7.71708	5.23423	6.75201	6.47659	6.30296
Unkl	protein_coding	ENSMUSG00000015127	0.0421048	0.445933	0.63565	0.528967	0.132205	0.074592	0.423727	0.821589	0.398313	0.642267	0.462051	0.422684
Lrrk1	protein_coding	ENSMUSG00000015133	0.621481	1.59942	1.65219	1.28746	1.34178	1.20029	1.12628	0.920437	1.05743	1.51193	1.24084	1.3595
Aldh1a3	protein_coding	ENSMUSG00000015134	0	0	0	0	0	0.00781451	0.0113339	0.0319444	0.0192594	0.0322973	0	0
Actn1	protein_coding	ENSMUSG00000015143	0.595262	0.824001	1.57659	1.04959	0.819764	0.804791	0.800521	0.718474	0.866339	0.581978	0.645296	0.785168
Sirt2	protein_coding	ENSMUSG00000015149	20.713	31.7703	36.7745	36.8437	35.8616	27.557	29.2705	29.1538	33.8454	32.5511	37.6192	31.1438
Hnrnpl	protein_coding	ENSMUSG00000015165	14.1964	26.1063	37.8698	25.9096	25.2814	25.2751	20.1741	17.5042	23.9763	26.374	20.9387	26.3096
Nolc1	protein_coding	ENSMUSG00000015176	16.295	27.9316	36.0398	33.7625	29.7018	20.5777	19.1953	28.2814	26.5615	26.2688	28.5772	22.9178
Casd1	protein_coding	ENSMUSG00000015189	1.43642	3.25996	3.16454	1.72821	2.30283	1.73015	1.98209	1.10079	1.84168	2.03113	2.50207	2.16227
Cnksr3	protein_coding	ENSMUSG00000015202	0.109242	0.567471	0.278667	0.261412	0.343007	0.325622	0.271778	0.092088	0.299051	0.275084	0.24942	0.417776
Mtmr1	protein_coding	ENSMUSG00000015214	0.596557	1.54653	1.9686	1.56604	1.47241	0.814983	0.892236	0.802429	1.13388	1.53566	1.44309	0.89004
Hmgb3	protein_coding	ENSMUSG00000015217	0	1.40256	0	0.255957	0.746331	0.842183	0.087248	0.573784	0.222387	0.0828746	0.550344	0
Map2	protein_coding	ENSMUSG00000015222	0.495006	0.537705	0.642842	0.810953	0.550352	0.736676	0.361843	0.275754	0.599038	0.526622	0.460406	0.580933
Cyp2j9	protein_coding	ENSMUSG00000015224	0.0209378	0.243928	0.0815729	0.14029	0.241056	0.408023	0.0537983	0.0505433	0.0152364	0.30661	0.65042	0.107332
Nipsnap3a	protein_coding	ENSMUSG00000015242	0	0	0	0	0	0	0	0	0	0	0	0
[truncated: 53,842 more rows]

## Sheet: OPC
			Control						Rag2-/-
[truncated: 55,417 more rows]

## Sheet: Astrocyte
			Control						Rag2-/-
[truncated: 55,417 more rows]
