# Supplementary material for: Lymphocyte deficiency alters the transcriptomes of oligodendrocytes, but not astrocytes or microglia
Source: PLoS One. 2023 Feb 24;18(2):e0279736. doi: 10.1371/journal.pone.0279736 (PMC9956607; doi:10.1371/journal.pone.0279736)
Supplement: S2 File — Differential gene expression analysis results comparing glia (astrocytes, microglia, oligodendrocytes, and OPCs) from Rag2-/- mice and immunocompetent controls using DESeq2. (XLSX) [file pone.0279736.s002.xlsx]

## Sheet: Oligodendrocyte
Ensembl ID	Gene Name	Log2(FoldChange)	adjusted p	biotype
ENSMUSG00000090232	Gm16132	-22.5169	4.73e-18	lncRNA
ENSMUSG00000089697	Gm15947	-22.4453	1.38e-17	lncRNA
ENSMUSG00000087612	A230005M16Rik	-22.3065	2.9e-16	lncRNA
ENSMUSG00000083691	Gm14465	-29.9621	3.72e-13	processed_pseudogene
ENSMUSG00000071112	Spx	-21.6959	5.3e-13	protein_coding
ENSMUSG00002075106	7SK	-21.7502	2.72e-12	misc_RNA
ENSMUSG00000082968	Gm14581	-22.2956	3.11e-12	processed_pseudogene
ENSMUSG00000021565	Slc6a19	-22.276	3.84e-12	protein_coding
ENSMUSG00000104011	Gm32391	-23.9198	5.52e-12	lncRNA
ENSMUSG00000110236	Gm40493	-22.1767	1.8e-11	lncRNA
ENSMUSG00002075195	7SK	-21.2544	1.97e-10	misc_RNA
ENSMUSG00000047394	Odf3b	-21.9603	9.44e-10	protein_coding
ENSMUSG00000087168	Gm15983	-21.2837	2.33e-09	lncRNA
ENSMUSG00000104639	Gm42939	-21.1866	5.59e-09	lncRNA
ENSMUSG00000054072	Iigp1	-21.3669	1.14e-08	protein_coding
ENSMUSG00000093682	Gm20681	-21.5777	3.16e-08	lncRNA
ENSMUSG00000090138	Gm3687	-20.8578	1.38e-07	processed_pseudogene
ENSMUSG00000099825	1810012K16Rik	-23.1942	1.38e-07	lncRNA
ENSMUSG00000027198	Ext2	3.95747	1.97e-07	protein_coding
ENSMUSG00000015452	Ager	-20.7281	4.86e-07	protein_coding
ENSMUSG00000074805	Il1bos	-20.7281	4.86e-07	lncRNA
ENSMUSG00000085799	Gm6963	-21.3437	5.81e-07	processed_pseudogene
ENSMUSG00000064399	Gm23629	-21.3111	8.97e-07	snRNA
ENSMUSG00000110269	Gm45258	-21.2253	2.26e-06	TEC
ENSMUSG00000113101	Gm33424	-21.2253	2.26e-06	lncRNA
ENSMUSG00000058925	Ccdc192	-21.1236	3.65e-06	protein_coding
ENSMUSG00000097372	Gm26876	-21.1397	3.65e-06	lncRNA
ENSMUSG00000115111	Gm4632	-21.0745	3.82e-06	lncRNA
ENSMUSG00000112056	Gm48181	-21.0342	3.95e-06	TEC
ENSMUSG00000021999	Cpb2	-20.9529	4.24e-06	protein_coding
ENSMUSG00000084058	Gm15263	-20.9529	4.24e-06	processed_pseudogene
ENSMUSG00000020401	Fam71b	-20.9088	4.43e-06	protein_coding
ENSMUSG00000021214	Akr1c18	-20.8701	4.45e-06	protein_coding
ENSMUSG00000114880	Gm49098	-20.8701	4.45e-06	TEC
ENSMUSG00000098707	Gm27236	-20.7993	4.87e-06	processed_pseudogene
ENSMUSG00000034427	Myo15b	-20.7343	5.25e-06	protein_coding
ENSMUSG00000045238	A730035I17Rik	-20.6137	5.25e-06	lncRNA
ENSMUSG00000046196	Ttc39d	-20.4417	5.25e-06	protein_coding
ENSMUSG00000054418	2900041M22Rik	-20.6787	5.25e-06	lncRNA
ENSMUSG00000055416	Fam136b-ps	-20.5098	5.25e-06	processed_pseudogene
ENSMUSG00000081964	Gm11873	-20.4417	5.25e-06	processed_pseudogene
ENSMUSG00000084192	Gm13282	-20.6137	5.25e-06	unprocessed_pseudogene
ENSMUSG00000086425	F730016J06Rik	-20.4417	5.25e-06	lncRNA
ENSMUSG00000089489	Gm24732	-20.5124	5.25e-06	snRNA
ENSMUSG00000091381	Vmn2r83	-20.5098	5.25e-06	protein_coding
ENSMUSG00000092522	Gm20389	-20.4417	5.25e-06	lncRNA
ENSMUSG00000093763	Mir5626	-20.4788	5.25e-06	miRNA
ENSMUSG00000094226	Gm21759	-20.5124	5.25e-06	processed_pseudogene
ENSMUSG00000099879	Gm29123	-20.4417	5.25e-06	lncRNA
ENSMUSG00000100029	D7Ertd128e	-20.4788	5.25e-06	lncRNA
ENSMUSG00000100603	1700129L04Rik	-20.5098	5.25e-06	lncRNA
ENSMUSG00000105283	Gm33370	-20.5098	5.25e-06	lncRNA
ENSMUSG00000106050	Ass-ps1	-20.4788	5.25e-06	processed_pseudogene
ENSMUSG00000107457	Gm19173	-20.5098	5.25e-06	processed_pseudogene
ENSMUSG00000108990	Gm44648	-20.5124	5.25e-06	processed_pseudogene
ENSMUSG00000111657	Gm31592	-20.5371	5.25e-06	lncRNA
ENSMUSG00000113303	4930423D22Rik	-20.5371	5.25e-06	lncRNA
ENSMUSG00000116762	Gm46560	-20.6787	5.25e-06	lncRNA
ENSMUSG00000117487	Gm50062	-20.5371	5.25e-06	lncRNA
ENSMUSG00000034690	Nlrp4c	-20.3577	5.53e-06	protein_coding
ENSMUSG00000039396	Neil3	-20.3577	5.53e-06	protein_coding
ENSMUSG00000058057	Mettl7a3	-20.3579	5.53e-06	protein_coding
ENSMUSG00000082561	Gm15580	-20.3577	5.53e-06	processed_pseudogene
ENSMUSG00000100257	C4bp-ps1	-20.3579	5.53e-06	unprocessed_pseudogene
ENSMUSG00000109366	Gm44698	-20.3577	5.53e-06	lncRNA
ENSMUSG00000015242	Nipsnap3a	-20.2123	6.1e-06	protein_coding
ENSMUSG00000025090	Ccdc172	-20.2123	6.1e-06	protein_coding
ENSMUSG00000039865	Slc44a3	-20.2123	6.1e-06	protein_coding
ENSMUSG00000048284	Tas2r126	-20.2123	6.1e-06	protein_coding
ENSMUSG00000086029	Pax6os1	-20.2123	6.1e-06	lncRNA
ENSMUSG00000096537	Fam240b	-20.2123	6.1e-06	protein_coding
ENSMUSG00000097640	Gm20033	-20.2123	6.1e-06	lncRNA
ENSMUSG00000110962	Gm47062	-20.2123	6.1e-06	unprocessed_pseudogene
ENSMUSG00000114329	Gm30489	-20.2123	6.1e-06	lncRNA
ENSMUSG00000114715	Gm34471	-20.2123	6.1e-06	lncRNA
ENSMUSG00000021506	Pitx1	-20.0506	7.45e-06	protein_coding
ENSMUSG00000042821	Snai1	-20.0506	7.45e-06	protein_coding
ENSMUSG00000112165	Gm48851	-20.0506	7.45e-06	processed_pseudogene
ENSMUSG00000114305	Gm48437	-20.0506	7.45e-06	TEC
ENSMUSG00000117158	Gm49866	-20.0506	7.45e-06	processed_pseudogene
ENSMUSG00000028536	2610528J11Rik	-19.8592	8.95e-06	protein_coding
ENSMUSG00000055976	Cldn23	-19.8592	8.95e-06	protein_coding
ENSMUSG00000061126	Cyp4f39	-19.8592	8.95e-06	protein_coding
ENSMUSG00000064580	Gm25134	-19.8592	8.95e-06	snRNA
ENSMUSG00000069132	Nxph2	-19.8592	8.95e-06	protein_coding
ENSMUSG00000099381	Gm18303	-19.8592	8.95e-06	processed_pseudogene
ENSMUSG00000105730	Gm43838	-19.8592	8.95e-06	lncRNA
ENSMUSG00000111246	4930517E14Rik	-19.8592	8.95e-06	lncRNA
ENSMUSG00000114537	Gm48569	-19.8592	8.95e-06	TEC
ENSMUSG00000114760	Gm48006	-19.8592	8.95e-06	lncRNA
ENSMUSG00000117235	Gm49938	-19.8592	8.95e-06	lncRNA
ENSMUSG00000026468	Lhx4	-19.6391	1.06e-05	protein_coding
ENSMUSG00000028539	Artn	-19.6391	1.06e-05	protein_coding
ENSMUSG00000030730	Atp2a1	-19.6391	1.06e-05	protein_coding
ENSMUSG00000076922	Traj6	-19.6391	1.06e-05	TR_J_gene
ENSMUSG00000080807	Gm13117	-19.6391	1.06e-05	processed_pseudogene
ENSMUSG00000085576	Dpy19l2	-19.6391	1.06e-05	protein_coding
ENSMUSG00000087011	Gm12930	-19.6391	1.06e-05	lncRNA
ENSMUSG00000097362	Gm26544	-19.6391	1.06e-05	lncRNA
ENSMUSG00000100393	Gm29491	-19.6391	1.06e-05	lncRNA
ENSMUSG00000104672	Gm43665	-19.6391	1.06e-05	TEC
ENSMUSG00000105443	Gm43837	-19.6391	1.06e-05	lncRNA
ENSMUSG00000106456	Gm9678	-19.6391	1.06e-05	unprocessed_pseudogene
ENSMUSG00000107559	Gm44193	-19.6391	1.06e-05	TEC
ENSMUSG00000108429	Gm44603	-19.6391	1.06e-05	processed_pseudogene
ENSMUSG00000108721	Gm44721	-19.6391	1.06e-05	TEC
ENSMUSG00000110813	Gm31497	-19.6391	1.06e-05	lncRNA
ENSMUSG00000111047	Gm4780	-19.6391	1.06e-05	transcribed_processed_pseudogene
ENSMUSG00000118031	Gm19956	-19.6391	1.06e-05	lncRNA
ENSMUSG00002075557		-19.6391	1.06e-05	misc_RNA
ENSMUSG00000031549	Ido2	-19.4406	1.38e-05	protein_coding
ENSMUSG00000071489	Ptgdr	-19.4406	1.38e-05	protein_coding
ENSMUSG00000110441	Gm45790	-19.4406	1.38e-05	lncRNA
ENSMUSG00000041287	Sox15	-19.3873	1.45e-05	protein_coding
ENSMUSG00000064761	Gm23514	-19.3873	1.45e-05	snoRNA
ENSMUSG00000077581	Gm24373	-19.3873	1.45e-05	snoRNA
ENSMUSG00000084308	Gm14593	-19.3873	1.45e-05	processed_pseudogene
ENSMUSG00000087192	Lexis1	-19.3873	1.45e-05	lncRNA
ENSMUSG00000110574	Gm21112	-19.3873	1.45e-05	processed_pseudogene
ENSMUSG00002076568		-19.3873	1.45e-05	snoRNA
ENSMUSG00000027485	Bpifb1	-19.0812	2.15e-05	protein_coding
ENSMUSG00000054892	Txk	-19.0812	2.15e-05	protein_coding
ENSMUSG00000060787	Olfr464	-19.0812	2.15e-05	protein_coding
ENSMUSG00000064672	Gm22806	-19.0812	2.15e-05	snoRNA
ENSMUSG00000065577	Mir329	-19.0812	2.15e-05	miRNA
ENSMUSG00000087947	Gm24249	-19.0812	2.15e-05	snRNA
ENSMUSG00000089844	A530032D15Rik	-19.0812	2.15e-05	protein_coding
ENSMUSG00000106227	Gm43464	-19.0812	2.15e-05	lncRNA
ENSMUSG00000110194	Gm7192	-19.0812	2.15e-05	processed_pseudogene
ENSMUSG00002076778		-19.0812	2.15e-05	snoRNA
ENSMUSG00002076812		-19.0812	2.15e-05	miRNA
ENSMUSG00000027165	Iftap	-7.13288	3.7e-05	protein_coding
ENSMUSG00000033177	Tmprss7	-5.57713	0.000137234	protein_coding
ENSMUSG00000031617	Tmem184c	1.64932	0.000271233	protein_coding
ENSMUSG00000000308	Ckmt1	-2.36404	0.000296998	protein_coding
ENSMUSG00000027478	Dnmt3b	5.49244	0.000516337	protein_coding
ENSMUSG00000102930	Gm38115	-5.78102	0.000536241	lncRNA
ENSMUSG00000026869	Psmd5	1.89277	0.000803749	protein_coding
ENSMUSG00000035783	Acta2	-4.81539	0.00109031	protein_coding
ENSMUSG00000085782	Gm15624	-3.54056	0.00144885	lncRNA
ENSMUSG00000041058	Wwp1	1.58544	0.00151028	protein_coding
ENSMUSG00000032579	Hemk1	-4.41207	0.00198409	protein_coding
ENSMUSG00000018648	Dusp14	-5.30762	0.00289445	protein_coding
ENSMUSG00000102481	Gm37925	3.45662	0.0030028	TEC
ENSMUSG00000019929	Dcn	-5.39517	0.00308551	protein_coding
ENSMUSG00000041592	Sdk2	-2.86438	0.00317796	protein_coding
ENSMUSG00000050010	Shisa3	-5.38301	0.00391412	protein_coding
ENSMUSG00000019734	Tmc4	-7.34191	0.00419835	protein_coding
ENSMUSG00000103739	Gm37653	-3.65855	0.0042393	TEC
ENSMUSG00000106385	Gm42943	-5.30066	0.00443547	TEC
ENSMUSG00000109984	Gm38948	-5.81256	0.00536657	lncRNA
ENSMUSG00000023886	Smoc2	-5.69883	0.00697311	protein_coding
ENSMUSG00000014074	Rnf168	-1.48712	0.00713792	protein_coding
ENSMUSG00000057969	Sema3b	4.84725	0.00766844	protein_coding
ENSMUSG00000105966	Gm43242	4.49138	0.0088531	lncRNA
ENSMUSG00000033826	Dnah8	-4.08968	0.00920733	protein_coding
ENSMUSG00000097727	F630040K05Rik	5.82174	0.00963513	lncRNA
ENSMUSG00000022428	Cby1	2.20532	0.00996294	protein_coding
ENSMUSG00000060985	Tdrd5	-6.0587	0.0102973	protein_coding
ENSMUSG00000035456	Prdm8	-2.406	0.0116132	protein_coding
ENSMUSG00000021636	Marveld2	-7.67031	0.0122387	protein_coding
ENSMUSG00000038146	Notch3	-6.12579	0.0123524	protein_coding
ENSMUSG00000060314	Zfp941	-3.28352	0.0124846	protein_coding
ENSMUSG00000025407	Gli1	-5.12383	0.0129516	protein_coding
ENSMUSG00000054556	Gm4876	-2.93798	0.0151325	lncRNA
ENSMUSG00000071866	Ppia	2.11373	0.0151325	protein_coding
ENSMUSG00000049295	Zfp219	-3.75705	0.0153839	protein_coding
ENSMUSG00000097587	4930578M01Rik	-3.98013	0.0170998	lncRNA
ENSMUSG00000042569	Dhrs7b	2.4687	0.0172083	protein_coding
ENSMUSG00000047606	Ankrd34c	-3.78033	0.0172083	protein_coding
ENSMUSG00000021540	Smad5	1.13229	0.0208048	protein_coding
ENSMUSG00000043410	Hfm1	-6.60488	0.0215234	protein_coding
ENSMUSG00000102192	Gm38167	-6.88611	0.0224298	TEC
ENSMUSG00000036395	Glb1l2	6.18784	0.0225594	protein_coding
ENSMUSG00000103216	Gm37248	-4.31691	0.0234293	TEC
ENSMUSG00000107742	9530085L11Rik	-4.61602	0.0234293	TEC
ENSMUSG00000022120	Obi1	2.56831	0.0245771	protein_coding
ENSMUSG00000037363	Letm2	-2.21635	0.0245771	protein_coding
ENSMUSG00000001334	Fndc5	-1.6446	0.0258454	protein_coding
ENSMUSG00000022339	Ebag9	1.66308	0.026127	protein_coding
ENSMUSG00000039167	Adgrl4	-6.17013	0.026127	protein_coding
ENSMUSG00000058056	Palld	-4.66714	0.026127	protein_coding
ENSMUSG00000062421	Arf2	1.83014	0.026127	protein_coding
ENSMUSG00000029344	Tpst2	-2.33531	0.0287308	protein_coding
ENSMUSG00000041439	Mfsd6	0.845178	0.0287308	protein_coding
ENSMUSG00000053399	Adamts18	-5.63699	0.0287308	protein_coding
ENSMUSG00000086933	4933426K07Rik	-6.82077	0.0308547	lncRNA
ENSMUSG00000103804	Gm37062	-2.81977	0.0332015	lncRNA
ENSMUSG00000102212	C230085N15Rik	-5.75745	0.0395186	TEC
ENSMUSG00000093858	Gm19967	-5.33776	0.0403265	lncRNA
ENSMUSG00000030889	Vwa3a	-5.10984	0.0410854	protein_coding
ENSMUSG00000027714	Exosc9	-2.45079	0.0411819	protein_coding
ENSMUSG00000066760	Psg16	-5.21395	0.0427389	protein_coding
ENSMUSG00000044122	Proca1	-4.39533	0.043569	protein_coding
ENSMUSG00000087174	5530601H04Rik	-2.05239	0.0442167	lncRNA
ENSMUSG00000059588	Calcrl	1.8869	0.0443264	protein_coding
ENSMUSG00000001930	Vwf	-6.08283	0.0471705	protein_coding
ENSMUSG00000108067	Gm43953	-2.90085	0.0481914	TEC
ENSMUSG00000008763	Man1a2	-1.08048	0.0495078	protein_coding
ENSMUSG00000109044	Gm44680	-5.92223	0.0519192	TEC
ENSMUSG00000021009	Ptpn21	-2.07788	0.0521767	protein_coding
ENSMUSG00000041135	Ripk2	-2.74806	0.052712	protein_coding
ENSMUSG00000023072	Cep89	2.09834	0.0541967	protein_coding
ENSMUSG00000104436	Gm37423	-5.33197	0.054454	lncRNA
ENSMUSG00000085069	Prdm16os	-2.67904	0.0566747	lncRNA
ENSMUSG00000006021	Kptn	-2.7512	0.0622468	protein_coding
ENSMUSG00000044452	Zfp507	-1.62781	0.0626185	protein_coding
ENSMUSG00000109648	Svet1	-3.53605	0.0626398	TEC
ENSMUSG00000026924	Sec16a	-0.93973	0.063757	protein_coding
ENSMUSG00000107355	AI839979	-5.71257	0.063971	lncRNA
ENSMUSG00000031224	Magee2	-6.39508	0.0683268	protein_coding
ENSMUSG00000031671	Setd6	-1.71702	0.0731047	protein_coding
ENSMUSG00000037752	Xkr8	-3.55359	0.0733218	protein_coding
ENSMUSG00000103225	Gm37731	3.14502	0.0753483	TEC
ENSMUSG00002075798	7SK	-5.42552	0.0758621	misc_RNA
ENSMUSG00000090698	Apold1	-6.63453	0.0761317	protein_coding
ENSMUSG00000003546	Klc4	-3.03869	0.0775071	protein_coding
ENSMUSG00000102097	A930006L05Rik	-5.9428	0.0775071	lncRNA
ENSMUSG00000032308	Ulk3	2.47724	0.0779638	protein_coding
ENSMUSG00000034413	Neurl1b	2.27139	0.0779638	protein_coding
ENSMUSG00000056481	Cd248	6.86199	0.0786108	protein_coding
ENSMUSG00000045776	Lrtm1	-2.42045	0.0791443	protein_coding
ENSMUSG00000104078	Gm37023	-6.34432	0.0791443	TEC
ENSMUSG00000007476	Lrrc8a	2.09514	0.085265	protein_coding
ENSMUSG00000010392	Gosr1	1.4976	0.085265	protein_coding
ENSMUSG00000104753	Gm35172	-5.43518	0.085265	lncRNA
ENSMUSG00000000167	Pih1d2	-5.11325	0.0877	protein_coding
ENSMUSG00000072640	Lyrm9	-1.74082	0.0880933	protein_coding
ENSMUSG00000027649	Ctnnbl1	3.16981	0.0887354	protein_coding
ENSMUSG00000048602	Morc2b	-3.23634	0.0887354	protein_coding
ENSMUSG00000045790	Ccdc149	-1.75364	0.0889036	protein_coding
ENSMUSG00000025934	Gsta3	-4.99725	0.0971154	protein_coding
ENSMUSG00000114431	Gm48601	3.19351	0.0975959	TEC
ENSMUSG00000031380	Vegfd	-5.59949	0.0997038	protein_coding
ENSMUSG00000006386	Tek	-6.5368	0.0999415	protein_coding
ENSMUSG00000031816	Mthfsd	2.37479	0.0999415	protein_coding
ENSMUSG00000040521	Tsfm	-5.68604	0.0999415	protein_coding
ENSMUSG00000108883	Gm44623	-6.36246	0.0999415	lncRNA
ENSMUSG00000001120	Pcbp3	-2.31676	0.104747	protein_coding
ENSMUSG00000006850	Tmco6	-1.98131	0.107051	protein_coding
ENSMUSG00000017607	Tns4	-6.92039	0.107302	protein_coding
ENSMUSG00000039706	Ldb2	-1.37127	0.112359	protein_coding
ENSMUSG00000041278	Ttc1	1.03439	0.112359	protein_coding
ENSMUSG00000041734	Kirrel	-6.14696	0.114315	protein_coding
ENSMUSG00000032564	Cpne4	-2.83569	0.11816	protein_coding
ENSMUSG00000027956	Tmem144	0.908485	0.120826	protein_coding
ENSMUSG00000036264	Fstl4	-2.13543	0.121874	protein_coding
ENSMUSG00000034800	Zfp661	-6.30506	0.122141	protein_coding
ENSMUSG00000117231	Gm41609	-3.3421	0.122141	lncRNA
ENSMUSG00000034758	Tle6	-5.33401	0.123079	protein_coding
ENSMUSG00000031980	Agt	-5.07738	0.123289	protein_coding
ENSMUSG00000103926	Gm37894	-6.93446	0.123517	TEC
ENSMUSG00000040658	Dnph1	5.12673	0.124187	protein_coding
ENSMUSG00000108185	Gm19653	4.7854	0.124687	processed_pseudogene
ENSMUSG00000070337	Gpr179	5.66918	0.124862	protein_coding
ENSMUSG00000093739	Gm20692	-5.66868	0.124862	lncRNA
ENSMUSG00000114709	Gm47920	-5.60634	0.124862	lncRNA
ENSMUSG00000034681	Rnps1	1.58033	0.126512	protein_coding
ENSMUSG00000109217	Gm44676	-5.11103	0.126804	TEC
ENSMUSG00000040681	Hmgn1	1.21984	0.127263	protein_coding
ENSMUSG00000022375	Lrrc6	-6.09607	0.13142	protein_coding
ENSMUSG00000022837	Iqcb1	1.63575	0.13142	protein_coding
ENSMUSG00000029055	Plch2	-1.95956	0.13142	protein_coding
ENSMUSG00000033633	Clec18a	-5.40007	0.13142	protein_coding
ENSMUSG00000043644	0610009L18Rik	-4.06578	0.13142	lncRNA
ENSMUSG00000046798	Cldn12	-1.57496	0.13142	protein_coding
ENSMUSG00000041598	Cdc42ep4	-2.53566	0.134242	protein_coding
ENSMUSG00000025791	Pgm1	-2.12416	0.143018	protein_coding
ENSMUSG00000091722	Siah3	3.30211	0.145309	protein_coding
ENSMUSG00000024592	C330018D20Rik	-2.46506	0.146828	protein_coding
ENSMUSG00000020253	Ppm1m	2.07199	0.147976	protein_coding
ENSMUSG00000076612	Ighg2c	-5.73441	0.147976	IG_C_gene
ENSMUSG00000028729	Ebna1bp2	1.40935	0.150422	protein_coding
ENSMUSG00000097251	5033417F24Rik	-4.93888	0.15211	lncRNA
ENSMUSG00000110910	4921534A09Rik	6.32738	0.154547	TEC
ENSMUSG00000101970	Chaserr	1.19481	0.155036	lncRNA
ENSMUSG00000057054	Inca1	3.55094	0.158126	protein_coding
ENSMUSG00000103075	Gm38109	-6.13267	0.158126	TEC
ENSMUSG00000058246	Gm10037	-6.05454	0.158363	protein_coding
ENSMUSG00000097397	Gm16861	-3.90839	0.159984	lncRNA
ENSMUSG00000038456	Dennd2a	1.17277	0.160142	protein_coding
ENSMUSG00000041789	2700046A07Rik	-5.88286	0.160142	lncRNA
ENSMUSG00000071456	1110002L01Rik	-5.21934	0.160142	lncRNA
ENSMUSG00000085389	1700003M07Rik	-5.2319	0.160142	lncRNA
ENSMUSG00000110523	C230057M02Rik	-2.46529	0.160142	lncRNA
ENSMUSG00000030314	Atg7	1.10016	0.160974	protein_coding
ENSMUSG00000039759	Thap3	-2.66079	0.160974	protein_coding
ENSMUSG00000042451	Mybph	-7.00654	0.160974	protein_coding
ENSMUSG00000075602	Ly6a	-6.14151	0.163996	protein_coding
ENSMUSG00000048905	Bnip5	4.30155	0.165835	protein_coding
ENSMUSG00000031627	Irf2	-1.26547	0.167956	protein_coding
ENSMUSG00000032607	Amt	2.10983	0.167956	protein_coding
ENSMUSG00000103238	Gm36527	2.82892	0.167956	TEC
ENSMUSG00000106354	Gm42607	-3.24061	0.168813	TEC
ENSMUSG00000115186	Gm49417	-3.72471	0.16888	lncRNA
ENSMUSG00000025495	Ptdss2	-2.29559	0.174235	protein_coding
ENSMUSG00000031492	Chrnb3	-7.3431	0.174235	protein_coding
ENSMUSG00000097563	Gm26638	-3.514	0.174235	lncRNA
ENSMUSG00000047417	Rexo1	-1.32269	0.175318	protein_coding
ENSMUSG00000045053	Kcng3	-2.85348	0.175431	protein_coding
ENSMUSG00000016028	Celsr1	4.14589	0.17637	protein_coding
ENSMUSG00000040270	Bach2	1.13729	0.17637	protein_coding
ENSMUSG00000028439	Fam219a	-1.29633	0.17691	protein_coding
ENSMUSG00000053214	Gm9899	-3.77781	0.179246	lncRNA
ENSMUSG00000062372	Otof	-2.48045	0.1801	protein_coding
ENSMUSG00000022336	Eif3e	0.894258	0.18255	protein_coding
ENSMUSG00000098731	Mir7027	-6.3269	0.18255	miRNA
ENSMUSG00000000792	Slc5a5	2.77492	0.198627	protein_coding
ENSMUSG00000020142	Slc1a4	1.54489	0.199201	protein_coding
ENSMUSG00000034022	Cpsf1	-1.27554	0.199201	protein_coding
ENSMUSG00000106981	Gm45495	3.34664	0.199201	lncRNA
ENSMUSG00000020282	Rhbdf1	3.3249	0.202058	protein_coding
ENSMUSG00000024246	Thumpd2	-4.02888	0.203859	protein_coding
ENSMUSG00000031478	Nek3	-6.10543	0.204485	protein_coding
ENSMUSG00000087239	Btf3-ps2	-5.30409	0.210099	processed_pseudogene
ENSMUSG00000072294	Klf12	-1.38127	0.213017	protein_coding
ENSMUSG00000028637	Ccdc30	1.76983	0.215432	protein_coding
ENSMUSG00000059970	Hspa2	-1.23797	0.216813	protein_coding
ENSMUSG00000039563	2210406O10Rik	-5.17023	0.220819	lncRNA
ENSMUSG00000001988	Npas1	-4.06935	0.222704	protein_coding
ENSMUSG00000022551	Cyc1	-0.965287	0.222704	protein_coding
ENSMUSG00000091534	Gm17195	-3.80961	0.222704	processed_pseudogene
ENSMUSG00002076866		-5.87642	0.223526	miRNA
ENSMUSG00000032368	Zic1	-6.35525	0.226165	protein_coding
ENSMUSG00000061393	Acvr2b	-2.25934	0.227207	protein_coding
ENSMUSG00000094091	Gm21885	5.10895	0.227979	protein_coding
ENSMUSG00000061322	Dnai1	-4.99558	0.232418	protein_coding
ENSMUSG00000089907	Gm16169	3.68751	0.232418	lncRNA
ENSMUSG00000103693	Gm37529	3.19362	0.232418	lncRNA
ENSMUSG00000107728	Gm38910	-5.90971	0.232418	lncRNA
ENSMUSG00000056656	Apol8	-6.60953	0.235731	protein_coding
ENSMUSG00000085687	Gm16153	-3.629	0.235731	lncRNA
ENSMUSG00000105445	Gm42972	-2.14524	0.235731	TEC
ENSMUSG00000109416	Gm44863	6.08268	0.235731	TEC
ENSMUSG00000040097	Flywch1	-1.33056	0.241092	protein_coding
ENSMUSG00000074063	Osgin1	-6.217	0.241092	protein_coding
ENSMUSG00000118134	4930549G23Rik	-6.33514	0.241092	lncRNA
ENSMUSG00000064247	Plcxd1	-3.88621	0.24263	protein_coding
ENSMUSG00000093436	Gm20646	-4.23031	0.24263	lncRNA
ENSMUSG00000026843	Fubp3	1.09991	0.244177	protein_coding
ENSMUSG00000042010	Acacb	-5.08794	0.244177	protein_coding
ENSMUSG00000090667	Mdfic2	-6.56657	0.244177	protein_coding
ENSMUSG00000102559	Gm37570	-1.79552	0.244177	TEC
ENSMUSG00000104515	Gm37163	-5.93478	0.244177	TEC
ENSMUSG00000106758	Gm42731	4.43929	0.244177	TEC
ENSMUSG00000116995	Gm21926	-1.68591	0.244177	transcribed_processed_pseudogene
ENSMUSG00000045657	Pcdhb10	-3.18221	0.244484	protein_coding
ENSMUSG00000113665	Gm47603	-2.33035	0.244484	TEC
ENSMUSG00000031105	Slc25a14	-2.34885	0.244524	protein_coding
ENSMUSG00000036661	Dennd3	-5.01062	0.246137	protein_coding
ENSMUSG00000110010	Gm45629	-5.04896	0.246137	TEC
ENSMUSG00000089933	Gm16101	-6.42649	0.247064	processed_pseudogene
ENSMUSG00000032712	Resf1	1.27009	0.247477	protein_coding
ENSMUSG00000020869	Lrrc59	0.884853	0.249527	protein_coding
ENSMUSG00000024030	Abcg1	0.81965	0.254329	protein_coding
ENSMUSG00000031174	Rpgr	-1.40483	0.254329	protein_coding
ENSMUSG00000058966	Tlcd3b	-1.99936	0.254329	protein_coding
ENSMUSG00000035486	Plk5	-4.00436	0.256303	protein_coding
ENSMUSG00000031068	Glrx3	-1.59884	0.257481	protein_coding
ENSMUSG00000060950	Trmt61a	2.4455	0.258815	protein_coding
ENSMUSG00000006732	Mettl1	-5.29865	0.259464	protein_coding
ENSMUSG00000087526	Gm15738	-2.42943	0.259464	lncRNA
ENSMUSG00000103561	Gm38069	-6.42941	0.259464	TEC
ENSMUSG00000109606	Gm45537	-4.36473	0.259464	TEC
ENSMUSG00000028322	Exosc3	2.6396	0.259818	protein_coding
ENSMUSG00000036278	Macrod1	3.1998	0.261706	protein_coding
ENSMUSG00000020843	Timm22	1.87036	0.264434	protein_coding
ENSMUSG00000028898	Trnau1ap	-2.89701	0.264434	protein_coding
ENSMUSG00000021990	Spata13	1.65526	0.26915	protein_coding
ENSMUSG00000053604	Rpia	2.28665	0.26996	protein_coding
ENSMUSG00000027122	Arl14ep	1.3683	0.270407	protein_coding
ENSMUSG00000040289	Hey1	1.9503	0.270407	protein_coding
ENSMUSG00000056698	Elmod3	1.87565	0.272799	protein_coding
ENSMUSG00000118202	C030017B01Rik	-1.84644	0.27737	lncRNA
ENSMUSG00000073423	Zfp414	-1.99284	0.277764	protein_coding
ENSMUSG00000036334	Igsf10	2.22462	0.278273	protein_coding
ENSMUSG00000054715	Zscan22	1.57686	0.27893	protein_coding
ENSMUSG00000024079	Eif2ak2	2.31634	0.283309	protein_coding
ENSMUSG00000035506	Slc12a8	-4.31623	0.283309	protein_coding
ENSMUSG00000026890	Lhx6	-2.31651	0.285924	protein_coding
ENSMUSG00000003526	Prodh	-2.00542	0.29015	protein_coding
ENSMUSG00000014329	Bicc1	-1.73156	0.29015	protein_coding
ENSMUSG00000024346	Pfdn1	1.55415	0.29015	protein_coding
ENSMUSG00000032113	Chek1	-3.59822	0.29015	protein_coding
ENSMUSG00000038644	Pold1	-3.13417	0.29015	protein_coding
ENSMUSG00000053091	Lins1	-2.91109	0.29015	protein_coding
ENSMUSG00000054648	Zfp869	1.48248	0.29015	protein_coding
ENSMUSG00000071662	Polr2g	1.04573	0.29015	protein_coding
ENSMUSG00000085029	Gm13569	-5.79995	0.29015	lncRNA
ENSMUSG00000105742	Gm42748	-4.49865	0.291672	TEC
ENSMUSG00000023017	Asic1	1.51156	0.292996	protein_coding
ENSMUSG00000031986	Sprtn	1.82186	0.292996	protein_coding
ENSMUSG00000038034	Igsf8	-0.914117	0.292996	protein_coding
ENSMUSG00000044667	Plppr4	-1.07843	0.292996	protein_coding
ENSMUSG00000018931	Natd1	-1.26089	0.293254	protein_coding
ENSMUSG00000032267	Usp28	-1.27224	0.293254	protein_coding
ENSMUSG00000035297	Cops4	0.985159	0.293254	protein_coding
ENSMUSG00000041556	Fbxo2	1.38359	0.293254	protein_coding
ENSMUSG00000048796	Cyb561d1	-1.9705	0.293254	protein_coding
ENSMUSG00000066357	Wdr6	-2.95553	0.293254	protein_coding
ENSMUSG00000046101	Mcmdc2	-3.8839	0.29364	protein_coding
ENSMUSG00000020067	Mypn	-5.13798	0.294499	protein_coding
ENSMUSG00000041710	Trpc5	-2.25628	0.294499	protein_coding
ENSMUSG00000061136	Prpf40a	0.811307	0.294499	protein_coding
ENSMUSG00000086043	Gm12473	-4.35693	0.294499	lncRNA
ENSMUSG00000102277	A130050O07Rik	-1.70265	0.294499	TEC
ENSMUSG00000109946	Brd3os	1.73851	0.294499	protein_coding
ENSMUSG00000114539	Gm47921	-5.35043	0.294499	lncRNA
ENSMUSG00000115275	9630050E16Rik	2.54995	0.294499	TEC
ENSMUSG00000106384	Gm43188	-2.75852	0.295522	TEC
ENSMUSG00000068114	Ccdc134	1.96406	0.296209	protein_coding
ENSMUSG00000027469	Tpx2	3.95602	0.297524	protein_coding
ENSMUSG00000074682	Zcchc3	2.65139	0.297524	protein_coding
ENSMUSG00000107947	Gm44438	-2.41783	0.297524	TEC
ENSMUSG00000114584	Gm47694	1.7024	0.297524	TEC
ENSMUSG00000058897	Col25a1	-2.30592	0.298081	protein_coding
ENSMUSG00000103472	Pcdhga7	1.90782	0.298081	protein_coding
ENSMUSG00000054874	Pcnx3	0.904052	0.298412	protein_coding
ENSMUSG00000001349	Cnn1	-6.03344	0.298763	protein_coding
ENSMUSG00000031758	Cdyl2	-4.61395	0.298763	protein_coding
ENSMUSG00000034748	Sirt6	1.82939	0.298763	protein_coding
ENSMUSG00000063796	Slc22a8	-3.9493	0.298763	protein_coding
ENSMUSG00000034910	Pygo1	-1.27568	0.299304	protein_coding
ENSMUSG00000068299	Nat8f4	-5.0436	0.299304	protein_coding
ENSMUSG00000113680	Gm47405	-2.17374	0.299304	lncRNA
ENSMUSG00000032401	Lctl	-4.38706	0.302964	protein_coding
ENSMUSG00000019590	Cyb561	-2.95331	0.304504	protein_coding
ENSMUSG00000025782	Taf3	1.36728	0.307227	protein_coding
ENSMUSG00000019518	Ap4m1	-2.55525	0.308837	protein_coding
ENSMUSG00000096727	Psmb9	3.30602	0.316931	protein_coding
ENSMUSG00000038564	Ift172	-1.66603	0.321481	protein_coding
ENSMUSG00000028701	Lurap1	1.15259	0.322788	protein_coding
ENSMUSG00000074006	Omp	-5.60061	0.322788	protein_coding
ENSMUSG00000092210	A930009A15Rik	5.85582	0.322788	protein_coding
ENSMUSG00000074361	C5ar2	-4.24088	0.323397	protein_coding
ENSMUSG00000028864	Hgf	-5.70028	0.324594	protein_coding
ENSMUSG00000081516	Gm12470	-1.86375	0.327306	processed_pseudogene
ENSMUSG00000039349	C130074G19Rik	-2.57209	0.327451	protein_coding
ENSMUSG00000115568	Tiaf2	-2.74588	0.328157	TEC
ENSMUSG00000020992	4930512B01Rik	-2.56357	0.328416	lncRNA
ENSMUSG00000053166	Cdh22	2.48132	0.330299	protein_coding
ENSMUSG00000029466	Anapc7	-1.79329	0.333382	protein_coding
ENSMUSG00000030960	Eef1akmt2	1.95823	0.333949	protein_coding
ENSMUSG00000038463	Olfml2b	-1.83269	0.333949	protein_coding
ENSMUSG00000116597	Gm536	-6.14839	0.334556	lncRNA
ENSMUSG00000116946	Gm41442	-3.41543	0.334556	lncRNA
ENSMUSG00000043336	Filip1l	1.48771	0.340072	protein_coding
ENSMUSG00000033373	Fntb	-2.20583	0.340864	protein_coding
ENSMUSG00000005881	Ergic3	0.929756	0.344126	protein_coding
ENSMUSG00000042436	Mfap4	-6.87895	0.344126	protein_coding
ENSMUSG00000017716	Birc5	5.18626	0.346321	protein_coding
ENSMUSG00000103748	Gm38243	-3.2222	0.347663	TEC
ENSMUSG00000029672	Fam3c	0.939812	0.348192	protein_coding
ENSMUSG00000043602	Zfp3	2.98534	0.35361	protein_coding
ENSMUSG00000028300	C9orf72	-1.394	0.355091	protein_coding
ENSMUSG00000097180	2700038G22Rik	4.21041	0.355091	lncRNA
ENSMUSG00000111623	Gm48303	-5.36875	0.355459	TEC
ENSMUSG00000091844	Gm8251	-4.48089	0.356523	protein_coding
ENSMUSG00000102101	Zbtb11os1	-5.2523	0.361034	lncRNA
ENSMUSG00000028454	Pigo	-1.94066	0.362902	protein_coding
ENSMUSG00000097615	Gm2061	-6.30037	0.363905	lncRNA
ENSMUSG00000021774	Ube2e1	-2.33227	0.365838	protein_coding
ENSMUSG00000061119	Prcp	1.44483	0.366235	protein_coding
ENSMUSG00000024054	Smchd1	0.83255	0.368003	protein_coding
ENSMUSG00000039994	Timeless	5.09967	0.368003	protein_coding
ENSMUSG00000060808	B9d1os	-6.59102	0.368003	lncRNA
ENSMUSG00000107595	Gm44441	-3.31212	0.370629	TEC
ENSMUSG00000059248	Septin9	-1.3286	0.37191	protein_coding
ENSMUSG00000117192	Gm18649	-5.80325	0.37191	processed_pseudogene
ENSMUSG00000104867	Gm43728	-5.89093	0.376521	lncRNA
ENSMUSG00000020024	Cep83	-1.02336	0.377038	protein_coding
ENSMUSG00000029602	Rasal1	-1.51964	0.379257	protein_coding
ENSMUSG00000035615	Frmpd1	-3.25106	0.379257	protein_coding
ENSMUSG00000046574	Prr12	-1.05503	0.384885	protein_coding
ENSMUSG00000054150	Syne3	-1.69286	0.384885	protein_coding
ENSMUSG00000021003	Galc	0.939324	0.385128	protein_coding
ENSMUSG00000024245	Tmem178	-1.74646	0.387181	protein_coding
ENSMUSG00000027827	Kcnab1	1.39212	0.388763	protein_coding
ENSMUSG00000086239	Gm14329	-6.44984	0.388763	lncRNA
ENSMUSG00000009739	Pou6f1	-1.00582	0.38931	protein_coding
ENSMUSG00000025962	Fastkd2	1.97069	0.38931	protein_coding
ENSMUSG00000039662	Icmt	-1.31072	0.38931	protein_coding
ENSMUSG00000045624	Esf1	-1.14155	0.38931	protein_coding
ENSMUSG00000048486	Fitm2	2.476	0.38931	protein_coding
ENSMUSG00000020044	Timp3	-0.884324	0.390645	protein_coding
ENSMUSG00000028889	Yrdc	-2.15168	0.390645	protein_coding
ENSMUSG00000091754	Gm3636	5.22839	0.390645	protein_coding
ENSMUSG00000054434	Tmem120b	2.69022	0.390991	protein_coding
ENSMUSG00000028307	Aldob	4.12565	0.392367	protein_coding
ENSMUSG00000084898	Gm12371	5.13678	0.392367	lncRNA
ENSMUSG00000031266	Gla	2.32095	0.393356	protein_coding
ENSMUSG00000104872	1700008B11Rik	-5.84577	0.393356	lncRNA
ENSMUSG00000041654	Slc39a11	-4.41453	0.394778	protein_coding
ENSMUSG00000114045	Gm34220	2.85228	0.394778	TEC
ENSMUSG00000031429	Psmd10	2.61447	0.3965	protein_coding
ENSMUSG00000099419	1700001D01Rik	4.00753	0.3965	lncRNA
ENSMUSG00000102600	Gm37266	-2.44597	0.399014	TEC
ENSMUSG00000019539	Rcn3	4.10549	0.399828	protein_coding
ENSMUSG00000053819	Camk2d	-0.909814	0.399828	protein_coding
ENSMUSG00000040139	9430038I01Rik	-4.56793	0.402481	protein_coding
ENSMUSG00000104994	Gm42989	2.81584	0.402481	TEC
ENSMUSG00000115518	Gm10791	1.4125	0.402481	lncRNA
ENSMUSG00000014773	Dll1	1.59209	0.404093	protein_coding
ENSMUSG00000024570	Rbfa	-2.74396	0.404093	protein_coding
ENSMUSG00000046671	Mtfr1l	1.08585	0.404393	protein_coding
ENSMUSG00000078234	Klhdc7a	4.0819	0.404421	protein_coding
ENSMUSG00000103026	Gm31326	-4.78883	0.404421	TEC
ENSMUSG00000007653	Gabrb2	-1.07753	0.405088	protein_coding
ENSMUSG00000023952	Gtpbp2	-1.58148	0.405088	protein_coding
ENSMUSG00000116941	Gm46578	-4.06536	0.405088	processed_pseudogene
ENSMUSG00000025235	Bbs4	1.77465	0.409028	protein_coding
ENSMUSG00000060586	H2-Eb1	-5.41362	0.409754	protein_coding
ENSMUSG00000107300	Gm43279	4.67859	0.412307	TEC
ENSMUSG00000020766	Galk1	2.14786	0.413802	protein_coding
ENSMUSG00000109178	Gm3257	2.94552	0.413802	processed_pseudogene
ENSMUSG00000116644	4933426B08Rik	-6.822	0.413887	lncRNA
ENSMUSG00000025169	Ogfod3	2.24183	0.414698	protein_coding
ENSMUSG00000025921	Rdh10	3.00247	0.414698	protein_coding
ENSMUSG00000028184	Adgrl2	-0.963613	0.414698	protein_coding
ENSMUSG00000029287	Tgfbr3	-3.55235	0.414698	protein_coding
ENSMUSG00000042938	Gm14117	-2.51364	0.414698	processed_pseudogene
ENSMUSG00000085957	Syna	-3.64169	0.414698	protein_coding
ENSMUSG00000097111	Peak1os	5.48693	0.414698	lncRNA
ENSMUSG00000102401	Gm37864	-2.45874	0.414698	lncRNA
ENSMUSG00000102579	Gm37965	-6.31399	0.414698	TEC
ENSMUSG00000006611	Hfe	-2.14449	0.417436	protein_coding
ENSMUSG00000106045	Gm42996	3.05393	0.420316	TEC
ENSMUSG00000003352	Cacnb3	-0.979305	0.422809	protein_coding
ENSMUSG00000042770	Hebp1	1.84557	0.422835	protein_coding
ENSMUSG00000020573	Pik3cg	-1.5756	0.423672	protein_coding
ENSMUSG00000024170	Telo2	2.88636	0.423672	protein_coding
ENSMUSG00000029447	Cct6a	0.889401	0.423672	protein_coding
ENSMUSG00000033308	Dpyd	1.97963	0.423672	protein_coding
ENSMUSG00000042207	Kdm5b	-1.15864	0.423672	protein_coding
ENSMUSG00000097311	Gm26871	-2.39423	0.423721	lncRNA
ENSMUSG00000024074	Crim1	-1.03705	0.423853	protein_coding
ENSMUSG00000024259	Slc25a46	0.909882	0.423853	protein_coding
ENSMUSG00000024410	Rmc1	1.07862	0.423853	protein_coding
ENSMUSG00000038630	Zkscan16	-1.62093	0.423853	protein_coding
ENSMUSG00000074776	Gm10754	-5.51987	0.423853	lncRNA
ENSMUSG00000110077	Gm45632	3.03814	0.423853	TEC
ENSMUSG00000108732	2310043P16Rik	-5.33993	0.426572	TEC
ENSMUSG00000109398	Gm3854	-4.14065	0.427252	protein_coding
ENSMUSG00000108808	Gm45204	-3.27311	0.428358	TEC
ENSMUSG00000051329	Nup160	1.04802	0.431451	protein_coding
ENSMUSG00000029186	Pi4k2b	-2.33714	0.432223	protein_coding
ENSMUSG00000006731	B4galnt1	1.17828	0.434375	protein_coding
ENSMUSG00000034327	Kctd9	1.63405	0.43523	protein_coding
ENSMUSG00000024527	Afg3l2	-0.931052	0.435986	protein_coding
ENSMUSG00000041117	Ccdc8	-5.59167	0.43781	protein_coding
ENSMUSG00000064215	Ifi27	1.31061	0.43781	protein_coding
ENSMUSG00000028187	Rpf1	2.18906	0.439491	protein_coding
ENSMUSG00000014837	4931428F04Rik	-3.93174	0.440425	protein_coding
ENSMUSG00000030322	Mbd4	-1.55275	0.441084	protein_coding
ENSMUSG00000026669	Mcm10	4.44292	0.443288	protein_coding
ENSMUSG00000048572	Tmem252	-5.82072	0.443288	protein_coding
ENSMUSG00000081619	Gm13351	4.30374	0.443288	processed_pseudogene
ENSMUSG00000026388	3110009E18Rik	-4.65714	0.444179	protein_coding
ENSMUSG00000027286	Lrrc57	-1.76555	0.444179	protein_coding
ENSMUSG00000032125	Robo4	-5.57388	0.444179	protein_coding
ENSMUSG00000037465	Klf10	1.03965	0.444179	protein_coding
ENSMUSG00000045594	Glb1	-1.70709	0.444179	protein_coding
ENSMUSG00000046999	1110032F04Rik	-3.91713	0.444179	protein_coding
ENSMUSG00000052821	Cysltr1	3.4428	0.444179	protein_coding
ENSMUSG00000087636	Gm4660	-5.53912	0.444179	processed_pseudogene
ENSMUSG00000118330	Gm30042	-3.35989	0.444179	lncRNA
ENSMUSG00000086486	Ift88os	6.18706	0.444217	lncRNA
ENSMUSG00000097884	Gm26543	-4.37379	0.444217	lncRNA
ENSMUSG00000075569	Rsph10b	-6.1423	0.444236	protein_coding
ENSMUSG00000074345	Tnfaip8l3	-3.76564	0.444281	protein_coding
ENSMUSG00000111030	Gm47234	2.69484	0.444937	TEC
ENSMUSG00000085026	Srrm3os	3.37418	0.446489	lncRNA
ENSMUSG00000107996	Gm44228	-2.86966	0.446489	TEC
ENSMUSG00000021286	Zfyve21	-2.10332	0.449075	protein_coding
ENSMUSG00000022204	Ngdn	1.26862	0.449075	protein_coding
ENSMUSG00000022400	Rbx1	-1.28599	0.449075	protein_coding
ENSMUSG00000032127	Vps11	1.3187	0.449075	protein_coding
ENSMUSG00000039546	Ajap1	-1.70073	0.449075	protein_coding
ENSMUSG00000045411	2410002F23Rik	-1.74227	0.449075	protein_coding
ENSMUSG00000055943	Emc7	0.973776	0.449075	protein_coding
ENSMUSG00000110030	Gm45546	5.70496	0.449075	TEC
ENSMUSG00000027895	Kcnc4	-1.70129	0.449459	protein_coding
ENSMUSG00000034345	Gtf2h5	0.959942	0.449459	protein_coding
ENSMUSG00000038055	Dexi	1.3961	0.449459	protein_coding
ENSMUSG00000041609	Bicdl1	1.80826	0.449459	protein_coding
ENSMUSG00000049001	Ndnf	2.52229	0.449459	protein_coding
ENSMUSG00000071647	Eml3	1.79713	0.449459	protein_coding
ENSMUSG00000087362	Gm13710	6.10966	0.449459	lncRNA
ENSMUSG00000103966	Gm37120	-5.21854	0.449459	TEC
ENSMUSG00000103891	Gm37941	2.4254	0.456467	TEC
ENSMUSG00000039914	Coq10a	1.37527	0.45673	protein_coding
ENSMUSG00000014959	Gorasp2	-1.04092	0.4572	protein_coding
ENSMUSG00000025885	Myo5b	-1.58422	0.4572	protein_coding
ENSMUSG00000039004	Bmp6	3.57056	0.4572	protein_coding
ENSMUSG00000028012	Rrh	-4.84388	0.45798	protein_coding
ENSMUSG00000021367	Edn1	4.09201	0.459032	protein_coding
ENSMUSG00000036036	Zfp57	2.36498	0.459032	protein_coding
ENSMUSG00000030341	Tnfrsf1a	2.16109	0.459664	protein_coding
ENSMUSG00000032735	Ablim3	-1.97738	0.46036	protein_coding
ENSMUSG00000079608	Stard6	-5.94851	0.460565	protein_coding
ENSMUSG00000105861	Gm43508	-5.75253	0.460764	TEC
ENSMUSG00000028381	Ugcg	1.2143	0.463254	protein_coding
ENSMUSG00000051435	Fhad1	3.42733	0.46853	protein_coding
ENSMUSG00000112358	Gm33869	2.62091	0.471304	TEC
ENSMUSG00000024969	Mark2	-0.829407	0.474035	protein_coding
ENSMUSG00000030551	Nr2f2	-3.67993	0.474035	protein_coding
ENSMUSG00000048978	Nrsn1	0.760182	0.476441	protein_coding
ENSMUSG00000060166	Zdhhc8	-1.03026	0.477833	protein_coding
ENSMUSG00000068099	1500009C09Rik	-1.12648	0.477833	protein_coding
ENSMUSG00000074736	Syndig1	-4.35028	0.477833	protein_coding
ENSMUSG00000040703	Cyp2s1	-4.95078	0.478089	protein_coding
ENSMUSG00000071856	Mcc	-1.35045	0.478089	protein_coding
ENSMUSG00000107155	Gm43793	-5.73124	0.478707	TEC
ENSMUSG00000045160	Bola3	2.68669	0.481664	protein_coding
ENSMUSG00000031971	Ccsap	-1.83789	0.484804	protein_coding
ENSMUSG00000051331	Cacna1c	-0.843015	0.486483	protein_coding
ENSMUSG00000052281	Tspan32os	4.41835	0.486483	lncRNA
ENSMUSG00000024725	Ostf1	1.62075	0.490517	protein_coding
ENSMUSG00000025533	Asl	-1.47248	0.490517	protein_coding
ENSMUSG00000064125	Prr36	-1.26991	0.490517	protein_coding
ENSMUSG00000103024	Gm37685	-5.88047	0.490517	TEC
ENSMUSG00000116673	A630089N07Rik	-3.52708	0.490517	protein_coding
ENSMUSG00000071708	Sms	-1.66207	0.491576	protein_coding
ENSMUSG00000103146	Gm37745	2.13168	0.49234	TEC
ENSMUSG00000036073	Galt	-1.53169	0.495295	protein_coding
ENSMUSG00000037348	Paqr7	-1.63625	0.495295	protein_coding
ENSMUSG00000117294	Gm49839	-3.74372	0.495599	TEC
ENSMUSG00000025894	Aasdhppt	1.73285	0.496919	protein_coding
ENSMUSG00000041355	Ssr2	1.57137	0.497316	protein_coding
ENSMUSG00000027577	Chrna4	-0.962384	0.498147	protein_coding
ENSMUSG00000029127	Zbtb49	-1.99612	0.49893	protein_coding
ENSMUSG00000050244	Heatr1	1.57774	0.500772	protein_coding
ENSMUSG00000110068	Gm45294	2.8008	0.500772	TEC
ENSMUSG00000021591	Glrx	-1.78732	0.501724	protein_coding
ENSMUSG00000037735	2810032G03Rik	-2.91349	0.501724	lncRNA
ENSMUSG00000037847	Nmrk1	2.27175	0.503214	protein_coding
ENSMUSG00000102461	Gm37166	-5.10273	0.503214	TEC
ENSMUSG00000045777	Ifitm10	-2.85415	0.505234	protein_coding
ENSMUSG00000060371	Caln1	-1.4171	0.505234	protein_coding
ENSMUSG00000079164	Tlr5	-2.81084	0.505234	protein_coding
ENSMUSG00000021500	Ddx46	-0.878515	0.505439	protein_coding
ENSMUSG00000103591	Gm38365	2.71282	0.505439	TEC
ENSMUSG00000005682	Pan2	-1.73073	0.505535	protein_coding
ENSMUSG00000051236	Msrb3	2.67822	0.507828	protein_coding
ENSMUSG00000040488	Ltbp4	-1.60351	0.507886	protein_coding
ENSMUSG00000045917	Tmem268	2.22192	0.507886	protein_coding
ENSMUSG00000063663	Brwd3	-1.32119	0.507886	protein_coding
ENSMUSG00000064293	Cntn4	-1.0415	0.507886	protein_coding
ENSMUSG00000110540	Gm45743	-4.90362	0.507886	TEC
ENSMUSG00000081944	Gm12276	-3.38813	0.508582	processed_pseudogene
ENSMUSG00000039117	Taf4	1.36413	0.510109	protein_coding
ENSMUSG00000045665	Mfsd5	-0.981554	0.511175	protein_coding
ENSMUSG00000030319	Cand2	3.3841	0.512278	protein_coding
ENSMUSG00000097870	Gm26868	-5.54558	0.513724	lncRNA
ENSMUSG00000104571	Gm43010	-3.39104	0.513724	TEC
ENSMUSG00000070643	Sox13	2.59857	0.513813	protein_coding
ENSMUSG00000089026	Gm25014	-5.73746	0.513813	snRNA
ENSMUSG00000040209	Zfp704	-0.846226	0.514421	protein_coding
ENSMUSG00000022554	Hgh1	3.45694	0.515893	protein_coding
ENSMUSG00000030929	Eri2	-2.09459	0.515893	protein_coding
ENSMUSG00000051220	Ercc6l	5.5141	0.515893	protein_coding
ENSMUSG00000101299	Gm28175	-5.15984	0.515893	lncRNA
ENSMUSG00000103482	Gm37999	-3.62973	0.515893	TEC
ENSMUSG00000038507	Parp12	-2.15294	0.516116	protein_coding
ENSMUSG00000040412	Elapor1	-1.55609	0.516116	protein_coding
ENSMUSG00000018830	Myh11	-2.83102	0.519898	protein_coding
ENSMUSG00000028138	Adh5	-1.13204	0.519898	protein_coding
ENSMUSG00000097321	1700028E10Rik	-3.23318	0.519898	lncRNA
ENSMUSG00000025421	Hdhd2	1.43959	0.520266	protein_coding
ENSMUSG00000034936	Arl4d	2.53867	0.520266	protein_coding
ENSMUSG00000066877	Nck2	-1.95505	0.520266	protein_coding
ENSMUSG00000086430	4930551O13Rik	-2.98471	0.520266	lncRNA
ENSMUSG00000020803	Txndc17	1.14587	0.520789	protein_coding
ENSMUSG00000023175	Bsg	-0.690779	0.520789	protein_coding
ENSMUSG00000025340	Rabgef1	1.26742	0.520789	protein_coding
ENSMUSG00000043969	Emx2	2.87979	0.523215	protein_coding
ENSMUSG00000033717	Adra2a	-4.96247	0.524565	protein_coding
ENSMUSG00000033762	Recql4	-4.97654	0.524565	protein_coding
ENSMUSG00000042208	0610010F05Rik	-1.1082	0.524609	protein_coding
ENSMUSG00000021215	Net1	-1.61864	0.528685	protein_coding
ENSMUSG00000109387	Gm45182	-1.64224	0.528685	TEC
ENSMUSG00000117814	Gm50431	1.91915	0.529365	lncRNA
ENSMUSG00000050240	Hic2	2.15913	0.533574	protein_coding
ENSMUSG00000055811	Cldn17	6.01549	0.533574	protein_coding
ENSMUSG00000021796	Bmpr1a	1.00268	0.538783	protein_coding
ENSMUSG00000075592	Nynrin	-1.52105	0.538783	protein_coding
ENSMUSG00000039163	Cmc1	1.42472	0.541623	protein_coding
ENSMUSG00000109598	Gm36356	-5.12034	0.541634	lncRNA
ENSMUSG00000039116	Adgrg6	-4.87976	0.542014	protein_coding
ENSMUSG00000026873	Phf19	-4.03338	0.546284	protein_coding
ENSMUSG00000027132	Katnbl1	1.42576	0.547017	protein_coding
ENSMUSG00000038225	Primpol	-3.37729	0.547017	protein_coding
ENSMUSG00000094840	Muc3a	2.59057	0.547501	protein_coding
ENSMUSG00000036985	Zdhhc9	-0.570585	0.549434	protein_coding
ENSMUSG00000019232	Etnppl	-2.12268	0.549845	protein_coding
ENSMUSG00000050891	Tatdn1	1.49501	0.551523	protein_coding
ENSMUSG00000078619	Smarcd2	-2.10534	0.555006	protein_coding
ENSMUSG00000104316	Gm37909	-4.52935	0.556098	TEC
ENSMUSG00000085289	Gm15337	-5.14331	0.556606	lncRNA
ENSMUSG00000086145	Gm15479	5.5927	0.556606	lncRNA
ENSMUSG00000024276	Zfp397	1.11505	0.559001	protein_coding
ENSMUSG00000117876	Gm50146	-5.87297	0.559001	lncRNA
ENSMUSG00000081058	H3c15	-4.94792	0.559155	protein_coding
ENSMUSG00000020307	Cdc34	-1.91029	0.55945	protein_coding
ENSMUSG00000025037	Maoa	1.20095	0.559608	protein_coding
ENSMUSG00000028125	Abca4	-3.06244	0.559608	protein_coding
ENSMUSG00000029204	Rhoh	-2.74263	0.559608	protein_coding
ENSMUSG00000037410	Tbc1d2b	1.52523	0.559608	protein_coding
ENSMUSG00000051503	Gm6583	-5.44249	0.559608	protein_coding
ENSMUSG00000053181	A830005F24Rik	5.27124	0.559608	protein_coding
ENSMUSG00000114177	Gm18362	-5.44542	0.559608	processed_pseudogene
ENSMUSG00000004707	Ly9	-4.09386	0.560862	protein_coding
ENSMUSG00000041261	Car8	1.48815	0.560862	protein_coding
ENSMUSG00000086453	Gm11457	-4.68835	0.561611	lncRNA
ENSMUSG00000038074	Fkbp14	2.18058	0.565593	protein_coding
ENSMUSG00000111163	Gm46136	-4.56474	0.565593	transcribed_unprocessed_pseudogene
ENSMUSG00000042055	Wdr11	1.19986	0.566925	protein_coding
ENSMUSG00000046295	Ankle1	6.07963	0.569301	protein_coding
ENSMUSG00000050777	Tmem37	-4.62215	0.571158	protein_coding
ENSMUSG00000110830	Gm46218	4.68147	0.571403	lncRNA
ENSMUSG00000024669	Cd5	4.25567	0.57288	protein_coding
ENSMUSG00000117285	Gm49863	-2.32778	0.573717	processed_pseudogene
ENSMUSG00000006494	Pdk1	1.1103	0.574295	protein_coding
ENSMUSG00000013611	Snx31	6.41782	0.574295	protein_coding
ENSMUSG00000017417	Plxdc1	-2.38149	0.574295	protein_coding
ENSMUSG00000032648	Pygm	-1.83713	0.574295	protein_coding
ENSMUSG00000070426	Rnf121	2.14699	0.574295	protein_coding
ENSMUSG00000079557	Marchf2	1.12052	0.574295	protein_coding
ENSMUSG00000082497	Gm40	-6.39612	0.574295	unprocessed_pseudogene
ENSMUSG00000032295	Man2c1	1.27418	0.575527	protein_coding
ENSMUSG00000108154	Gm44033	3.15021	0.575527	TEC
ENSMUSG00000038916	Soga3	-0.974448	0.576356	protein_coding
ENSMUSG00000066797	Zfp648	-5.5045	0.576356	protein_coding
ENSMUSG00000091329	1700112D23Rik	-6.10572	0.576356	lncRNA
ENSMUSG00000104621	Gm43185	6.70009	0.576356	TEC
ENSMUSG00000034330	Plcg2	2.06969	0.58033	protein_coding
ENSMUSG00000045575	Vmn1r233	-6.83209	0.58045	protein_coding
ENSMUSG00000021767	Kat6b	-0.672199	0.581914	protein_coding
ENSMUSG00000029007	Agtrap	3.29236	0.581914	protein_coding
ENSMUSG00000039911	Spsb1	0.773865	0.581914	protein_coding
ENSMUSG00000111481	Gm47652	5.39549	0.581914	TEC
ENSMUSG00000108024	Gm43912	-3.80179	0.58328	TEC
ENSMUSG00000115729	Gm5468	-6.0863	0.58514	lncRNA
ENSMUSG00000115373	Gm49194	-5.63611	0.587266	lncRNA
ENSMUSG00000027796	Smad9	-2.47809	0.588211	protein_coding
ENSMUSG00000028990	Lzic	1.33781	0.588211	protein_coding
ENSMUSG00000101799	9330175M20Rik	3.281	0.588211	lncRNA
ENSMUSG00000025245	Lztfl1	-1.07902	0.599486	protein_coding
ENSMUSG00000028603	Scp2	1.10983	0.599486	protein_coding
ENSMUSG00000036123	Slc9a3	3.27008	0.599486	protein_coding
ENSMUSG00000041084	Ostc	1.27584	0.599486	protein_coding
ENSMUSG00000051951	Xkr4	0.911369	0.599486	protein_coding
ENSMUSG00000037957	Wdr20	1.10686	0.601159	protein_coding
ENSMUSG00000068130	Zfp442	-1.96217	0.601159	protein_coding
ENSMUSG00000032185	Carm1	-1.2758	0.601971	protein_coding
ENSMUSG00000033597	Caskin1	1.06316	0.601971	protein_coding
ENSMUSG00000090266	Mettl23	-1.41258	0.602423	protein_coding
ENSMUSG00000105011	Gm43210	-6.23213	0.602423	TEC
ENSMUSG00000025938	Slco5a1	-3.37647	0.603873	protein_coding
ENSMUSG00000029397	Rchy1	1.42585	0.603873	protein_coding
ENSMUSG00000035772	Mrps2	-1.25182	0.603873	protein_coding
ENSMUSG00000036526	Card11	5.95519	0.603873	protein_coding
ENSMUSG00000073415	Gm10501	-5.73649	0.603873	lncRNA
ENSMUSG00000090397	Gm17096	2.46253	0.603873	lncRNA
ENSMUSG00000106317	Gm43848	1.7881	0.603873	lncRNA
ENSMUSG00000114479	Gm49375	-2.57156	0.605357	lncRNA
ENSMUSG00000021090	Lrrc9	5.44668	0.606188	protein_coding
ENSMUSG00000020866	Cacna1g	-1.06191	0.606363	protein_coding
ENSMUSG00000053559	Smagp	-5.10249	0.608798	protein_coding
ENSMUSG00000031772	Cntnap4	-3.49284	0.609402	protein_coding
ENSMUSG00000033972	Zfp944	-2.16823	0.609402	protein_coding
ENSMUSG00000044816	D630023F18Rik	-6.3371	0.609402	protein_coding
ENSMUSG00000044912	Syt16	-1.12648	0.610248	protein_coding
ENSMUSG00000004933	Matk	1.39107	0.611527	protein_coding
ENSMUSG00000014313	Cox6c	0.5807	0.613252	protein_coding
ENSMUSG00000028945	Rheb	1.00592	0.613252	protein_coding
ENSMUSG00000031264	Btk	-4.56668	0.613252	protein_coding
ENSMUSG00000106108	Gm43221	-5.35953	0.613252	lncRNA
ENSMUSG00000052921	Arhgef15	-2.21268	0.616111	protein_coding
ENSMUSG00000025144	Cenpx	-1.33095	0.616643	protein_coding
ENSMUSG00000054013	Tmem179	1.82099	0.618016	protein_coding
ENSMUSG00000025354	Dnajc14	1.21603	0.620396	protein_coding
ENSMUSG00000110672	Gm45786	-5.40809	0.620396	TEC
ENSMUSG00000032890	Rims3	-1.49872	0.621583	protein_coding
ENSMUSG00000037353	Letmd1	-1.08074	0.621583	protein_coding
ENSMUSG00000044982	Sft2d3	2.14389	0.621822	protein_coding
ENSMUSG00000106390	Gm5551	4.33134	0.621822	processed_pseudogene
ENSMUSG00000049489	Ccnq	2.03852	0.623454	protein_coding
ENSMUSG00000056153	Socs6	1.30599	0.623454	protein_coding
ENSMUSG00000061086	Myl4	-2.66064	0.623454	protein_coding
ENSMUSG00000010751	Tnfrsf22	1.98094	0.624378	protein_coding
ENSMUSG00000045482	Trrap	-0.987833	0.624378	protein_coding
ENSMUSG00000048578	Mlec	1.10539	0.624378	protein_coding
ENSMUSG00000075025	Gm10804	2.79715	0.62472	lncRNA
ENSMUSG00000016179	Camk1g	-2.37888	0.625283	protein_coding
ENSMUSG00000020709	Adap2	-1.50638	0.625283	protein_coding
ENSMUSG00000103060	Gm36969	-2.85385	0.625283	TEC
ENSMUSG00000084970	1700060J05Rik	3.365	0.627525	lncRNA
ENSMUSG00000028478	Clta	0.89917	0.627639	protein_coding
ENSMUSG00000032369	Plscr1	5.11163	0.627639	protein_coding
ENSMUSG00000062380	Tubb3	-1.34	0.627639	protein_coding
ENSMUSG00000085471	4933423P22Rik	1.8784	0.627639	lncRNA
ENSMUSG00000029190	D5Ertd579e	0.549751	0.630404	protein_coding
ENSMUSG00000020389	Cdkl3	1.81705	0.631215	protein_coding
ENSMUSG00000034311	Kif4	-2.45334	0.631215	protein_coding
ENSMUSG00000035944	Ttc38	-1.7174	0.631215	protein_coding
ENSMUSG00000086401	Gm15559	-4.43047	0.631215	lncRNA
ENSMUSG00000032353	Tmed3	1.97287	0.63178	protein_coding
ENSMUSG00000046572	Zfp518b	1.48776	0.63178	protein_coding
ENSMUSG00000050074	Spink8	-4.91959	0.63178	protein_coding
ENSMUSG00000027698	Nceh1	-0.63202	0.6345	protein_coding
ENSMUSG00000029659	Medag	-4.81152	0.635032	protein_coding
ENSMUSG00000014782	Plekhg4	-4.13539	0.635496	protein_coding
ENSMUSG00000047180	Neurl3	-1.58109	0.635496	protein_coding
ENSMUSG00000079304	Tex52	0.919116	0.635496	protein_coding
ENSMUSG00000107750	Gm44013	4.01352	0.635496	TEC
ENSMUSG00000117377	Gm8468	-4.86923	0.635616	processed_pseudogene
ENSMUSG00000030058	Copg1	-0.833885	0.63579	protein_coding
ENSMUSG00000029416	Slc15a4	-0.708506	0.637834	protein_coding
ENSMUSG00000102571	Gm37967	4.0802	0.640691	TEC
ENSMUSG00000095332	Gm9821	2.72278	0.641059	lncRNA
ENSMUSG00000024944	Arl2	0.922287	0.643898	protein_coding
ENSMUSG00000026933	Camsap1	-0.9231	0.643898	protein_coding
ENSMUSG00000029360	Gm9754	-4.34557	0.643898	lncRNA
ENSMUSG00000032586	Traip	-3.07396	0.643898	protein_coding
ENSMUSG00000032913	Lrig2	0.924798	0.643898	protein_coding
ENSMUSG00000040111	Gramd1b	-0.533932	0.643898	protein_coding
ENSMUSG00000048371	Pdp2	1.12373	0.643898	protein_coding
ENSMUSG00000057156	Homez	-2.28213	0.643898	protein_coding
ENSMUSG00000087968	Gm25395	4.76715	0.643898	scaRNA
ENSMUSG00000093884	Olfr239	-5.10126	0.643898	protein_coding
ENSMUSG00000059921	Unc5c	0.594468	0.644383	protein_coding
ENSMUSG00000028807	Zbtb8a	-5.76935	0.644647	protein_coding
ENSMUSG00000047343	Mettl21c	2.18632	0.644647	protein_coding
ENSMUSG00000106432	Gm43259	-2.41363	0.646193	lncRNA
ENSMUSG00000056665	Them6	-2.48778	0.64622	protein_coding
ENSMUSG00000024347	Psd2	-1.08026	0.646553	protein_coding
ENSMUSG00000043284	Tmem11	-1.23861	0.646604	protein_coding
ENSMUSG00000100396	Gm29367	-4.46412	0.646604	lncRNA
ENSMUSG00000011960	Ccnt1	0.749197	0.648821	protein_coding
ENSMUSG00000027496	Aurka	-2.89076	0.648821	protein_coding
ENSMUSG00000069631	Strada	-1.61498	0.648821	protein_coding
ENSMUSG00000104427	Gm38368	-3.35278	0.648821	TEC
ENSMUSG00000116249	Gm49484	5.1524	0.648821	lncRNA
ENSMUSG00000023027	Atf1	1.10961	0.649596	protein_coding
ENSMUSG00000028358	Zfp618	-4.93325	0.649596	protein_coding
ENSMUSG00000057246	BC051142	-5.18118	0.650717	protein_coding
ENSMUSG00000037617	Spag1	-1.49648	0.65206	protein_coding
ENSMUSG00000018239	Zcchc10	-2.13374	0.652766	protein_coding
ENSMUSG00000019146	Cacng2	1.10011	0.652766	protein_coding
ENSMUSG00000020652	Cenpo	2.25983	0.652766	protein_coding
ENSMUSG00000020941	Map3k14	-1.99536	0.652766	protein_coding
ENSMUSG00000022211	Carmil3	-1.43696	0.652766	protein_coding
ENSMUSG00000026544	Dusp23	-3.03455	0.652766	protein_coding
ENSMUSG00000026841	Fibcd1	-6.12796	0.652766	protein_coding
ENSMUSG00000030030	1700003E16Rik	-3.63461	0.652766	protein_coding
ENSMUSG00000034471	Caskin2	1.08969	0.652766	protein_coding
ENSMUSG00000043987	Cep164	2.12762	0.652766	protein_coding
ENSMUSG00000054408	Spcs3	0.747441	0.652766	protein_coding
ENSMUSG00000056758	Hmga2	4.54135	0.652766	protein_coding
ENSMUSG00000067370	B3galt4	-5.18327	0.652766	protein_coding
ENSMUSG00000072770	Acrbp	3.20347	0.652766	protein_coding
ENSMUSG00000074136	4930513N10Rik	-4.97307	0.652766	lncRNA
ENSMUSG00000087475	4933406I18Rik	2.71713	0.652766	lncRNA
ENSMUSG00000096699	Rps19-ps4	-4.34784	0.652766	processed_pseudogene
ENSMUSG00000105408	Gm7285	3.21128	0.652766	processed_pseudogene
ENSMUSG00000105843	Gm19439	-0.977994	0.652766	TEC
ENSMUSG00000106244	Gm43046	2.11229	0.652766	TEC
ENSMUSG00000107835	Gm43999	5.50971	0.652766	TEC
ENSMUSG00000108819	Gm45177	-2.82347	0.652766	TEC
ENSMUSG00000109279	Gm45220	2.00779	0.652766	TEC
ENSMUSG00000112741	Gm47341	-3.75182	0.652766	TEC
ENSMUSG00000113927	5330409N07Rik	5.0508	0.652766	TEC
ENSMUSG00000051000	Fam160a1	-5.61607	0.65321	protein_coding
ENSMUSG00000053226	Dand5	2.56599	0.65321	protein_coding
ENSMUSG00000018381	Abi3	-2.93489	0.657447	protein_coding
ENSMUSG00000025189	Cnnm1	-1.20541	0.657447	protein_coding
ENSMUSG00000024317	Rnf138	1.11055	0.657679	protein_coding
ENSMUSG00000030534	Vps33b	-1.19799	0.657679	protein_coding
ENSMUSG00000029328	Hnrnpdl	0.585061	0.658208	protein_coding
ENSMUSG00000110997	2610028D06Rik	4.69547	0.658208	TEC
ENSMUSG00000085134	Gm11659	1.78592	0.65858	lncRNA
ENSMUSG00000005656	Snx6	1.08952	0.660392	protein_coding
ENSMUSG00000016554	Eif3d	1.53842	0.66272	protein_coding
ENSMUSG00000031257	Nox1	6.90357	0.66272	protein_coding
ENSMUSG00000036580	Spg20	0.810309	0.66272	protein_coding
ENSMUSG00000069814	Ccdc92b	1.28925	0.66272	protein_coding
ENSMUSG00000018567	Gabarap	-0.825658	0.662756	protein_coding
ENSMUSG00000020412	Ascc2	1.20366	0.663459	protein_coding
ENSMUSG00000021067	Sav1	1.32298	0.663459	protein_coding
ENSMUSG00000023966	Rsph9	2.68278	0.663459	protein_coding
ENSMUSG00000024087	Cyp1b1	-5.77452	0.663459	protein_coding
ENSMUSG00000024236	Svil	-1.00306	0.663459	protein_coding
ENSMUSG00000055980	Irs1	1.15708	0.663459	protein_coding
ENSMUSG00000093598	A730085K08Rik	5.56717	0.663459	lncRNA
ENSMUSG00000097392	Thoc2l	0.771661	0.663459	protein_coding
ENSMUSG00000109429	Gm45223	1.75494	0.663459	TEC
ENSMUSG00000062960	Kdr	-2.70582	0.66739	protein_coding
ENSMUSG00000108718	Gm44749	-2.96849	0.672286	TEC
ENSMUSG00000040040	Ift88	-1.44773	0.673412	protein_coding
ENSMUSG00000006941	Eif1b	1.03679	0.673461	protein_coding
ENSMUSG00000012076	Brms1l	1.3555	0.674071	protein_coding
ENSMUSG00000021595	Nsun2	1.00268	0.674071	protein_coding
ENSMUSG00000022537	Tmem44	-1.1171	0.674071	protein_coding
ENSMUSG00000024780	Cdc37l1	0.476509	0.674071	protein_coding
ENSMUSG00000026675	Hsd17b7	1.1357	0.674071	protein_coding
ENSMUSG00000027808	Serp1	0.950973	0.674071	protein_coding
ENSMUSG00000028224	Nbn	-1.4558	0.674071	protein_coding
ENSMUSG00000031537	Ikbkb	0.919064	0.674071	protein_coding
ENSMUSG00000031691	Tnpo2	-0.875388	0.674071	protein_coding
ENSMUSG00000033590	Myo5c	-2.85578	0.674071	protein_coding
ENSMUSG00000033751	Gadd45gip1	2.83401	0.674071	protein_coding
ENSMUSG00000039244	E130309D02Rik	1.28464	0.674071	protein_coding
ENSMUSG00000045648	Vwc2l	-3.32031	0.674071	protein_coding
ENSMUSG00000045672	Col27a1	1.45836	0.674071	protein_coding
ENSMUSG00000049946	BC030500	-3.68991	0.674071	protein_coding
ENSMUSG00000067818	Myl9	-5.24774	0.674071	protein_coding
ENSMUSG00000106265	Gm42490	3.21822	0.674071	TEC
ENSMUSG00000108923	4933431C10Rik	-3.54156	0.676352	TEC
ENSMUSG00000113067	Gm47166	3.32992	0.676352	TEC
ENSMUSG00000103161	Gm38148	-1.90759	0.677794	TEC
ENSMUSG00000022186	Oxct1	0.674072	0.678089	protein_coding
ENSMUSG00000041920	Slc16a6	2.15407	0.678089	protein_coding
ENSMUSG00000028730	Cfap57	5.86655	0.678131	protein_coding
ENSMUSG00000029359	Tesc	-1.6322	0.682138	protein_coding
ENSMUSG00000023885	Thbs2	-2.34653	0.6846	protein_coding
ENSMUSG00000028150	Rorc	-6.14039	0.6846	protein_coding
ENSMUSG00000028850	Gpatch3	2.48237	0.6846	protein_coding
ENSMUSG00000033970	Rfc3	-2.83913	0.6846	protein_coding
ENSMUSG00000040888	Gfer	1.03336	0.6846	protein_coding
ENSMUSG00000042857	Gm9776	2.72576	0.6846	lncRNA
ENSMUSG00000051351	Zfp46	-1.36554	0.6846	protein_coding
ENSMUSG00000102374	Gm38387	-2.40876	0.6846	TEC
ENSMUSG00000105304	Gm43696	-2.31732	0.6846	lncRNA
ENSMUSG00000110499	Gm45873	-3.91682	0.6846	TEC
ENSMUSG00000004637	Wwox	-1.92664	0.68462	protein_coding
ENSMUSG00000102331	Gm19938	1.51758	0.68462	lncRNA
ENSMUSG00000026176	Ctdsp1	-1.02076	0.685177	protein_coding
ENSMUSG00000079697	Gm5751	4.4995	0.686724	protein_coding
ENSMUSG00000004568	Arhgef18	1.29274	0.687548	protein_coding
ENSMUSG00000074129	Rpl13a	1.71425	0.690134	protein_coding
ENSMUSG00000112925	Gm31763	-3.75247	0.692527	lncRNA
ENSMUSG00000054404	Slfn5	-3.34958	0.694908	protein_coding
ENSMUSG00000035775	Krt20	-2.15345	0.69733	protein_coding
ENSMUSG00000086155	9430041J12Rik	-3.94694	0.69733	lncRNA
ENSMUSG00000003469	Phyhip	-1.17686	0.697669	protein_coding
ENSMUSG00000031864	Ints10	-0.850043	0.697669	protein_coding
ENSMUSG00000041215	Yeats2	-0.812778	0.697669	protein_coding
ENSMUSG00000046280	She	4.34435	0.697669	protein_coding
ENSMUSG00000049625	Tifab	-5.70506	0.697669	protein_coding
ENSMUSG00000104272	Gm38297	-4.78312	0.697669	TEC
ENSMUSG00000002496	Tsc2	0.765824	0.697986	protein_coding
ENSMUSG00000019906	Lin7a	-1.44268	0.697986	protein_coding
ENSMUSG00000042709	Atpaf2	-1.55308	0.697986	protein_coding
ENSMUSG00000106951	5930430L01Rik	-3.24667	0.697986	lncRNA
ENSMUSG00000067931	Zfp948	2.2387	0.698981	protein_coding
ENSMUSG00000098900	Gm18190	-5.33751	0.698981	transcribed_unprocessed_pseudogene
ENSMUSG00000000827	Tpd52l2	1.12534	0.702986	protein_coding
ENSMUSG00000015133	Lrrk1	-3.47208	0.702986	protein_coding
ENSMUSG00000015659	Serac1	-1.19411	0.702986	protein_coding
ENSMUSG00000020374	Rasgef1c	-2.08267	0.702986	protein_coding
ENSMUSG00000046523	Kctd4	1.06522	0.702986	protein_coding
ENSMUSG00000070394	Tmem256	1.46036	0.702986	protein_coding
ENSMUSG00000084552	Gm24840	-5.29116	0.702986	snRNA
ENSMUSG00000085084	4930570G19Rik	-1.30894	0.702986	lncRNA
ENSMUSG00000102142	Gm26930	1.3995	0.702986	lncRNA
ENSMUSG00000109372	Gm19410	-1.43093	0.702986	protein_coding
ENSMUSG00000117324	Gm32432	5.87171	0.702986	lncRNA
ENSMUSG00000001767	Crnkl1	0.815516	0.70516	protein_coding
ENSMUSG00000024913	Lrp5	1.88813	0.70516	protein_coding
ENSMUSG00000025877	Hk3	-1.86196	0.705341	protein_coding
ENSMUSG00000032109	Nlrx1	-3.0809	0.705804	protein_coding
ENSMUSG00000031871	Cdh5	-5.01626	0.708921	protein_coding
ENSMUSG00000042029	Ncapg2	-1.85803	0.708921	protein_coding
ENSMUSG00000061524	Zic2	3.21518	0.708921	protein_coding
ENSMUSG00000045509	Gpr150	-3.97839	0.709238	protein_coding
ENSMUSG00000000411	Tssk3	-5.45069	0.710076	protein_coding
ENSMUSG00000004451	Ralb	1.85079	0.710076	protein_coding
ENSMUSG00000007836	Hnrnpa0	1.23905	0.710076	protein_coding
ENSMUSG00000008438	Adam21	-5.92407	0.710076	protein_coding
ENSMUSG00000020661	Dnmt3a	0.590415	0.710076	protein_coding
ENSMUSG00000022774	Ncbp2	0.703784	0.710076	protein_coding
ENSMUSG00000023068	Nus1	1.08912	0.710076	protein_coding
ENSMUSG00000026111	Unc50	1.77973	0.710076	protein_coding
ENSMUSG00000028003	Lrat	-3.87376	0.710076	protein_coding
ENSMUSG00000029775	Klhdc10	-0.88607	0.710076	protein_coding
ENSMUSG00000030232	Aebp2	0.712552	0.710076	protein_coding
ENSMUSG00000030722	Nfatc2ip	2.92034	0.710076	protein_coding
ENSMUSG00000032537	Ephb1	0.640466	0.710076	protein_coding
ENSMUSG00000034570	Inpp5j	-1.0267	0.710076	protein_coding
ENSMUSG00000040532	Abhd11	-1.97808	0.710076	protein_coding
ENSMUSG00000040663	Clcf1	-4.57867	0.710076	protein_coding
ENSMUSG00000045519	Zfp560	2.09361	0.710076	protein_coding
ENSMUSG00000059897	Zfp930	-2.74166	0.710076	protein_coding
ENSMUSG00000087185	Gm13872	-2.73957	0.710076	lncRNA
ENSMUSG00000105009	Gm42774	-4.12292	0.711634	processed_pseudogene
ENSMUSG00000026888	Grb14	0.686711	0.712664	protein_coding
ENSMUSG00000029507	Pus1	-3.35114	0.712664	protein_coding
ENSMUSG00000033948	Zswim5	-1.26563	0.712664	protein_coding
ENSMUSG00000036845	Lin37	-1.82849	0.712664	protein_coding
ENSMUSG00000051590	Map3k19	-2.47292	0.712664	protein_coding
ENSMUSG00000063568	Jazf1	-1.81165	0.712664	protein_coding
ENSMUSG00000085311	Gm15445	4.11949	0.712664	lncRNA
ENSMUSG00000093721	Gm3896	3.7754	0.712664	lncRNA
ENSMUSG00000097881	Celrr	-5.40963	0.712664	lncRNA
ENSMUSG00000103162	Gm38147	-3.523	0.712664	TEC
ENSMUSG00000105229	Gm43149	4.65938	0.712664	lncRNA
ENSMUSG00000107802	1700126G02Rik	4.14878	0.712664	lncRNA
ENSMUSG00000031433	Rbm41	1.3121	0.712718	protein_coding
ENSMUSG00000040125	Gpr26	-0.79475	0.712718	protein_coding
ENSMUSG00000055900	Tmem69	-1.98364	0.712718	protein_coding
ENSMUSG00000109865	Hspa14	1.57616	0.712718	protein_coding
ENSMUSG00000016918	Sulf1	1.92584	0.713121	protein_coding
ENSMUSG00000020331	Hcn2	0.943772	0.713121	protein_coding
ENSMUSG00000039899	Fgl2	-4.01812	0.713121	protein_coding
ENSMUSG00000048939	Atp13a5	2.24374	0.713121	protein_coding
ENSMUSG00000055305	Zfp93	-2.65527	0.713121	protein_coding
ENSMUSG00000086612	Gm12064	-4.80975	0.713121	lncRNA
ENSMUSG00000106706	C530043K16Rik	-2.16647	0.713121	TEC
ENSMUSG00000022577	Ly6h	-1.90426	0.714399	protein_coding
ENSMUSG00000002803	Btbd6	0.826382	0.714863	protein_coding
ENSMUSG00000021373	Cap2	-1.37279	0.714863	protein_coding
ENSMUSG00000021494	Ddx41	1.78552	0.714863	protein_coding
ENSMUSG00000021541	Trpc7	-4.11603	0.714863	protein_coding
ENSMUSG00000022048	Dpysl2	0.556871	0.714863	protein_coding
ENSMUSG00000022706	Mrpl40	-1.79798	0.714863	protein_coding
ENSMUSG00000030346	Rad51ap1	-5.23847	0.714863	protein_coding
ENSMUSG00000032673	Prorsd1	-2.19475	0.714863	protein_coding
ENSMUSG00000033256	Shf	-2.82734	0.714863	protein_coding
ENSMUSG00000033596	Rfwd3	-1.21763	0.714863	protein_coding
ENSMUSG00000035171	1110059E24Rik	-2.38242	0.714863	protein_coding
ENSMUSG00000035212	Leprot	1.47629	0.714863	protein_coding
ENSMUSG00000035278	Plekhj1	1.46189	0.714863	protein_coding
ENSMUSG00000036026	Tmem63b	-0.70467	0.714863	protein_coding
ENSMUSG00000037151	Lrrc20	-2.45652	0.714863	protein_coding
ENSMUSG00000037703	Lzts3	-0.931527	0.714863	protein_coding
ENSMUSG00000039208	Metrnl	2.19876	0.714863	protein_coding
ENSMUSG00000041202	Pla2g2d	-2.77227	0.714863	protein_coding
ENSMUSG00000042087	4933440N22Rik	-4.30258	0.714863	TEC
ENSMUSG00000045039	Megf8	-1.01891	0.714863	protein_coding
ENSMUSG00000052305	Hbb-bs	4.93257	0.714863	protein_coding
ENSMUSG00000052616	Terb1	-4.71673	0.714863	protein_coding
ENSMUSG00000057899	Adgrf2	3.01797	0.714863	protein_coding
ENSMUSG00000061979	Rcc1l	1.61965	0.714863	protein_coding
ENSMUSG00000066415	Msl2	0.712225	0.714863	protein_coding
ENSMUSG00000071226	Cecr2	1.05551	0.714863	protein_coding
ENSMUSG00000077167	Gm24119	-4.91569	0.714863	snoRNA
ENSMUSG00000104572	Fbxw23	2.38378	0.714863	transcribed_unprocessed_pseudogene
ENSMUSG00000110816	Gm19178	-3.64726	0.714863	processed_pseudogene
ENSMUSG00000113596	Gm48452	3.52193	0.714863	processed_pseudogene
ENSMUSG00000117897	Gm50151	-2.29204	0.714863	TEC
ENSMUSG00000015013	Trappc2l	-2.15283	0.716261	protein_coding
ENSMUSG00000025083	Afap1l2	2.10546	0.716261	protein_coding
ENSMUSG00000031533	Mrps31	-1.43039	0.716261	protein_coding
ENSMUSG00000033467	Crlf2	-2.04993	0.716261	protein_coding
ENSMUSG00000053716	Dusp7	-0.904571	0.716261	protein_coding
ENSMUSG00000103427	Gm37534	1.345	0.716261	TEC
ENSMUSG00000040605	Bace2	2.9989	0.71705	protein_coding
ENSMUSG00000040842	Szrd1	1.13088	0.71705	protein_coding
ENSMUSG00000044456	Rin3	-1.8112	0.71705	protein_coding
ENSMUSG00000061286	Exosc5	2.06169	0.71705	protein_coding
ENSMUSG00000083006	Gm15715	7.69173	0.71705	processed_pseudogene
ENSMUSG00000015711	Prune1	-2.55327	0.717839	protein_coding
ENSMUSG00000000028	Cdc45	-3.81557	0.718217	protein_coding
ENSMUSG00000054958	Nt5c1a	-4.77039	0.718217	protein_coding
ENSMUSG00000112637	Gm48225	2.61759	0.718217	TEC
ENSMUSG00000060594	Layn	-4.7706	0.71826	protein_coding
ENSMUSG00000115834	Gm10385	-5.46892	0.719262	lncRNA
ENSMUSG00000025133	Ints4	-0.839621	0.720263	protein_coding
ENSMUSG00000038233	Gask1a	2.62928	0.720263	protein_coding
ENSMUSG00000045441	Gprin3	-1.34579	0.72057	protein_coding
ENSMUSG00000101587	Gm29036	-2.9642	0.72057	transcribed_processed_pseudogene
ENSMUSG00000102846	Gm10292	6.35725	0.72057	processed_pseudogene
ENSMUSG00000027809	Etfdh	1.33859	0.721458	protein_coding
ENSMUSG00002076174	7SK	3.27865	0.72165	misc_RNA
ENSMUSG00000089994	Gm16239	-5.98013	0.72261	lncRNA
ENSMUSG00000026134	Prim2	1.94209	0.723167	protein_coding
ENSMUSG00000061371	Zfp873	2.67541	0.723191	protein_coding
ENSMUSG00000105253	Gm42522	-5.49939	0.724013	processed_pseudogene
ENSMUSG00000002767	Mrpl2	1.46468	0.725821	protein_coding
ENSMUSG00000035401	Emsy	-0.627119	0.725959	protein_coding
ENSMUSG00000103251	Gm37519	-5.81942	0.725959	TEC
ENSMUSG00000017615	Tnfaip1	-1.24894	0.726114	protein_coding
ENSMUSG00000000567	Sox9	-1.72963	0.728412	protein_coding
ENSMUSG00000020948	Klhl28	0.978461	0.728412	protein_coding
ENSMUSG00000021377	Dek	0.82177	0.728412	protein_coding
ENSMUSG00000022490	Ppp1r1a	-1.18174	0.728412	protein_coding
ENSMUSG00000022793	B4galt4	2.20513	0.728412	protein_coding
ENSMUSG00000023348	Trip6	2.36389	0.728412	protein_coding
ENSMUSG00000025786	Zdhhc3	0.991681	0.728412	protein_coding
ENSMUSG00000026787	Gad2	-1.31491	0.728412	protein_coding
ENSMUSG00000027408	Cpxm1	-2.01449	0.728412	protein_coding
ENSMUSG00000033991	Ttc37	1.06573	0.728412	protein_coding
ENSMUSG00000041912	Tdrkh	1.2992	0.728412	protein_coding
ENSMUSG00000047221	Fam185a	1.87454	0.728412	protein_coding
ENSMUSG00000049303	Syt12	-2.80212	0.728412	protein_coding
ENSMUSG00000054944	5330416C01Rik	-4.38355	0.728412	lncRNA
ENSMUSG00000071715	Ncf4	-5.657	0.728412	protein_coding
ENSMUSG00000102296	Gm37543	3.79057	0.728412	TEC
ENSMUSG00000115333	Gm34590	-5.90521	0.728412	lncRNA
ENSMUSG00000081783	Gm15599	5.58735	0.728799	processed_pseudogene
ENSMUSG00000030770	Parva	-1.47677	0.729197	protein_coding
ENSMUSG00000117842	Gm41793	5.30132	0.72952	lncRNA
ENSMUSG00000009214	Mymk	-6.46428	0.729572	protein_coding
ENSMUSG00000070953	Rabepk	1.31955	0.729572	protein_coding
ENSMUSG00000022808	Snx4	0.901991	0.729983	protein_coding
ENSMUSG00000110129	Gm45453	-5.45079	0.73353	TEC
ENSMUSG00000066258	Trim12a	-3.34299	0.735842	protein_coding
ENSMUSG00000043398	Gpr135	-3.40927	0.737085	protein_coding
ENSMUSG00000020448	Rnf185	1.84344	0.737211	protein_coding
ENSMUSG00000031145	Prickle3	4.0812	0.737249	protein_coding
ENSMUSG00000107881	Gm44250	-3.24853	0.737249	TEC
ENSMUSG00000021684	Pde8b	-1.18972	0.740737	protein_coding
ENSMUSG00000025899	Alkbh8	0.937239	0.740737	protein_coding
ENSMUSG00000037686	Aspg	-5.09472	0.740737	protein_coding
ENSMUSG00000113946	Gm47250	6.24286	0.740737	processed_pseudogene
ENSMUSG00000116645	Gm49584	-3.70425	0.740737	lncRNA
ENSMUSG00000019689	Fmc1	1.15165	0.742167	protein_coding
ENSMUSG00000039543	Cfap70	-4.85877	0.742209	protein_coding
ENSMUSG00000024691	Fam111a	2.37272	0.743728	protein_coding
ENSMUSG00000026228	Htr2b	2.48012	0.74477	protein_coding
ENSMUSG00000075288	Gm6913	3.14106	0.749407	processed_pseudogene
ENSMUSG00000019832	Rab32	2.82484	0.752353	protein_coding
ENSMUSG00000069835	Sat2	1.58948	0.752353	protein_coding
ENSMUSG00000039031	Arhgap18	-1.98935	0.752568	protein_coding
ENSMUSG00000097121	D130020L05Rik	-2.3336	0.755267	lncRNA
ENSMUSG00000107726	Gm44037	4.48972	0.755772	lncRNA
ENSMUSG00000028098	Rnf115	0.959862	0.757228	protein_coding
ENSMUSG00000035125	Gcfc2	1.5547	0.757228	protein_coding
ENSMUSG00000096433	Zfp994	-2.72466	0.757228	protein_coding
ENSMUSG00000105686	Gm35394	-4.63993	0.757228	lncRNA
ENSMUSG00000110244	Gm2253	-5.00174	0.757228	processed_pseudogene
ENSMUSG00000115867	Gm17753	-3.05451	0.757228	lncRNA
ENSMUSG00000024338	Psmb8	-3.3956	0.757484	protein_coding
ENSMUSG00000026097	Ormdl1	-2.70548	0.757484	protein_coding
ENSMUSG00000029701	Rbm28	0.77741	0.757484	protein_coding
ENSMUSG00000035835	Plppr3	-1.6801	0.757484	protein_coding
ENSMUSG00000060862	Zbtb40	1.32809	0.757484	protein_coding
ENSMUSG00000074227	Spint2	-4.71657	0.757484	protein_coding
ENSMUSG00000031889	D230025D16Rik	-0.909637	0.75814	protein_coding
ENSMUSG00000061360	Phf5a	-1.17251	0.75881	protein_coding
ENSMUSG00000023932	Cdc5l	1.13278	0.760847	protein_coding
ENSMUSG00000026279	Thap4	-1.31157	0.760847	protein_coding
ENSMUSG00000031232	Magt1	0.933291	0.760847	protein_coding
ENSMUSG00000079260	Tmppe	2.99182	0.760847	protein_coding
ENSMUSG00000091922	Gm17409	4.81804	0.760847	TEC
ENSMUSG00000103345	Gm10723	-4.61206	0.760847	TEC
ENSMUSG00000017692	Rhbdl3	-2.89656	0.761238	protein_coding
ENSMUSG00000020107	Anapc16	0.997876	0.761238	protein_coding
ENSMUSG00000108530	4930429H19Rik	3.62543	0.761238	lncRNA
ENSMUSG00000029638	Glcci1	-2.36514	0.762425	protein_coding
ENSMUSG00000026319	Relch	0.637976	0.762446	protein_coding
ENSMUSG00000003099	Ppp5c	1.13147	0.764852	protein_coding
ENSMUSG00000027358	Bmp2	-1.94942	0.764852	protein_coding
ENSMUSG00000041881	Ndufa7	-0.824963	0.764852	protein_coding
ENSMUSG00000059820	Nkapd1	1.20383	0.766732	protein_coding
ENSMUSG00000088705	Gm25549	5.21255	0.766732	snRNA
ENSMUSG00000110504	Gm45797	-3.03441	0.766732	TEC
ENSMUSG00000024664	Fads3	-2.38519	0.766935	protein_coding
ENSMUSG00000034757	Tmub2	1.50793	0.766935	protein_coding
ENSMUSG00000115220	Gm49768	3.99249	0.766935	lncRNA
ENSMUSG00000058706	0610030E20Rik	1.24837	0.76779	protein_coding
ENSMUSG00000066621	Tecpr1	-0.854263	0.76779	protein_coding
ENSMUSG00000090031	4732440D04Rik	2.28318	0.76779	lncRNA
ENSMUSG00000097616	1110019D14Rik	-2.75303	0.76779	lncRNA
ENSMUSG00000029346	Srrd	-3.05384	0.767965	protein_coding
ENSMUSG00000020451	Limk2	0.813532	0.768437	protein_coding
ENSMUSG00000046541	Zfp526	-1.71969	0.768437	protein_coding
ENSMUSG00000107556	Gm44237	-3.52686	0.768437	TEC
ENSMUSG00000066043	Phactr4	0.830395	0.769764	protein_coding
ENSMUSG00002076444	7SK	-5.78198	0.771859	misc_RNA
ENSMUSG00000026307	Scly	1.82902	0.77225	protein_coding
ENSMUSG00000025451	Paip1	0.728149	0.773272	protein_coding
ENSMUSG00000028248	Pnisr	-0.486138	0.773272	protein_coding
ENSMUSG00000031634	Ufsp2	1.31777	0.773272	protein_coding
ENSMUSG00000048960	Prex2	-1.06704	0.773272	protein_coding
ENSMUSG00000015202	Cnksr3	-1.99111	0.773943	protein_coding
ENSMUSG00000113200	Gm48632	-3.94691	0.774591	TEC
ENSMUSG00000000282	Mnt	1.52683	0.776532	protein_coding
ENSMUSG00000029330	Cds1	-0.964654	0.78113	protein_coding
ENSMUSG00000032258	Lca5	-1.3978	0.78113	protein_coding
ENSMUSG00000037149	Ddx1	0.766021	0.78113	protein_coding
ENSMUSG00000061186	Sfmbt2	-4.64061	0.78113	protein_coding
ENSMUSG00000105457	Gm43200	-3.57301	0.78113	TEC
ENSMUSG00000070720	Tmem200b	4.48341	0.781311	protein_coding
ENSMUSG00000001383	Zmat2	0.616611	0.78145	protein_coding
ENSMUSG00000002804	Nudt14	-1.94038	0.78145	protein_coding
ENSMUSG00000027420	Bfsp1	5.36593	0.78145	protein_coding
ENSMUSG00000071658	Gng3	-0.627432	0.78145	protein_coding
ENSMUSG00000022297	Fzd6	-5.66952	0.781755	protein_coding
ENSMUSG00000027670	Ocstamp	3.65243	0.783197	protein_coding
ENSMUSG00000050963	Kcns2	-1.72157	0.783197	protein_coding
ENSMUSG00000112734	Gm47644	-2.86509	0.784168	lncRNA
ENSMUSG00000019992	Mtfr2	-3.08094	0.785318	protein_coding
ENSMUSG00000022382	Wnt7b	1.43466	0.785318	protein_coding
ENSMUSG00000042380	Smim12	1.98944	0.785318	protein_coding
ENSMUSG00000028602	Tnfrsf8	-4.17571	0.785414	protein_coding
ENSMUSG00000030098	Grip2	-2.09194	0.78586	protein_coding
ENSMUSG00000000776	Polr3d	1.58923	0.78661	protein_coding
ENSMUSG00000002718	Cse1l	0.628835	0.78661	protein_coding
ENSMUSG00000016349	Eef1a2	-0.700278	0.78661	protein_coding
ENSMUSG00000018740	Slc25a35	-1.5441	0.78661	protein_coding
ENSMUSG00000022682	Rrn3	1.10389	0.78661	protein_coding
ENSMUSG00000023019	Gpd1	0.773378	0.78661	protein_coding
ENSMUSG00000024422	Dhx16	1.40573	0.78661	protein_coding
ENSMUSG00000024620	Pdgfrb	-2.41121	0.78661	protein_coding
ENSMUSG00000025050	Pcgf6	-1.90704	0.78661	protein_coding
ENSMUSG00000025702	Marchf8	0.580007	0.78661	protein_coding
ENSMUSG00000028893	Sesn2	1.45668	0.78661	protein_coding
ENSMUSG00000029821	Gsdme	0.935298	0.78661	protein_coding
ENSMUSG00000031731	Ap1g1	0.827844	0.78661	protein_coding
ENSMUSG00000033054	Npat	-0.883974	0.78661	protein_coding
ENSMUSG00000034035	Ccdc17	-3.45288	0.78661	protein_coding
ENSMUSG00000036473	Tbc1d24	-0.655284	0.78661	protein_coding
ENSMUSG00000039512	Uhrf1bp1	1.08209	0.78661	protein_coding
ENSMUSG00000043702	Pde12	1.20195	0.78661	protein_coding
ENSMUSG00000045201	Lrrc3b	-4.53745	0.78661	protein_coding
ENSMUSG00000060402	Chst8	1.22583	0.78661	protein_coding
ENSMUSG00000074151	Nlrc5	-4.87516	0.78661	protein_coding
ENSMUSG00000085433	Gm16001	-2.83949	0.78661	lncRNA
ENSMUSG00000086175	Gm15802	-5.33008	0.78661	lncRNA
ENSMUSG00000101219	Gm20302	-3.5441	0.78661	processed_pseudogene
ENSMUSG00000103209	Gm37331	-2.52341	0.78661	TEC
ENSMUSG00000104983	Gm42763	-2.10762	0.78661	TEC
ENSMUSG00000106396	Gm42902	-1.72363	0.78661	lncRNA
ENSMUSG00000107712	Gm43870	-5.72055	0.78661	TEC
ENSMUSG00000108910	Gm44625	2.95555	0.78661	TEC
ENSMUSG00000110618	Gm39822	-3.86341	0.78661	lncRNA
ENSMUSG00002076161	7SK	-0.596479	0.78661	misc_RNA
ENSMUSG00000014980	Tsen15	2.3343	0.787718	protein_coding
ENSMUSG00000106061	Gm43773	-4.3596	0.788772	lncRNA
ENSMUSG00000045083	Lingo2	-1.17502	0.788958	protein_coding
ENSMUSG00000029167	Ppargc1a	-1.37856	0.789607	protein_coding
ENSMUSG00000031570	Plpp5	1.24313	0.789607	protein_coding
ENSMUSG00000103525	Gm37262	3.66642	0.789607	TEC
ENSMUSG00000055547	Apobec4	-3.6313	0.790217	protein_coding
ENSMUSG00000001128	Cfp	2.85387	0.791197	protein_coding
ENSMUSG00000018451	6330403K07Rik	-1.27295	0.791197	protein_coding
ENSMUSG00000018974	Sart3	0.817101	0.791197	protein_coding
ENSMUSG00000019828	Grm1	1.67614	0.791197	protein_coding
ENSMUSG00000021044	Adck1	1.46384	0.791197	protein_coding
ENSMUSG00000022676	Snai2	6.21493	0.791197	protein_coding
ENSMUSG00000022843	Clcn2	1.1181	0.791197	protein_coding
ENSMUSG00000023473	Celsr3	-1.10543	0.791197	protein_coding
ENSMUSG00000026620	Mark1	-0.97089	0.791197	protein_coding
ENSMUSG00000026797	Stxbp1	-0.785164	0.791197	protein_coding
ENSMUSG00000026923	Notch1	-0.888428	0.791197	protein_coding
ENSMUSG00000027566	Psma7	-0.550923	0.791197	protein_coding
ENSMUSG00000028066	Pmf1	3.65981	0.791197	protein_coding
ENSMUSG00000028927	Padi2	1.08151	0.791197	protein_coding
ENSMUSG00000028949	Smarcd3	-2.04747	0.791197	protein_coding
ENSMUSG00000029675	Eln	-2.83075	0.791197	protein_coding
ENSMUSG00000031309	Rps6ka3	-0.771844	0.791197	protein_coding
ENSMUSG00000034275	Igsf9b	-0.7817	0.791197	protein_coding
ENSMUSG00000035168	Tanc1	0.963369	0.791197	protein_coding
ENSMUSG00000035578	Iqcg	-5.13998	0.791197	protein_coding
ENSMUSG00000036814	Slc6a20a	-4.63905	0.791197	protein_coding
ENSMUSG00000036923	Stox1	-2.65847	0.791197	protein_coding
ENSMUSG00000038020	Rapgefl1	-1.10786	0.791197	protein_coding
ENSMUSG00000039680	Mrps6	1.57122	0.791197	protein_coding
ENSMUSG00000041193	Pla2g5	-5.43568	0.791197	protein_coding
ENSMUSG00000044566	Cage1	-2.94243	0.791197	protein_coding
ENSMUSG00000044986	Tst	-1.244	0.791197	protein_coding
ENSMUSG00000047909	Ankrd16	-1.54083	0.791197	protein_coding
ENSMUSG00000051703	Tmem198	-1.73456	0.791197	protein_coding
ENSMUSG00000057375	Yipf1	-1.54165	0.791197	protein_coding
ENSMUSG00000063260	Syt10	-4.71896	0.791197	protein_coding
ENSMUSG00000064037	Gpn1	-1.37878	0.791197	protein_coding
ENSMUSG00000082915	Gm15240	-3.88567	0.791197	processed_pseudogene
ENSMUSG00000083796	Gm13369	4.77547	0.791197	processed_pseudogene
ENSMUSG00000084617	Gm22073	-4.14632	0.791197	snRNA
ENSMUSG00000086825	Gm15675	4.64728	0.791197	lncRNA
ENSMUSG00000096472	Cdkn2d	1.51535	0.791197	protein_coding
ENSMUSG00000097187	Gm19426	-5.61397	0.791197	protein_coding
ENSMUSG00000098051	Gm27032	-3.44006	0.791197	lncRNA
ENSMUSG00000102257	Gm37649	-3.53182	0.791197	TEC
ENSMUSG00000108780	5430434F05Rik	2.04236	0.791197	TEC
ENSMUSG00000110231	Gm6329	-6.30849	0.791197	lncRNA
ENSMUSG00000111017	Gm48314	2.87291	0.791197	TEC
ENSMUSG00000113003	Gm47138	2.0254	0.791197	TEC
ENSMUSG00000113853	Gm47583	-1.91856	0.791197	TEC
ENSMUSG00000118107	Gm34455	3.40772	0.791197	lncRNA
ENSMUSG00002076083	Klhl17	-1.84799	0.791197	protein_coding
ENSMUSG00000020271	Fbxw11	0.762311	0.791433	protein_coding
ENSMUSG00000049119	Fam110b	-1.43651	0.791433	protein_coding
ENSMUSG00000113701	B230303A05Rik	-3.61022	0.791433	transcribed_processed_pseudogene
ENSMUSG00000113743	Gm8712	1.7803	0.791433	processed_pseudogene
ENSMUSG00000109083	Gm44992	4.61761	0.791798	lncRNA
ENSMUSG00000011256	Adam19	-0.760783	0.791846	protein_coding
ENSMUSG00000024232	Bambi	-5.22979	0.791846	protein_coding
ENSMUSG00000024878	Cbwd1	2.06795	0.791846	protein_coding
ENSMUSG00000027185	Nat10	1.37536	0.791846	protein_coding
ENSMUSG00000044792	Isca1	-0.732586	0.791846	protein_coding
ENSMUSG00000079941	Cox5b-ps	0.892644	0.791846	protein_coding
ENSMUSG00000105928	Gm9256	-3.99529	0.791846	processed_pseudogene
ENSMUSG00000108297	Gm44167	2.08184	0.791846	lncRNA
ENSMUSG00000117772	Gm50333	7.26809	0.791846	lncRNA
ENSMUSG00000022351	Sqle	-0.855331	0.793342	protein_coding
ENSMUSG00000025078	Nhlrc2	1.00431	0.793342	protein_coding
ENSMUSG00000074030	Exoc8	-1.61192	0.793342	protein_coding
ENSMUSG00000046722	Cdc42se1	1.01312	0.793543	protein_coding
ENSMUSG00000052392	Acot4	3.84656	0.793909	protein_coding
ENSMUSG00000028514	Usp24	0.472137	0.796895	protein_coding
ENSMUSG00000110341	Gm45424	-5.17375	0.796895	TEC
ENSMUSG00000015804	Med28	1.17951	0.797558	protein_coding
ENSMUSG00000038393	Txnip	1.54052	0.797558	protein_coding
ENSMUSG00000099616	4932413F04Rik	-3.55649	0.797558	lncRNA
ENSMUSG00000015355	Cd48	-4.90391	0.799481	protein_coding
ENSMUSG00000022176	Rem2	5.5999	0.799481	protein_coding
ENSMUSG00000022940	Pigp	1.92869	0.799481	protein_coding
ENSMUSG00000024097	Srsf7	0.79583	0.799481	protein_coding
ENSMUSG00000030218	Mgp	-4.63778	0.799481	protein_coding
ENSMUSG00000040282	Cdin1	2.23067	0.799481	protein_coding
ENSMUSG00000054659	Pm20d2	-4.87185	0.799481	protein_coding
ENSMUSG00000061259	Tmprss11d	6.02302	0.799481	protein_coding
ENSMUSG00000072874	Gm6116	6.02302	0.799481	lncRNA
ENSMUSG00000083610	Oaz2-ps	3.81733	0.799481	processed_pseudogene
ENSMUSG00000109997	9430099M06Rik	-3.81508	0.799481	TEC
ENSMUSG00000046985	Tapt1	0.822892	0.799736	protein_coding
ENSMUSG00000019088	Dnase1l1	-3.03749	0.800587	protein_coding
ENSMUSG00000032193	Ldlr	0.863942	0.800587	protein_coding
ENSMUSG00000097216	4932441J04Rik	-4.12403	0.801122	lncRNA
ENSMUSG00000104145	D130019J16Rik	-1.59151	0.801122	TEC
ENSMUSG00000011158	Brf1	-1.33239	0.801176	protein_coding
ENSMUSG00000016493	Cd46	1.35542	0.801566	protein_coding
ENSMUSG00000087083	Gm15083	-5.83953	0.801566	lncRNA
ENSMUSG00000112243	Gm47342	-4.78168	0.801566	TEC
ENSMUSG00000035228	Ccdc106	-4.65866	0.80247	protein_coding
ENSMUSG00000118219	Gm29695	-3.34577	0.802809	protein_coding
ENSMUSG00000000416	Cttnbp2	-0.656465	0.802955	protein_coding
ENSMUSG00000024038	Ndufv3	-0.711487	0.803584	protein_coding
ENSMUSG00000025652	Tmem89	6.0128	0.803584	protein_coding
ENSMUSG00000026648	Dclre1c	-1.00786	0.803584	protein_coding
ENSMUSG00000028868	Wasf2	-0.642599	0.803584	protein_coding
ENSMUSG00000038046	Mrm3	-2.82694	0.803584	protein_coding
ENSMUSG00000115264	Gm49260	-4.39829	0.803584	TEC
ENSMUSG00000116987	Gm49625	-5.34857	0.803584	lncRNA
ENSMUSG00000034617	Mtrr	-1.70512	0.804205	protein_coding
ENSMUSG00000081888	Spcs2-ps	-1.87651	0.804205	unprocessed_pseudogene
ENSMUSG00000025208	Mrpl43	2.01467	0.804371	protein_coding
ENSMUSG00000105803	Gm43526	-4.66187	0.804371	TEC
ENSMUSG00000021000	Mia2	0.686258	0.805966	protein_coding
ENSMUSG00000043384	Gprasp1	-0.633036	0.805966	protein_coding
ENSMUSG00000106010	Gm42616	2.16867	0.808028	TEC
ENSMUSG00000108601	Gm44645	2.7406	0.808028	TEC
ENSMUSG00000020546	Stxbp4	-1.32601	0.808571	protein_coding
ENSMUSG00000032377	Plscr4	-2.145	0.808571	protein_coding
ENSMUSG00000038683	Pak1ip1	-0.98242	0.808571	protein_coding
ENSMUSG00000062044	Lmtk3	-0.907998	0.808571	protein_coding
ENSMUSG00000072437	Nanos1	-1.35672	0.808571	protein_coding
ENSMUSG00000100130	Gm28379	3.09763	0.808571	lncRNA
ENSMUSG00000112160	BC024063	-2.89088	0.808571	protein_coding
ENSMUSG00000116704	Gm5491	-4.92595	0.808571	processed_pseudogene
ENSMUSG00000025358	Cdk2	3.29225	0.808599	protein_coding
ENSMUSG00000014195	Dnajc7	0.634724	0.809204	protein_coding
ENSMUSG00000025915	Sgk3	-0.985815	0.809204	protein_coding
ENSMUSG00000033460	Armcx1	-0.847109	0.809204	protein_coding
ENSMUSG00000012405	Rpl15	0.853889	0.809584	protein_coding
ENSMUSG00000028017	Egf	2.82585	0.809584	protein_coding
ENSMUSG00000071072	Ptges3	0.71441	0.809584	protein_coding
ENSMUSG00000080727	C920021L13Rik	-5.70603	0.809584	lncRNA
ENSMUSG00000097375	6720427I07Rik	1.90272	0.809584	lncRNA
ENSMUSG00000097820	E530011L22Rik	-3.61621	0.809584	lncRNA
ENSMUSG00000025049	Taf5	-1.24405	0.809836	protein_coding
ENSMUSG00000024164	C3	-7.16968	0.810642	protein_coding
ENSMUSG00000026229	Psmd1	-0.648886	0.810642	protein_coding
ENSMUSG00000006281	Tep1	-1.55349	0.810969	protein_coding
ENSMUSG00000063605	Ccdc102a	-4.58975	0.810969	protein_coding
ENSMUSG00000081800	Gm14200	-3.62892	0.810969	processed_pseudogene
ENSMUSG00000043079	Synpo	-0.817553	0.811552	protein_coding
ENSMUSG00000045629	Sh3tc2	1.96235	0.811552	protein_coding
ENSMUSG00000056076	Eif3b	-1.00357	0.811552	protein_coding
ENSMUSG00000115688	Gm49209	4.36126	0.811552	unitary_pseudogene
ENSMUSG00000103756	Gm37285	-1.87462	0.81181	TEC
ENSMUSG00000029598	Plbd2	-0.952381	0.812176	protein_coding
ENSMUSG00000036822	Topors	0.93424	0.812176	protein_coding
ENSMUSG00000060152	Pop5	-1.35219	0.812176	protein_coding
ENSMUSG00000086919	Gm11497	-1.90708	0.812176	lncRNA
ENSMUSG00000106498	Gm43032	-2.24106	0.812176	TEC
ENSMUSG00000025572	Tmc6	1.56404	0.81286	protein_coding
ENSMUSG00000023274	Cd4	-5.37984	0.81291	protein_coding
ENSMUSG00000032936	Camkv	-0.804513	0.81291	protein_coding
ENSMUSG00000036932	Aifm1	1.07242	0.81291	protein_coding
ENSMUSG00000093629	Prox2os	5.50285	0.81291	lncRNA
ENSMUSG00000026726	Cubn	-5.09253	0.813387	protein_coding
ENSMUSG00000074215	Gm10643	3.76906	0.814539	protein_coding
ENSMUSG00000103763	Gm37860	-4.93825	0.814621	TEC
ENSMUSG00000117975	Itprip	3.69954	0.814621	protein_coding
ENSMUSG00000000823	Zfp512b	1.02264	0.814688	protein_coding
ENSMUSG00000007216	Zfp775	1.3853	0.814688	protein_coding
ENSMUSG00000024136	Dnase1l2	-5.00605	0.814688	protein_coding
ENSMUSG00000024537	Psmg2	-2.45463	0.814688	protein_coding
ENSMUSG00000024824	Rad9a	1.95164	0.814688	protein_coding
ENSMUSG00000032051	Fdx1	1.6737	0.814688	protein_coding
ENSMUSG00000045327	6330549D23Rik	1.44615	0.814688	transcribed_processed_pseudogene
ENSMUSG00000048148	Nwd1	-1.05599	0.814688	protein_coding
ENSMUSG00000048600	Gm5763	-1.32801	0.814688	processed_pseudogene
ENSMUSG00000078453	Abracl	-3.48758	0.814688	protein_coding
ENSMUSG00000079108	Srp54c	-2.26965	0.814688	protein_coding
ENSMUSG00000097715	Gpr137b-ps	1.22203	0.814688	transcribed_unprocessed_pseudogene
ENSMUSG00000102417	Gm36939	3.92662	0.814688	TEC
ENSMUSG00000104378	Gm37510	-2.03706	0.814688	TEC
ENSMUSG00000110099	Gm45344	4.8425	0.814688	processed_pseudogene
ENSMUSG00000114081	Gm48904	-4.32726	0.814688	TEC
ENSMUSG00000078670	Fam174b	-3.96362	0.814762	protein_coding
ENSMUSG00000035277	Arx	-1.90901	0.815007	protein_coding
ENSMUSG00000024909	Efemp2	2.39795	0.816325	protein_coding
ENSMUSG00000027339	Rassf2	0.630042	0.816325	protein_coding
ENSMUSG00000084306	Gm11743	3.71927	0.816325	processed_pseudogene
ENSMUSG00000025236	Adpgk	1.18576	0.821018	protein_coding
ENSMUSG00000049728	Zfp668	1.49788	0.821018	protein_coding
ENSMUSG00000113662	Gm35558	-5.14312	0.821018	TEC
ENSMUSG00000018666	Cbx1	0.835647	0.823426	protein_coding
ENSMUSG00000005043	Sgsh	-1.68349	0.824631	protein_coding
ENSMUSG00000006567	Atp7b	-3.51797	0.824631	protein_coding
ENSMUSG00000020014	Cfap54	1.46273	0.824631	protein_coding
ENSMUSG00000032259	Drd2	-5.7803	0.824631	protein_coding
ENSMUSG00000043501	Lgals2	2.31742	0.824631	protein_coding
ENSMUSG00000052581	Lrrtm4	1.78824	0.824631	protein_coding
ENSMUSG00000063558	Aox1	-3.31451	0.824631	protein_coding
ENSMUSG00000104164	Gm38248	-5.22688	0.824631	TEC
ENSMUSG00000118020	Gm35438	-4.47713	0.824631	lncRNA
ENSMUSG00000029036	Atad3a	0.963553	0.826225	protein_coding
ENSMUSG00000030826	Bcat2	2.87412	0.826225	protein_coding
ENSMUSG00000047428	Dlk2	-2.05219	0.826225	protein_coding
ENSMUSG00000050910	Cdr2l	1.09234	0.826225	protein_coding
ENSMUSG00000098201	Gm26983	2.96585	0.826225	processed_pseudogene
ENSMUSG00000033706	Smyd5	-2.19937	0.827345	protein_coding
ENSMUSG00000024687	Osbp	-0.607087	0.827363	protein_coding
ENSMUSG00000031851	Ntpcr	-1.28661	0.828198	protein_coding
ENSMUSG00000063904	Dpp3	1.1577	0.828198	protein_coding
ENSMUSG00000020914	Top2a	-1.62191	0.832022	protein_coding
ENSMUSG00000057143	Trim12c	-5.18278	0.832805	protein_coding
ENSMUSG00000104318	Pcdha7	-2.86928	0.832805	protein_coding
ENSMUSG00000001285	Myg1	-1.6236	0.833477	protein_coding
ENSMUSG00000091002	Tcerg1l	-5.19115	0.833785	protein_coding
ENSMUSG00000028291	Akirin2	0.849285	0.834522	protein_coding
ENSMUSG00000021733	Slc4a7	1.14375	0.83494	protein_coding
ENSMUSG00000104136	Gm36955	-2.3306	0.83494	TEC
ENSMUSG00000038365	Fbxo25	1.18912	0.834947	protein_coding
ENSMUSG00000049357	Brd8dc	3.52974	0.834947	protein_coding
ENSMUSG00000105677	Gm43328	2.24609	0.834947	lncRNA
ENSMUSG00000109636	Gm45644	5.141	0.836948	TEC
ENSMUSG00000028420	Tmem38b	-1.24772	0.839452	protein_coding
ENSMUSG00000105857	Gm42817	3.45637	0.839452	lncRNA
ENSMUSG00000054057	A930004D18Rik	-3.74169	0.84353	protein_coding
ENSMUSG00000032773	Chrm1	-1.07284	0.844103	protein_coding
ENSMUSG00000032889	Gm6685	3.23444	0.844114	processed_pseudogene
ENSMUSG00000055430	Nap1l5	0.633427	0.844698	protein_coding
ENSMUSG00000024593	Megf10	0.937072	0.844995	protein_coding
ENSMUSG00000035649	Zcchc7	0.782923	0.844995	protein_coding
ENSMUSG00000054428	Atpif1	-1.07332	0.845194	protein_coding
ENSMUSG00000073242	Dnmt3aos	-4.40699	0.845194	lncRNA
ENSMUSG00000035967	Ints6l	0.61312	0.845571	protein_coding
ENSMUSG00000054604	Cggbp1	0.585696	0.845571	protein_coding
ENSMUSG00000073096	Lrrc61	-1.3636	0.845571	protein_coding
ENSMUSG00000096199	Ptrhd1	-1.50519	0.845571	protein_coding
ENSMUSG00000109362	Gm44562	1.81617	0.845571	TEC
ENSMUSG00000026171	Rnf25	-1.70284	0.84594	protein_coding
ENSMUSG00000003992	Ssbp2	-0.919854	0.846907	protein_coding
ENSMUSG00000018661	Cog1	1.05736	0.846907	protein_coding
ENSMUSG00000018841	Rad51d	1.49898	0.846907	protein_coding
ENSMUSG00000021189	Atxn3	0.876529	0.846907	protein_coding
ENSMUSG00000021598	Med10	1.39531	0.846907	protein_coding
ENSMUSG00000024889	Rce1	1.69592	0.846907	protein_coding
ENSMUSG00000027080	Med19	2.15552	0.846907	protein_coding
ENSMUSG00000028096	Gpr89	-1.02928	0.846907	protein_coding
ENSMUSG00000028245	Nsmaf	-0.935641	0.846907	protein_coding
ENSMUSG00000034429	Zfp707	1.56203	0.846907	protein_coding
ENSMUSG00000034889	Cactin	-1.51339	0.846907	protein_coding
ENSMUSG00000040118	Cacna2d1	-0.74153	0.846907	protein_coding
ENSMUSG00000041528	Rnf123	1.48405	0.846907	protein_coding
ENSMUSG00000041559	Fmod	-3.3976	0.846907	protein_coding
ENSMUSG00000051022	Hs3st1	-0.855637	0.846907	protein_coding
ENSMUSG00000059278	Naa38	1.07837	0.846907	protein_coding
ENSMUSG00000061589	Dot1l	-0.847923	0.846907	protein_coding
ENSMUSG00000063200	Nol7	0.763332	0.846907	protein_coding
ENSMUSG00000078307	AI593442	-0.914439	0.846907	protein_coding
ENSMUSG00000087366	Junos	-3.69898	0.846907	lncRNA
ENSMUSG00000096740	Lbhd1	3.09055	0.846907	protein_coding
ENSMUSG00000102029	Gm29530	4.4609	0.846907	lncRNA
ENSMUSG00000102662	Gm38377	-4.11015	0.846907	TEC
ENSMUSG00000102937	Gm38116	2.25298	0.846907	TEC
ENSMUSG00000107725	Gm18484	3.48453	0.846907	processed_pseudogene
ENSMUSG00000115591	Gm31282	4.79866	0.846907	lncRNA
ENSMUSG00000117391	4930500A05Rik	4.35328	0.846907	lncRNA
ENSMUSG00000008575	Nfib	-0.510807	0.847	protein_coding
ENSMUSG00000014859	E2f4	1.34169	0.847	protein_coding
ENSMUSG00000030235	Slco1c1	-1.4376	0.847183	protein_coding
ENSMUSG00000028069	Gpatch4	-1.01852	0.847854	protein_coding
ENSMUSG00000033676	Gabrb3	-0.681077	0.847854	protein_coding
ENSMUSG00000073838	Tufm	1.66941	0.847854	protein_coding
ENSMUSG00000103296	Gm38234	-4.09179	0.847854	TEC
ENSMUSG00000104284	Gm10862	-2.22424	0.847854	lncRNA
ENSMUSG00000021638	Ocln	-5.5416	0.848495	protein_coding
ENSMUSG00000023980	Taf8	2.02881	0.848495	protein_coding
ENSMUSG00000084960	B430010I23Rik	2.4186	0.848495	lncRNA
ENSMUSG00000091313	Fth-ps2	-1.7452	0.848495	processed_pseudogene
ENSMUSG00000106732	Gm43792	2.37746	0.848495	TEC
ENSMUSG00000021036	Sptlc2	-0.619656	0.849128	protein_coding
ENSMUSG00000022562	Oplah	-1.66315	0.849128	protein_coding
ENSMUSG00000026674	Ddr2	-2.36327	0.849128	protein_coding
ENSMUSG00000094786	Gm14403	1.67898	0.849128	protein_coding
ENSMUSG00000099083	Atf7	-0.535864	0.849128	protein_coding
ENSMUSG00000103613	Gm34882	-5.72253	0.849128	lncRNA
ENSMUSG00000113603	Gm47004	-3.73201	0.849128	TEC
ENSMUSG00000054312	Mrps21	0.93695	0.849557	protein_coding
ENSMUSG00000018387	Shroom1	-1.69333	0.849952	protein_coding
ENSMUSG00000022099	Dmtn	-0.880913	0.849952	protein_coding
ENSMUSG00000028785	Hpca	-1.19352	0.849952	protein_coding
ENSMUSG00000051985	Igfn1	-0.94921	0.849952	protein_coding
ENSMUSG00000068290	Ddrgk1	0.904078	0.849952	protein_coding
ENSMUSG00000021071	Trim9	-0.828584	0.850281	protein_coding
ENSMUSG00000028657	Ppt1	0.608861	0.850281	protein_coding
ENSMUSG00000035595	Fam174c	-4.63731	0.850281	protein_coding
ENSMUSG00000038884	Shfl	-2.07143	0.850281	protein_coding
ENSMUSG00000045658	Pid1	-0.788773	0.850281	protein_coding
ENSMUSG00000055137	Sugct	2.60526	0.850281	protein_coding
ENSMUSG00000084904	Gm14827	-3.09222	0.850281	lncRNA
ENSMUSG00000022394	L3mbtl2	-1.06728	0.850556	protein_coding
ENSMUSG00000025429	Pstpip2	0.899132	0.850556	protein_coding
ENSMUSG00000035770	Dync1li2	0.406385	0.850556	protein_coding
ENSMUSG00000045573	Penk	-2.45254	0.850556	protein_coding
ENSMUSG00000030533	Unc45a	1.19903	0.850731	protein_coding
ENSMUSG00000030621	Me3	-0.955171	0.850731	protein_coding
ENSMUSG00000056055	Sag	-6.1769	0.850731	protein_coding
ENSMUSG00000098553	Mir3569	4.94623	0.850942	miRNA
ENSMUSG00000102625	Gm37672	4.43066	0.851173	TEC
ENSMUSG00000001918	Slc1a5	-3.13619	0.851672	protein_coding
ENSMUSG00000002688	Prkd1	1.15126	0.851672	protein_coding
ENSMUSG00000019558	Slc6a8	0.739307	0.851672	protein_coding
ENSMUSG00000026207	Speg	-0.795347	0.851672	protein_coding
ENSMUSG00000026749	Nek6	0.979981	0.851672	protein_coding
ENSMUSG00000029270	Dipk1a	1.45565	0.851672	protein_coding
ENSMUSG00000035235	Trim13	0.704008	0.851672	protein_coding
ENSMUSG00000039963	Ccdc40	2.77824	0.851672	protein_coding
ENSMUSG00000049339	Retreg2	-0.851775	0.851672	protein_coding
ENSMUSG00000049539	H1f1	3.09341	0.851672	protein_coding
ENSMUSG00000071350	Setdb2	1.90644	0.851672	protein_coding
ENSMUSG00000087121	Gm7847	-4.33029	0.851672	processed_pseudogene
ENSMUSG00000087480	Gm15910	2.49062	0.851672	lncRNA
ENSMUSG00000104113	Gm37292	5.76176	0.851672	TEC
ENSMUSG00000109536	9330162G02Rik	-0.582943	0.851672	TEC
ENSMUSG00000116311	4930478M13Rik	2.95814	0.851672	lncRNA
ENSMUSG00000117050	1700023B13Rik	-5.14486	0.851672	TEC
ENSMUSG00000035860	Cdhr3	-5.46939	0.852068	protein_coding
ENSMUSG00000046179	E2f8	2.66366	0.852482	protein_coding
ENSMUSG00000022361	Zhx1	0.811308	0.853505	protein_coding
ENSMUSG00000118401	Gpr52	-3.32568	0.853505	protein_coding
ENSMUSG00000024955	Esrra	2.63635	0.85376	protein_coding
ENSMUSG00000031079	Zfp300	-3.11404	0.85408	protein_coding
ENSMUSG00002075903	7SK	5.70605	0.85408	misc_RNA
ENSMUSG00000021555	Naa35	0.574124	0.855666	protein_coding
ENSMUSG00000024359	Hspa9	0.60779	0.855666	protein_coding
ENSMUSG00000027840	Wnt2b	-2.28205	0.855666	protein_coding
ENSMUSG00000032026	Rexo2	1.03404	0.855666	protein_coding
ENSMUSG00000036249	Rbm43	-1.92015	0.855666	protein_coding
ENSMUSG00000039159	Ube2h	0.702643	0.855666	protein_coding
ENSMUSG00000087306	A230004M16Rik	-2.37611	0.855666	lncRNA
ENSMUSG00000105349	Gm43604	-4.48756	0.855666	lncRNA
ENSMUSG00000117974	Tuba-rs1	-2.43448	0.855666	transcribed_processed_pseudogene
ENSMUSG00000022024	Sugt1	0.729541	0.85577	protein_coding
ENSMUSG00000102494	Gm36988	2.64021	0.856615	lncRNA
ENSMUSG00000102788	Gm38255	2.12916	0.856615	TEC
ENSMUSG00000102543	Pcdhgc5	0.984281	0.856963	protein_coding
ENSMUSG00000057219	Armc7	1.38509	0.85698	protein_coding
ENSMUSG00000105985	Gm42993	1.31498	0.85698	TEC
ENSMUSG00000108616	Gm35040	-1.27458	0.85698	lncRNA
ENSMUSG00000081651	Gm15530	3.11722	0.859116	processed_pseudogene
ENSMUSG00000117986	Gm50344	-4.44479	0.859116	processed_pseudogene
ENSMUSG00000034480	Diaph2	0.816329	0.859218	protein_coding
ENSMUSG00000021666	Gfm2	-1.235	0.85927	protein_coding
ENSMUSG00000026335	Pam	0.543967	0.85927	protein_coding
ENSMUSG00000032086	Bace1	0.667361	0.85927	protein_coding
ENSMUSG00000005397	Nid1	2.36951	0.859337	protein_coding
ENSMUSG00000036273	Lrrk2	-0.958442	0.859337	protein_coding
ENSMUSG00000081096	Gm12691	5.30717	0.859729	transcribed_processed_pseudogene
ENSMUSG00000112729	Gm46231	-4.12223	0.859729	processed_pseudogene
ENSMUSG00000113528	Gm32699	-6.74922	0.859729	TEC
ENSMUSG00000029054	Gabrd	1.51563	0.86053	protein_coding
ENSMUSG00000075227	Znhit2	2.18536	0.86053	protein_coding
ENSMUSG00000040918	Slc19a2	1.38765	0.860531	protein_coding
ENSMUSG00000045237	Eola1	2.32659	0.860621	protein_coding
ENSMUSG00000035172	Plekhh3	-1.39737	0.860804	protein_coding
ENSMUSG00000018334	Ksr1	1.04166	0.861289	protein_coding
ENSMUSG00000021018	Polr2h	1.81167	0.861289	protein_coding
ENSMUSG00000079179	Rab10os	-1.08356	0.861289	lncRNA
ENSMUSG00000087291	Gm11946	4.12036	0.861289	lncRNA
ENSMUSG00000108079	Gm44210	3.6789	0.861289	lncRNA
ENSMUSG00000033520	Idi2	4.44253	0.861333	protein_coding
ENSMUSG00000006095	Tbcb	0.571421	0.861405	protein_coding
ENSMUSG00000087408	Cers1	-1.8904	0.861405	protein_coding
ENSMUSG00000098284	A330093E20Rik	3.90716	0.861405	lncRNA
ENSMUSG00000051401	Kctd16	-1.2834	0.862291	protein_coding
ENSMUSG00000001127	Araf	0.769135	0.862793	protein_coding
ENSMUSG00000036534	Slc38a7	1.47299	0.862793	protein_coding
ENSMUSG00000097642	Gm26866	-4.14824	0.862793	processed_pseudogene
ENSMUSG00000020280	Pus10	1.29953	0.863882	protein_coding
ENSMUSG00000021010	Npas3	1.38264	0.863882	protein_coding
ENSMUSG00000022299	Slc25a32	0.955379	0.863882	protein_coding
ENSMUSG00000025318	Jph3	-0.705297	0.863882	protein_coding
ENSMUSG00000028906	Epb41	0.816463	0.863882	protein_coding
ENSMUSG00000108854	D830036C21Rik	4.56607	0.863882	lncRNA
ENSMUSG00000021253	Tgfb3	1.34358	0.865456	protein_coding
ENSMUSG00000084878	Lrrc8dos	3.15996	0.865456	lncRNA
ENSMUSG00000023084	Lrrc71	-4.31953	0.866209	protein_coding
ENSMUSG00000099569	Gm18301	3.38047	0.866209	unprocessed_pseudogene
ENSMUSG00000044534	Ackr2	-4.64067	0.8665	protein_coding
ENSMUSG00000039050	Osbpl2	0.947712	0.867039	protein_coding
ENSMUSG00000084347	Akt2-ps	-1.42833	0.867039	processed_pseudogene
ENSMUSG00000024130	Abca3	-0.768699	0.867134	protein_coding
ENSMUSG00000003660	Snrnp200	0.595273	0.867216	protein_coding
ENSMUSG00000006154	Eps8l1	-1.55854	0.867216	protein_coding
ENSMUSG00000026848	Tor1b	1.09638	0.867216	protein_coding
ENSMUSG00000028128	F3	-1.27221	0.867216	protein_coding
ENSMUSG00000030905	Crym	-2.00281	0.867216	protein_coding
ENSMUSG00000031637	Lrp2bp	2.59258	0.867216	protein_coding
ENSMUSG00000031935	Med17	0.756889	0.867216	protein_coding
ENSMUSG00000037613	Tnfrsf23	-3.62895	0.867216	protein_coding
ENSMUSG00000038332	Sesn1	-0.668774	0.867216	protein_coding
ENSMUSG00000040123	Zmym5	0.917075	0.867216	protein_coding
ENSMUSG00000045767	B230219D22Rik	0.549425	0.867216	protein_coding
ENSMUSG00000046865	Fbl	2.1629	0.867216	protein_coding
ENSMUSG00000053063	Clec12a	3.7829	0.867216	protein_coding
ENSMUSG00000061518	Cox5b	0.736786	0.867216	protein_coding
ENSMUSG00000072915	Gm12258	-1.0808	0.867216	protein_coding
ENSMUSG00000074671	Tspyl3	-2.7458	0.867216	protein_coding
ENSMUSG00000085246	Gm15893	2.6941	0.867216	lncRNA
ENSMUSG00000100009	Gm7967	-3.61201	0.867216	lncRNA
ENSMUSG00000106710	Gm43166	-4.06217	0.867216	lncRNA
ENSMUSG00000106825	2510016D11Rik	-2.09733	0.867216	TEC
ENSMUSG00000118439	Gm50468	4.72547	0.867216	processed_pseudogene
ENSMUSG00000098143	Gm26937	2.88165	0.868381	processed_pseudogene
ENSMUSG00000003444	Med29	1.99678	0.869159	protein_coding
ENSMUSG00000024357	Sil1	1.36907	0.869159	protein_coding
ENSMUSG00000038497	Tmco3	-1.1808	0.869159	protein_coding
ENSMUSG00000020982	Nemf	0.697234	0.870538	protein_coding
ENSMUSG00000021256	Vash1	1.61025	0.870538	protein_coding
ENSMUSG00000106913	9430007M09Rik	5.85257	0.870538	TEC
ENSMUSG00000026584	Scyl3	1.38311	0.871108	protein_coding
ENSMUSG00000006010	Odr4	-0.692425	0.87154	protein_coding
ENSMUSG00000028545	Bend5	-1.47829	0.87154	protein_coding
ENSMUSG00000030983	Bccip	1.7341	0.87154	protein_coding
ENSMUSG00000031928	Mre11a	1.73531	0.87154	protein_coding
ENSMUSG00000038623	Tm6sf1	1.30761	0.87154	protein_coding
ENSMUSG00000047757	Fancb	-3.13043	0.87154	protein_coding
ENSMUSG00000053192	Mllt11	-1.06645	0.87154	protein_coding
ENSMUSG00000060679	Mrps9	-1.25261	0.87154	protein_coding
ENSMUSG00000065259	Snora30	-4.89156	0.87154	snoRNA
ENSMUSG00000080946	Gm12985	-5.59391	0.87154	processed_pseudogene
ENSMUSG00000081206	Gm11935	-4.56568	0.87154	processed_pseudogene
ENSMUSG00000087260	Lamtor5	-1.52631	0.87154	protein_coding
ENSMUSG00000087429	Gm16235	2.66105	0.87154	lncRNA
ENSMUSG00000021276	Cinp	-1.31884	0.871636	protein_coding
ENSMUSG00000044726	Erich5	5.83681	0.871636	protein_coding
ENSMUSG00000003778	Brd8	0.526943	0.871754	protein_coding
ENSMUSG00000015843	Rxrg	-3.62272	0.871754	protein_coding
ENSMUSG00000019891	Dcbld1	2.72803	0.871754	protein_coding
ENSMUSG00000020607	Lratd1	-1.39118	0.871754	protein_coding
ENSMUSG00000021144	Mta1	0.695646	0.871754	protein_coding
ENSMUSG00000025352	Gdf11	1.01019	0.871754	protein_coding
ENSMUSG00000025478	Dpysl4	-1.21068	0.871754	protein_coding
ENSMUSG00000026634	Angel2	0.766334	0.871754	protein_coding
ENSMUSG00000028976	Slc2a5	1.91106	0.871754	protein_coding
ENSMUSG00000029924	Slc37a3	1.32614	0.871754	protein_coding
ENSMUSG00000030652	Coq7	1.27386	0.871754	protein_coding
ENSMUSG00000030879	Mrpl17	0.88049	0.871754	protein_coding
ENSMUSG00000031290	Lrch2	1.05565	0.871754	protein_coding
ENSMUSG00000031538	Plat	-1.1769	0.871754	protein_coding
ENSMUSG00000034586	Hid1	-0.589944	0.871754	protein_coding
ENSMUSG00000042688	Mapk6	0.656629	0.871754	protein_coding
ENSMUSG00000050382	Kif7	-2.65258	0.871754	protein_coding
ENSMUSG00000053914	Kdm4d	-4.36875	0.871754	protein_coding
ENSMUSG00000062627	Mysm1	0.651187	0.871754	protein_coding
ENSMUSG00000071713	Csf2rb	1.6936	0.871754	protein_coding
ENSMUSG00000073968	Trim68	-2.39165	0.871754	protein_coding
ENSMUSG00000074743	Thbd	-1.35947	0.871754	protein_coding
ENSMUSG00000075256	Cerkl	-4.80249	0.871754	protein_coding
ENSMUSG00000086108	Gm5602	-2.62532	0.871754	lncRNA
ENSMUSG00000097834	Gm26911	-2.79804	0.871754	lncRNA
ENSMUSG00000098041	Gm26981	1.51134	0.871754	lncRNA
ENSMUSG00000098729	Gm27200	-3.13075	0.871754	lncRNA
ENSMUSG00000107489	Gm18325	-1.96962	0.871754	processed_pseudogene
ENSMUSG00000108146	Gm43889	-3.13354	0.871754	TEC
ENSMUSG00000110862	Gm35835	4.94598	0.871754	lncRNA
ENSMUSG00000112140	Gm5780	-2.71588	0.871754	processed_pseudogene
ENSMUSG00000009733	Tfcp2	1.27221	0.872459	protein_coding
ENSMUSG00000048911	Rnf24	-0.967568	0.872459	protein_coding
ENSMUSG00000020601	Trib2	0.919199	0.872469	protein_coding
ENSMUSG00000034591	Slc41a2	1.33754	0.872469	protein_coding
ENSMUSG00000046546	Fam43a	-1.98922	0.874227	protein_coding
ENSMUSG00000021884	Hacl1	-5.36458	0.874334	protein_coding
ENSMUSG00000026020	Nop58	-0.646212	0.874334	protein_coding
ENSMUSG00000027568	Ntsr1	-5.50519	0.874334	protein_coding
ENSMUSG00000028801	Stpg1	-3.00033	0.874334	protein_coding
ENSMUSG00000054302	Eapp	0.891854	0.874334	protein_coding
ENSMUSG00000057691	Zfp746	1.04881	0.874334	protein_coding
ENSMUSG00000103947	Gm37345	-4.2933	0.874334	TEC
ENSMUSG00000116822	Gm41504	-5.66572	0.874334	TEC
ENSMUSG00000111301	Gm30671	-1.98288	0.874474	processed_pseudogene
ENSMUSG00000034111	Tmed8	0.808173	0.874902	protein_coding
ENSMUSG00000114624	Gm48267	-1.98961	0.875415	TEC
ENSMUSG00000027551	Zfp64	-1.57954	0.875919	protein_coding
ENSMUSG00000050919	Zfp366	-3.49353	0.875919	protein_coding
ENSMUSG00000106559	Gm43680	-4.41006	0.875919	processed_pseudogene
ENSMUSG00000073433	Arhgdig	-1.90329	0.87737	protein_coding
ENSMUSG00000025257	Ribc1	2.81354	0.878489	protein_coding
ENSMUSG00000039599	Fam149b	-1.01874	0.879304	protein_coding
ENSMUSG00000060038	Dhps	-1.7794	0.882137	protein_coding
ENSMUSG00000014294	Ndufa2	-0.970283	0.883062	protein_coding
ENSMUSG00000041263	Rusc1	-1.22374	0.883712	protein_coding
ENSMUSG00000058975	Kcnc1	-0.663515	0.883712	protein_coding
ENSMUSG00000068744	Psrc1	-2.12873	0.883794	protein_coding
ENSMUSG00000032478	Nme6	-2.33101	0.884441	protein_coding
ENSMUSG00000051232	Tmem199	-2.09739	0.884441	protein_coding
ENSMUSG00000083477	Gm5555	1.47974	0.884441	processed_pseudogene
ENSMUSG00000105322	Gm43751	1.3033	0.884441	TEC
ENSMUSG00000041544	Disp3	-1.42713	0.88448	protein_coding
ENSMUSG00000053574	4930563E22Rik	-4.73822	0.88448	protein_coding
ENSMUSG00000092526	Gm17907	-4.92097	0.88448	processed_pseudogene
ENSMUSG00000104671	Gm43062	-2.59576	0.88448	lncRNA
ENSMUSG00000111639	1700019L13Rik	-4.13517	0.88448	lncRNA
ENSMUSG00000000743	Chmp1a	0.89165	0.88484	protein_coding
ENSMUSG00000113918	Gm6566	-4.16111	0.88484	lncRNA
ENSMUSG00000002058	Unc119	-3.49424	0.884918	protein_coding
ENSMUSG00000022814	Umps	-1.73682	0.884918	protein_coding
ENSMUSG00000034000	Neu4	1.06278	0.884918	protein_coding
ENSMUSG00000038806	Sde2	1.50803	0.884918	protein_coding
ENSMUSG00000041828	Abca8a	0.666299	0.884918	protein_coding
ENSMUSG00000052407	Ccdc171	0.951549	0.884918	protein_coding
ENSMUSG00000058006	Mdn1	0.432361	0.884918	protein_coding
ENSMUSG00000060512	0610040J01Rik	-2.16855	0.884918	protein_coding
ENSMUSG00000066037	Hnrnpr	0.559908	0.884918	protein_coding
ENSMUSG00000070877	Ldlrad1	5.95663	0.884918	protein_coding
ENSMUSG00000085223	Gm11210	-3.37832	0.884918	lncRNA
ENSMUSG00000102868	Gm37633	-1.37607	0.884918	TEC
ENSMUSG00000108790	Gm44806	3.45171	0.884918	TEC
ENSMUSG00000070583	Fv1	2.32555	0.885597	protein_coding
ENSMUSG00000025173	Wdr45b	0.912294	0.885616	protein_coding
ENSMUSG00000030245	Golt1b	1.05894	0.885616	protein_coding
ENSMUSG00000031934	Panx1	1.16113	0.885616	protein_coding
ENSMUSG00000098068	Gm7909	4.37341	0.885616	processed_pseudogene
ENSMUSG00000052301	Doc2a	3.89216	0.885895	protein_coding
ENSMUSG00000109420	Gm44702	5.21779	0.885895	lncRNA
ENSMUSG00000034796	Cpne7	1.54626	0.886701	protein_coding
ENSMUSG00000036964	Trim17	-2.72501	0.886701	protein_coding
ENSMUSG00000063428	Ddo	2.9856	0.886701	protein_coding
ENSMUSG00000104241	Gm9442	-4.29009	0.886701	processed_pseudogene
ENSMUSG00000014077	Chp1	-0.882752	0.886979	protein_coding
ENSMUSG00000030782	Tgfb1i1	-1.374	0.886979	protein_coding
ENSMUSG00000031298	Adgrg2	-2.96547	0.886979	protein_coding
ENSMUSG00000053877	Srcap	1.36462	0.886979	protein_coding
ENSMUSG00000060212	Pcnx2	-1.12233	0.886979	protein_coding
ENSMUSG00000074281	Gm12522	-3.10419	0.886979	lncRNA
ENSMUSG00000078722	Gm12394	-2.95169	0.886979	protein_coding
ENSMUSG00000082315	Gm16523	2.01361	0.886979	transcribed_processed_pseudogene
ENSMUSG00000097924	A730020E08Rik	2.59072	0.886979	lncRNA
ENSMUSG00000037656	Slc20a2	0.819494	0.88736	protein_coding
ENSMUSG00000037965	Zc3h7a	0.828394	0.88736	protein_coding
ENSMUSG00000046168	Kcnrg	1.3728	0.888118	protein_coding
ENSMUSG00000027667	Zfp639	0.96937	0.88997	protein_coding
ENSMUSG00000053110	Yap1	-2.17738	0.88997	protein_coding
ENSMUSG00000082279	Gm12870	-3.50905	0.88997	processed_pseudogene
ENSMUSG00000042557	Sin3a	-0.961106	0.890338	protein_coding
ENSMUSG00000038495	Otud7b	0.444934	0.890829	protein_coding
ENSMUSG00000001802	Lrp3	-1.59968	0.891177	protein_coding
ENSMUSG00000003354	Ccdc65	-3.84446	0.891177	protein_coding
ENSMUSG00000022587	Ly6e	-0.930089	0.891177	protein_coding
ENSMUSG00000025986	Slc39a10	-1.15055	0.891177	protein_coding
ENSMUSG00000031729	Ist1	0.904392	0.891177	protein_coding
ENSMUSG00000074781	Ube2n	-1.03991	0.891177	protein_coding
ENSMUSG00000085873	Ttc39aos1	-4.68942	0.891177	lncRNA
ENSMUSG00000086992	Gm15941	-1.72202	0.891177	lncRNA
ENSMUSG00000087354	4930404I05Rik	3.24791	0.891177	lncRNA
ENSMUSG00000097876	Gm16892	-4.76166	0.891177	lncRNA
ENSMUSG00000028334	Nans	-1.71166	0.891179	protein_coding
ENSMUSG00000028416	Bag1	0.700826	0.891179	protein_coding
ENSMUSG00000028559	Osbpl9	-0.90678	0.891179	protein_coding
ENSMUSG00000039713	Plekhg5	-1.16772	0.891179	protein_coding
ENSMUSG00000040093	Bmf	-2.37313	0.891179	protein_coding
ENSMUSG00000061894	Zscan20	2.31255	0.891179	protein_coding
ENSMUSG00000043948	Olfr691	-4.46266	0.891415	protein_coding
ENSMUSG00000039168	Dap	-1.33621	0.89194	protein_coding
ENSMUSG00000051444	Bbs12	-4.15731	0.89194	protein_coding
ENSMUSG00000078521	Aunip	-3.70047	0.89194	protein_coding
ENSMUSG00000110845	Gm47481	2.66461	0.89194	processed_pseudogene
ENSMUSG00000113491	Gm19221	-0.935631	0.89225	processed_pseudogene
ENSMUSG00000103088	Pcdhgb6	-1.64527	0.892262	protein_coding
ENSMUSG00000032513	Gorasp1	1.39349	0.893337	protein_coding
ENSMUSG00000032840	Spring1	1.21731	0.893926	protein_coding
ENSMUSG00000060519	Tor3a	-1.43284	0.89403	protein_coding
ENSMUSG00000002870	Mcm2	-1.68008	0.894295	protein_coding
ENSMUSG00000027322	Siglec1	2.85245	0.894295	protein_coding
ENSMUSG00000032036	Kirrel3	-0.709391	0.894295	protein_coding
ENSMUSG00000053693	Mast1	-0.68921	0.894295	protein_coding
ENSMUSG00000066148	Prpf4	1.40587	0.894295	protein_coding
ENSMUSG00000090291	Lrrc10b	-5.55669	0.894295	protein_coding
ENSMUSG00000110245	Gm20100	5.46123	0.894295	TEC
ENSMUSG00000097793	Gm17259	-3.14599	0.895581	lncRNA
ENSMUSG00000039492	Ccdc27	-4.87403	0.89578	protein_coding
ENSMUSG00000018189	Uchl5	-0.87299	0.897439	protein_coding
ENSMUSG00000102151	Gm37472	1.48203	0.897439	TEC
ENSMUSG00000029096	Htra3	1.45785	0.897951	protein_coding
ENSMUSG00000003923	Tfam	-1.04934	0.898046	protein_coding
ENSMUSG00000021054	Sgpp1	0.620119	0.898046	protein_coding
ENSMUSG00000021062	Rab15	-0.87944	0.898046	protein_coding
ENSMUSG00000025545	Clybl	-4.4639	0.898046	protein_coding
ENSMUSG00000026377	Nifk	1.2885	0.898046	protein_coding
ENSMUSG00000027671	Actl6a	1.39814	0.898046	protein_coding
ENSMUSG00000029380	Cxcl1	2.83719	0.898046	protein_coding
ENSMUSG00000040771	Oard1	1.59473	0.898046	protein_coding
ENSMUSG00000043832	Clec4a3	2.86535	0.898046	protein_coding
ENSMUSG00000073528	Gm10530	-2.88224	0.898046	lncRNA
ENSMUSG00000110915	Gm36198	2.82889	0.898046	lncRNA
ENSMUSG00000112023	Lilr4b	2.30088	0.898046	protein_coding
ENSMUSG00000049047	Armcx3	-1.03308	0.899107	protein_coding
ENSMUSG00000025762	Larp1b	-1.34516	0.89943	protein_coding
ENSMUSG00000028719	Cmpk1	-0.800979	0.899717	protein_coding
ENSMUSG00000048216	Gpr85	-1.39504	0.900472	protein_coding
ENSMUSG00000039048	Foxred1	1.27204	0.900849	protein_coding
ENSMUSG00000022797	Tfrc	0.694599	0.900904	protein_coding
ENSMUSG00000003527	Ess2	-1.49211	0.901556	protein_coding
ENSMUSG00000006678	Pola1	1.49762	0.901556	protein_coding
ENSMUSG00000015889	Lta4h	1.21426	0.901556	protein_coding
ENSMUSG00000018537	Pcgf2	1.7862	0.901556	protein_coding
ENSMUSG00000024659	Anxa1	-5.03971	0.901556	protein_coding
ENSMUSG00000025041	Nt5c2	-0.762057	0.901556	protein_coding
ENSMUSG00000025971	Maip1	-1.37065	0.901556	protein_coding
ENSMUSG00000028414	Fktn	1.02687	0.901556	protein_coding
ENSMUSG00000030056	Isy1	1.11163	0.901556	protein_coding
ENSMUSG00000031378	Abcd1	0.895754	0.901556	protein_coding
ENSMUSG00000037408	Cnnm4	-1.79263	0.901556	protein_coding
ENSMUSG00000038241	Cep250	-0.797453	0.901556	protein_coding
ENSMUSG00000038305	Spats2l	0.905565	0.901556	protein_coding
ENSMUSG00000038473	Nos1ap	-1.077	0.901556	protein_coding
ENSMUSG00000040124	Gorab	-2.30838	0.901556	protein_coding
ENSMUSG00000041660	Bbox1	-4.5136	0.901556	protein_coding
ENSMUSG00000041842	Fhdc1	-1.74713	0.901556	protein_coding
ENSMUSG00000044707	Ccnjl	-1.61569	0.901556	protein_coding
ENSMUSG00000047216	Cdh19	1.1519	0.901556	protein_coding
ENSMUSG00000047228	A2ml1	-3.01704	0.901556	protein_coding
ENSMUSG00000049721	Gal3st1	0.743232	0.901556	protein_coding
ENSMUSG00000053560	Ier2	-1.87584	0.901556	protein_coding
ENSMUSG00000087042	Gm11611	2.94467	0.901556	lncRNA
ENSMUSG00000096001	2610528A11Rik	-5.35427	0.901556	protein_coding
ENSMUSG00000097040	2610316D01Rik	-1.75023	0.901556	lncRNA
ENSMUSG00000104406	Gm38014	2.33269	0.901556	TEC
ENSMUSG00000105864	Gm10484	2.09706	0.901556	lncRNA
ENSMUSG00000105946	Gm43776	3.0713	0.901556	TEC
ENSMUSG00000108993	Gm44846	2.16906	0.901556	TEC
ENSMUSG00000109231	Gm45737	-4.94974	0.901556	TEC
ENSMUSG00000110419	AW046200	-2.99481	0.901556	lncRNA
ENSMUSG00000111063	Zfp660	3.5605	0.901556	lncRNA
ENSMUSG00000115406	Gm49300	-3.72513	0.901556	TEC
ENSMUSG00000002748	Baz1b	-0.69061	0.903463	protein_coding
ENSMUSG00000014599	Csf1	0.612023	0.903463	protein_coding
ENSMUSG00000020079	Supv3l1	-1.58247	0.903463	protein_coding
ENSMUSG00000021532	Fastkd3	1.64062	0.903463	protein_coding
ENSMUSG00000022013	Dnajc15	-0.742078	0.903463	protein_coding
ENSMUSG00000023031	Cela1	-1.27646	0.903463	protein_coding
ENSMUSG00000026818	Cel	-4.90231	0.903463	protein_coding
ENSMUSG00000029420	Rimbp2	-0.871077	0.903463	protein_coding
ENSMUSG00000032333	Stoml1	-1.50355	0.903463	protein_coding
ENSMUSG00000038543	BC028528	-2.9884	0.903463	protein_coding
ENSMUSG00000039065	Atpsckmt	-1.42811	0.903463	protein_coding
ENSMUSG00000044734	Serpinb1a	1.08989	0.903463	protein_coding
ENSMUSG00000049013	Prss48	2.80036	0.903463	protein_coding
ENSMUSG00000052271	Bhlha15	2.01432	0.903463	protein_coding
ENSMUSG00000075318	Scn2a	-0.956304	0.903463	protein_coding
ENSMUSG00000096936	Gm3510	-3.31254	0.903463	lncRNA
ENSMUSG00000102145	Gm38056	1.46527	0.903463	TEC
ENSMUSG00000104903	Gm43707	2.59713	0.903463	lncRNA
ENSMUSG00000105824	Gm43466	2.53673	0.903463	lncRNA
ENSMUSG00000109857	Gm53058	-3.7481	0.903463	lncRNA
ENSMUSG00000118399	Gm18917	3.05462	0.903463	processed_pseudogene
ENSMUSG00002074900	SNORA63	-5.40574	0.903463	snoRNA
ENSMUSG00000051243	Islr2	-2.43552	0.904207	protein_coding
ENSMUSG00000039633	Lonrf1	1.03541	0.906409	protein_coding
ENSMUSG00000000708	Kat2b	0.627757	0.906551	protein_coding
ENSMUSG00000001891	Ugp2	0.788611	0.906551	protein_coding
ENSMUSG00000002949	Timm44	0.878966	0.906551	protein_coding
ENSMUSG00000006310	Zbtb32	4.02442	0.906551	protein_coding
ENSMUSG00000015093	Clic3	-3.9847	0.906551	protein_coding
ENSMUSG00000021278	Amn	4.7119	0.906551	protein_coding
ENSMUSG00000021301	Hecw1	-1.03483	0.906551	protein_coding
ENSMUSG00000022203	Efs	1.62298	0.906551	protein_coding
ENSMUSG00000022610	Mapk12	-3.43426	0.906551	protein_coding
ENSMUSG00000023259	Slc26a6	-3.16023	0.906551	protein_coding
ENSMUSG00000024354	Slc23a1	1.90168	0.906551	protein_coding
ENSMUSG00000026202	Tuba4a	-1.10229	0.906551	protein_coding
ENSMUSG00000026972	Arrdc1	-3.05168	0.906551	protein_coding
ENSMUSG00000027618	Nfs1	-1.23428	0.906551	protein_coding
ENSMUSG00000027637	Rab5if	2.48028	0.906551	protein_coding
ENSMUSG00000027882	Stxbp3	-0.539838	0.906551	protein_coding
ENSMUSG00000028402	Mpdz	-0.776174	0.906551	protein_coding
ENSMUSG00000028943	Espn	-3.09115	0.906551	protein_coding
ENSMUSG00000031765	Mt1	0.612384	0.906551	protein_coding
ENSMUSG00000039164	Naif1	2.51401	0.906551	protein_coding
ENSMUSG00000039552	Rsph4a	-3.20663	0.906551	protein_coding
ENSMUSG00000039615	Stub1	-1.95215	0.906551	protein_coding
ENSMUSG00000040312	Cchcr1	-2.06097	0.906551	protein_coding
ENSMUSG00000041577	Prelp	-1.96777	0.906551	protein_coding
ENSMUSG00000042249	Grk3	-0.862362	0.906551	protein_coding
ENSMUSG00000048040	Arxes2	-1.80695	0.906551	protein_coding
ENSMUSG00000048721	Fndc9	-1.33357	0.906551	protein_coding
ENSMUSG00000054766	Set	0.590454	0.906551	protein_coding
ENSMUSG00000060924	Csmd1	0.735466	0.906551	protein_coding
ENSMUSG00000064326	Siva1	-1.63814	0.906551	protein_coding
ENSMUSG00000067242	Lgi1	-1.02092	0.906551	protein_coding
ENSMUSG00000068732	Tmem167b	0.700661	0.906551	protein_coding
ENSMUSG00000071369	Map3k5	-0.996393	0.906551	protein_coding
ENSMUSG00000074252	Gm10654	-2.94586	0.906551	TEC
ENSMUSG00000078451	Ppil6	3.26374	0.906551	protein_coding
ENSMUSG00000082148	Gm12266	-2.4327	0.906551	processed_pseudogene
ENSMUSG00000085331	Gm11274	-3.77076	0.906551	lncRNA
ENSMUSG00000101892	9130401M01Rik	-1.11329	0.906551	protein_coding
ENSMUSG00000107610	D530018E20Rik	-3.61176	0.906551	TEC
ENSMUSG00000111079	Gm47112	-5.83944	0.906551	lncRNA
ENSMUSG00000112346	Gm48768	4.28662	0.906551	lncRNA
ENSMUSG00000113731	Gm48650	3.57083	0.906551	processed_pseudogene
ENSMUSG00000113840	Gm18955	-4.65605	0.906551	processed_pseudogene
ENSMUSG00000115987	Vps28	-0.746417	0.906551	protein_coding
ENSMUSG00000031723	Txnl4b	1.38798	0.907363	protein_coding
ENSMUSG00000022503	Nubp1	-2.93052	0.908749	protein_coding
ENSMUSG00000023186	Vwa5a	1.19934	0.908749	protein_coding
ENSMUSG00000024215	Spdef	-5.56762	0.908749	protein_coding
ENSMUSG00000024827	Gldc	-1.13576	0.908749	protein_coding
ENSMUSG00000027589	Pcmtd2	-0.958105	0.908749	protein_coding
ENSMUSG00000028476	Reck	-1.31157	0.908749	protein_coding
ENSMUSG00000029823	Luc7l2	0.514449	0.908749	protein_coding
ENSMUSG00000030613	Ccdc90b	1.30677	0.908749	protein_coding
ENSMUSG00000035200	Chrnb4	-4.42772	0.908749	protein_coding
ENSMUSG00000036902	Neto2	-0.946901	0.908749	protein_coding
ENSMUSG00000036949	Slc39a12	1.34902	0.908749	protein_coding
ENSMUSG00000056537	Rlim	0.464665	0.908749	protein_coding
ENSMUSG00000063320	1190007I07Rik	2.7673	0.908749	protein_coding
ENSMUSG00000069920	B3gnt9	1.87846	0.908749	protein_coding
ENSMUSG00000079645	Gm17193	-5.2808	0.908749	lncRNA
ENSMUSG00000083512	Gm12749	-1.37356	0.908749	processed_pseudogene
ENSMUSG00000089670	Gm16581	-1.47375	0.908749	processed_pseudogene
ENSMUSG00000108042	B130021K23Rik	-1.83443	0.908749	TEC
ENSMUSG00000109679	Gm45342	-2.49362	0.908749	TEC
ENSMUSG00000115108	Gm49228	4.10483	0.908749	processed_pseudogene
ENSMUSG00000086368	Gm13830	3.23957	0.910239	lncRNA
ENSMUSG00000005981	Trap1	0.883105	0.911286	protein_coding
ENSMUSG00000020770	Unk	-1.04498	0.911286	protein_coding
ENSMUSG00000000958	Slc7a7	-2.64729	0.911389	protein_coding
ENSMUSG00000001750	Tcirg1	-0.969938	0.911389	protein_coding
ENSMUSG00000020621	Rdh14	-1.66698	0.911389	protein_coding
ENSMUSG00000022440	C1qtnf6	-3.23078	0.911389	protein_coding
ENSMUSG00000026163	Sphkap	-1.20764	0.911389	protein_coding
ENSMUSG00000026640	Plxna2	-0.797748	0.911389	protein_coding
ENSMUSG00000027474	Ccm2l	-5.20444	0.911389	protein_coding
ENSMUSG00000029776	Hibadh	1.1128	0.911389	protein_coding
ENSMUSG00000030264	Thumpd3	1.10533	0.911389	protein_coding
ENSMUSG00000031505	Naxd	-1.22855	0.911389	protein_coding
ENSMUSG00000032422	Snx14	0.929376	0.911389	protein_coding
ENSMUSG00000038489	Polr2l	-1.79695	0.911389	protein_coding
ENSMUSG00000039693	Msantd3	-1.47436	0.911389	protein_coding
ENSMUSG00000040855	Reps2	-0.81838	0.911389	protein_coding
ENSMUSG00000041073	Nacad	0.661909	0.911389	protein_coding
ENSMUSG00000041361	Myzap	5.25272	0.911389	protein_coding
ENSMUSG00000042425	Frmpd3	-1.32127	0.911389	protein_coding
ENSMUSG00000047260	Emc6	1.22004	0.911389	protein_coding
ENSMUSG00000048834	Vstm2a	1.29029	0.911389	protein_coding
ENSMUSG00000054723	Vmac	-2.08372	0.911389	protein_coding
ENSMUSG00000056459	Zbtb25	-1.72448	0.911389	protein_coding
ENSMUSG00000060600	Eno3	2.33199	0.911389	protein_coding
ENSMUSG00000062683	Atp5g2	2.59427	0.911389	protein_coding
ENSMUSG00000069662	Marcks	0.634418	0.911389	protein_coding
ENSMUSG00000071281	Zfp65	-1.59136	0.911389	protein_coding
ENSMUSG00000071531	Gprin2	3.10188	0.911389	protein_coding
ENSMUSG00000080316	Spaca6	-1.10347	0.911389	protein_coding
ENSMUSG00000086703	4930507D10Rik	5.6997	0.911389	lncRNA
ENSMUSG00000090358	Gm2822	-3.48526	0.911389	lncRNA
ENSMUSG00000092009	Myh15	-5.17796	0.911389	protein_coding
ENSMUSG00000097546	Gm26749	3.38267	0.911389	lncRNA
ENSMUSG00000100789	Gm29508	4.4193	0.911389	lncRNA
ENSMUSG00000102253	Gm38259	-3.926	0.911389	TEC
ENSMUSG00000102841	Gm38036	-5.4309	0.911389	TEC
ENSMUSG00000103201	Gm37329	-3.49502	0.911389	TEC
ENSMUSG00000103901	Gm37499	1.9503	0.911389	TEC
ENSMUSG00000103932	Gm36963	-4.21394	0.911389	TEC
ENSMUSG00000104860	Gm42510	-4.83105	0.911389	TEC
ENSMUSG00000108956	Gm45179	-2.43249	0.911389	TEC
ENSMUSG00000109314	Gm44699	-2.12804	0.911389	lncRNA
ENSMUSG00000113695	9330159N22Rik	-3.19041	0.911389	TEC
ENSMUSG00000115222	Gm49747	-3.04517	0.911389	lncRNA
ENSMUSG00000117309	Gm49960	3.00718	0.911389	transcribed_unitary_pseudogene
ENSMUSG00002076442	7SK	3.88255	0.911389	misc_RNA
ENSMUSG00000042460	C1galt1	0.837885	0.912296	protein_coding
ENSMUSG00000082229	Nap1l2	1.51502	0.913262	protein_coding
ENSMUSG00000020745	Pafah1b1	0.46748	0.91352	protein_coding
ENSMUSG00000017286	Glod4	0.64817	0.914074	protein_coding
ENSMUSG00000020459	Mtif2	1.14299	0.914074	protein_coding
ENSMUSG00000020664	Dld	-0.582101	0.914074	protein_coding
ENSMUSG00000026116	Tmem131	-0.559223	0.914074	protein_coding
ENSMUSG00000026664	Phyh	-1.15726	0.914074	protein_coding
ENSMUSG00000031445	Proz	-2.76351	0.914074	protein_coding
[truncated: 25,046 more rows]

## Sheet: Microglia
Ensembl ID	Gene Name	Log2(FoldChange)	adjusted p	biotype
ENSMUSG00000027165	Iftap	-7.65743	7.59941e-12	protein_coding
ENSMUSG00000032093	Cd3e	-6.91921	1.92248e-07	protein_coding
ENSMUSG00000076609	Igkc	-7.5312	0.0104452	IG_C_gene
ENSMUSG00000042345	Ubash3a	-5.08515	0.412174	protein_coding
ENSMUSG00000053044	Cd8b1	-4.93475	0.467615	protein_coding
ENSMUSG00000053977	Cd8a	-4.88077	0.467615	protein_coding
ENSMUSG00000033510	Otud7a	3.47072	0.515222	protein_coding
ENSMUSG00000032094	Cd3d	-5.061	0.586582	protein_coding
ENSMUSG00000035342	Lzts2	1.25935	0.592403	protein_coding
ENSMUSG00000080242	Atp6v0c-ps2	0.450737	0.767013	processed_pseudogene
ENSMUSG00000000486	Septin1	-2.05772	0.823074	protein_coding
ENSMUSG00000089798	1700028K03Rik	2.5928	0.823074	protein_coding
ENSMUSG00000027198	Ext2	-0.934151	0.842911	protein_coding
ENSMUSG00000068270	Shroom4	-2.58423	0.900615	protein_coding
ENSMUSG00000000001	Gnai3	-0.249881	0.999915	protein_coding
ENSMUSG00000000028	Cdc45	-0.546544	0.999915	protein_coding
ENSMUSG00000000037	Scml2	1.62372	0.999915	protein_coding
ENSMUSG00000000049	Apoh	0.796198	0.999915	protein_coding
ENSMUSG00000000056	Narf	-0.261932	0.999915	protein_coding
ENSMUSG00000000058	Cav2	-0.77819	0.999915	protein_coding
ENSMUSG00000000078	Klf6	-0.124724	0.999915	protein_coding
ENSMUSG00000000085	Scmh1	0.100468	0.999915	protein_coding
ENSMUSG00000000088	Cox5a	-0.0391102	0.999915	protein_coding
ENSMUSG00000000093	Tbx2	-0.215328	0.999915	protein_coding
ENSMUSG00000000120	Ngfr	1.46628	0.999915	protein_coding
ENSMUSG00000000125	Wnt3	-0.892628	0.999915	protein_coding
ENSMUSG00000000126	Wnt9a	-0.41402	0.999915	protein_coding
ENSMUSG00000000127	Fer	-0.169218	0.999915	protein_coding
ENSMUSG00000000131	Xpo6	-0.112546	0.999915	protein_coding
ENSMUSG00000000134	Tfe3	0.123339	0.999915	protein_coding
ENSMUSG00000000142	Axin2	-0.570778	0.999915	protein_coding
ENSMUSG00000000148	Brat1	0.203847	0.999915	protein_coding
ENSMUSG00000000149	Gna12	0.136099	0.999915	protein_coding
ENSMUSG00000000154	Slc22a18	1.47251	0.999915	protein_coding
ENSMUSG00000000157	Itgb2l	-0.858398	0.999915	protein_coding
ENSMUSG00000000159	Igsf5	0.882454	0.999915	protein_coding
ENSMUSG00000000167	Pih1d2	-0.607939	0.999915	protein_coding
ENSMUSG00000000168	Dlat	0.0611075	0.999915	protein_coding
ENSMUSG00000000171	Sdhd	0.216166	0.999915	protein_coding
ENSMUSG00000000182	Fgf23	-1.89209	0.999915	protein_coding
ENSMUSG00000000184	Ccnd2	-0.138476	0.999915	protein_coding
ENSMUSG00000000194	Gpr107	-0.0934329	0.999915	protein_coding
ENSMUSG00000000197	Nalcn	-0.326672	0.999915	protein_coding
ENSMUSG00000000202	Btbd17	0.0505447	0.999915	protein_coding
ENSMUSG00000000204	Slfn4	1.98299	0.999915	protein_coding
ENSMUSG00000000223	Drp2	0.492706	0.999915	protein_coding
ENSMUSG00000000244	Tspan32	-0.302947	0.999915	protein_coding
ENSMUSG00000000247	Lhx2	0.246914	0.999915	protein_coding
ENSMUSG00000000248	Clec2g	-1.20044	0.999915	protein_coding
ENSMUSG00000000253	Gmpr	-0.0549051	0.999915	protein_coding
ENSMUSG00000000263	Glra1	-1.55475	0.999915	protein_coding
ENSMUSG00000000266	Mid2	0.406788	0.999915	protein_coding
ENSMUSG00000000275	Trim25	-0.0961717	0.999915	protein_coding
ENSMUSG00000000276	Dgke	0.275434	0.999915	protein_coding
ENSMUSG00000000278	Scpep1	0.0816452	0.999915	protein_coding
ENSMUSG00000000282	Mnt	0.181405	0.999915	protein_coding
ENSMUSG00000000290	Itgb2	-0.0615242	0.999915	protein_coding
ENSMUSG00000000295	Hddc2	0.792524	0.999915	protein_coding
ENSMUSG00000000296	Tpd52l1	0.819506	0.999915	protein_coding
ENSMUSG00000000301	Pemt	-0.174519	0.999915	protein_coding
ENSMUSG00000000303	Cdh1	-0.119804	0.999915	protein_coding
ENSMUSG00000000305	Cdh4	-1.97724	0.999915	protein_coding
ENSMUSG00000000308	Ckmt1	0.731262	0.999915	protein_coding
ENSMUSG00000000317	Bcl6b	0.310468	0.999915	protein_coding
ENSMUSG00000000318	Clec10a	-0.0292465	0.999915	protein_coding
ENSMUSG00000000320	Alox12	0.00725849	0.999915	protein_coding
ENSMUSG00000000326	Comt	-0.06246	0.999915	protein_coding
ENSMUSG00000000339	Rtca	0.188406	0.999915	protein_coding
ENSMUSG00000000340	Dbt	-0.199094	0.999915	protein_coding
ENSMUSG00000000346	Dazap2	0.0488084	0.999915	protein_coding
ENSMUSG00000000355	Mcts1	0.0791973	0.999915	protein_coding
ENSMUSG00000000359	Rem1	0.273389	0.999915	protein_coding
ENSMUSG00000000365	Rnf17	0.0623334	0.999915	protein_coding
ENSMUSG00000000374	Trappc10	0.0225046	0.999915	protein_coding
ENSMUSG00000000378	Ccm2	-0.0830802	0.999915	protein_coding
ENSMUSG00000000381	Wap	1.76099	0.999915	protein_coding
ENSMUSG00000000384	Tbrg4	0.211572	0.999915	protein_coding
ENSMUSG00000000385	Tmprss2	0.279588	0.999915	protein_coding
ENSMUSG00000000386	Mx1	-0.49837	0.999915	polymorphic_pseudogene
ENSMUSG00000000392	Fap	-0.105285	0.999915	protein_coding
ENSMUSG00000000399	Ndufa9	-0.226108	0.999915	protein_coding
ENSMUSG00000000402	Egfl6	3.10477	0.999915	protein_coding
ENSMUSG00000000409	Lck	0.205474	0.999915	protein_coding
ENSMUSG00000000411	Tssk3	-0.698537	0.999915	protein_coding
ENSMUSG00000000416	Cttnbp2	0.155213	0.999915	protein_coding
ENSMUSG00000000420	Galnt1	-0.13357	0.999915	protein_coding
ENSMUSG00000000435	Myf5	0.588364	0.999915	protein_coding
ENSMUSG00000000439	Mkrn2	0.082017	0.999915	protein_coding
ENSMUSG00000000440	Pparg	-0.160985	0.999915	protein_coding
ENSMUSG00000000441	Raf1	0.0242872	0.999915	protein_coding
ENSMUSG00000000489	Pdgfb	0.00985436	0.999915	protein_coding
ENSMUSG00000000530	Acvrl1	0.0231343	0.999915	protein_coding
ENSMUSG00000000531	Tamalin	0.0588425	0.999915	protein_coding
ENSMUSG00000000532	Acvr1b	0.184372	0.999915	protein_coding
ENSMUSG00000000538	Tom1l2	0.197692	0.999915	protein_coding
ENSMUSG00000000544	Gpa33	0.369105	0.999915	protein_coding
ENSMUSG00000000552	Zfp385a	0.0605154	0.999915	protein_coding
ENSMUSG00000000555	Itga5	0.00441739	0.999915	protein_coding
ENSMUSG00000000560	Gabra2	0.506888	0.999915	protein_coding
ENSMUSG00000000561	Wdr77	-0.231356	0.999915	protein_coding
ENSMUSG00000000562	Adora3	0.0780525	0.999915	protein_coding
ENSMUSG00000000563	Atp5pb	0.0699521	0.999915	protein_coding
ENSMUSG00000000567	Sox9	0.227047	0.999915	protein_coding
ENSMUSG00000000568	Hnrnpd	-0.0624034	0.999915	protein_coding
ENSMUSG00000000579	Dynlt1c	0.721791	0.999915	protein_coding
ENSMUSG00000000581	C1d	-0.107153	0.999915	protein_coding
ENSMUSG00000000594	Gm2a	0.0988996	0.999915	protein_coding
ENSMUSG00000000600	Krit1	0.00794137	0.999915	protein_coding
ENSMUSG00000000605	Clcn4	-0.139277	0.999915	protein_coding
ENSMUSG00000000617	Grm6	0.441451	0.999915	protein_coding
ENSMUSG00000000627	Sema4f	-0.65405	0.999915	protein_coding
ENSMUSG00000000628	Hk2	-8.2976e-05	0.999915	protein_coding
ENSMUSG00000000631	Myo18a	-0.000297719	0.999915	protein_coding
ENSMUSG00000000632	Sez6	-0.286566	0.999915	protein_coding
ENSMUSG00000000673	Haao	-0.212551	0.999915	protein_coding
ENSMUSG00000000682	Cd52	0.16436	0.999915	protein_coding
ENSMUSG00000000686	Abhd15	0.16007	0.999915	protein_coding
ENSMUSG00000000693	Loxl3	-0.156874	0.999915	protein_coding
ENSMUSG00000000706	Btn1a1	2.25545	0.999915	protein_coding
ENSMUSG00000000708	Kat2b	-0.0730186	0.999915	protein_coding
ENSMUSG00000000711	Rab5b	0.0576895	0.999915	protein_coding
ENSMUSG00000000724	Cryba1	0.327119	0.999915	protein_coding
ENSMUSG00000000730	Dnmt3l	-1.33329	0.999915	protein_coding
ENSMUSG00000000731	Aire	1.42052	0.999915	protein_coding
ENSMUSG00000000732	Icosl	0.168203	0.999915	protein_coding
ENSMUSG00000000738	Spg7	-0.0261293	0.999915	protein_coding
ENSMUSG00000000739	Sult5a1	-0.54862	0.999915	protein_coding
ENSMUSG00000000740	Rpl13	0.147287	0.999915	protein_coding
ENSMUSG00000000743	Chmp1a	-0.059132	0.999915	protein_coding
ENSMUSG00000000751	Rpa1	0.181755	0.999915	protein_coding
ENSMUSG00000000753	Serpinf1	-0.204616	0.999915	protein_coding
ENSMUSG00000000759	Tubgcp3	-0.0453487	0.999915	protein_coding
ENSMUSG00000000766	Oprm1	0.095927	0.999915	protein_coding
ENSMUSG00000000776	Polr3d	0.163228	0.999915	protein_coding
ENSMUSG00000000782	Tcf7	-0.261326	0.999915	protein_coding
ENSMUSG00000000787	Ddx3x	-0.334662	0.999915	protein_coding
ENSMUSG00000000791	Il12rb1	-0.798525	0.999915	protein_coding
ENSMUSG00000000792	Slc5a5	0.669017	0.999915	protein_coding
ENSMUSG00000000794	Kcnn3	0.337595	0.999915	protein_coding
ENSMUSG00000000804	Usp32	-0.00465174	0.999915	protein_coding
ENSMUSG00000000805	Car4	-0.424517	0.999915	protein_coding
ENSMUSG00000000811	Txnrd3	0.351209	0.999915	protein_coding
ENSMUSG00000000817	Fasl	-1.91639	0.999915	protein_coding
ENSMUSG00000000823	Zfp512b	0.309524	0.999915	protein_coding
ENSMUSG00000000826	Dnajc5	0.195706	0.999915	protein_coding
ENSMUSG00000000827	Tpd52l2	-0.139791	0.999915	protein_coding
ENSMUSG00000000838	Fmr1	-0.175178	0.999915	protein_coding
ENSMUSG00000000861	Bcl11a	-0.384051	0.999915	protein_coding
ENSMUSG00000000869	Il4	-0.480723	0.999915	protein_coding
ENSMUSG00000000876	Pxmp4	0.0326547	0.999915	protein_coding
ENSMUSG00000000881	Dlg3	-0.225307	0.999915	protein_coding
ENSMUSG00000000884	Gnb1l	-0.422529	0.999915	protein_coding
ENSMUSG00000000901	Mmp11	0.325737	0.999915	protein_coding
ENSMUSG00000000902	Smarcb1	-0.129516	0.999915	protein_coding
ENSMUSG00000000903	Vpreb3	-2.64167	0.999915	protein_coding
ENSMUSG00000000915	Hip1r	-0.034475	0.999915	protein_coding
ENSMUSG00000000916	Nsun5	0.497928	0.999915	protein_coding
ENSMUSG00000000934	Top1mt	0.402476	0.999915	protein_coding
ENSMUSG00000000948	Gm38393	0.851945	0.999915	protein_coding
ENSMUSG00000000957	Mmp14	0.124465	0.999915	protein_coding
ENSMUSG00000000958	Slc7a7	0.0618227	0.999915	protein_coding
ENSMUSG00000000959	Oxa1l	0.0380695	0.999915	protein_coding
ENSMUSG00000000976	Heatr6	0.100559	0.999915	protein_coding
ENSMUSG00000000982	Ccl3	0.104136	0.999915	protein_coding
ENSMUSG00000000983	Wfdc18	2.0967	0.999915	protein_coding
ENSMUSG00000001016	Ilf2	-0.210005	0.999915	protein_coding
ENSMUSG00000001017	Chtop	-0.0973245	0.999915	protein_coding
ENSMUSG00000001018	Snapin	0.0428757	0.999915	protein_coding
ENSMUSG00000001020	S100a4	-1.41075	0.999915	protein_coding
ENSMUSG00000001021	S100a3	0.27173	0.999915	protein_coding
ENSMUSG00000001023	S100a5	1.64991	0.999915	protein_coding
ENSMUSG00000001025	S100a6	0.169611	0.999915	protein_coding
ENSMUSG00000001027	Scn4a	-2.82273	0.999915	protein_coding
ENSMUSG00000001029	Icam2	0.199154	0.999915	protein_coding
ENSMUSG00000001034	Mapk7	0.146241	0.999915	protein_coding
ENSMUSG00000001036	Epn2	-0.177485	0.999915	protein_coding
ENSMUSG00000001039	B9d1	-0.137812	0.999915	protein_coding
ENSMUSG00000001052	Sec24b	0.0800512	0.999915	protein_coding
ENSMUSG00000001053	N4bp3	-0.240713	0.999915	protein_coding
ENSMUSG00000001054	Rmnd5b	0.222185	0.999915	protein_coding
ENSMUSG00000001056	Nhp2	0.0302575	0.999915	protein_coding
ENSMUSG00000001062	Vps9d1	-0.00609718	0.999915	protein_coding
ENSMUSG00000001065	Zfp276	-0.0281016	0.999915	protein_coding
ENSMUSG00000001082	Mfsd10	0.086796	0.999915	protein_coding
ENSMUSG00000001089	Luzp1	-0.0393145	0.999915	protein_coding
ENSMUSG00000001095	Slc13a2	-0.172603	0.999915	protein_coding
ENSMUSG00000001098	Kctd10	0.240551	0.999915	protein_coding
ENSMUSG00000001100	Poldip2	0.0607473	0.999915	protein_coding
ENSMUSG00000001103	Sebox	-0.351649	0.999915	protein_coding
ENSMUSG00000001105	Ift20	0.065496	0.999915	protein_coding
ENSMUSG00000001119	Col6a1	0.0275913	0.999915	protein_coding
ENSMUSG00000001120	Pcbp3	0.61497	0.999915	protein_coding
ENSMUSG00000001123	Lgals9	0.146677	0.999915	protein_coding
ENSMUSG00000001127	Araf	-0.00134397	0.999915	protein_coding
ENSMUSG00000001128	Cfp	-0.145571	0.999915	protein_coding
ENSMUSG00000001131	Timp1	-1.15914	0.999915	protein_coding
ENSMUSG00000001134	Uxt	-0.114001	0.999915	protein_coding
ENSMUSG00000001138	Cnnm3	-0.113312	0.999915	protein_coding
ENSMUSG00000001143	Lman2l	-0.0941309	0.999915	protein_coding
ENSMUSG00000001150	Mcm3ap	0.147208	0.999915	protein_coding
ENSMUSG00000001151	Pcnt	0.044989	0.999915	protein_coding
ENSMUSG00000001156	Mxd1	-0.0298877	0.999915	protein_coding
ENSMUSG00000001157	Gmcl1	0.0939592	0.999915	protein_coding
ENSMUSG00000001158	Snrnp27	0.00588896	0.999915	protein_coding
ENSMUSG00000001166	Oas1c	0.711746	0.999915	protein_coding
ENSMUSG00000001173	Ocrl	-0.274903	0.999915	protein_coding
ENSMUSG00000001175	Calm1	-0.0782845	0.999915	protein_coding
ENSMUSG00000001211	Agpat3	0.121973	0.999915	protein_coding
ENSMUSG00000001225	Slc26a3	-0.591282	0.999915	protein_coding
ENSMUSG00000001227	Sema6b	-0.184894	0.999915	protein_coding
ENSMUSG00000001228	Uhrf1	0.407861	0.999915	protein_coding
ENSMUSG00000001229	Dpp9	0.180769	0.999915	protein_coding
ENSMUSG00000001240	Ramp2	1.01766	0.999915	protein_coding
ENSMUSG00000001247	Lsr	-0.276719	0.999915	protein_coding
ENSMUSG00000001248	Gramd1a	-0.0289643	0.999915	protein_coding
ENSMUSG00000001249	Hpn	0.0690956	0.999915	protein_coding
ENSMUSG00000001260	Gabrg1	0.431548	0.999915	protein_coding
ENSMUSG00000001270	Ckb	0.0553233	0.999915	protein_coding
ENSMUSG00000001280	Sp1	-0.0223844	0.999915	protein_coding
ENSMUSG00000001281	Itgb7	0.637662	0.999915	protein_coding
ENSMUSG00000001285	Myg1	-0.239649	0.999915	protein_coding
ENSMUSG00000001288	Rarg	-0.697802	0.999915	protein_coding
ENSMUSG00000001289	Pfdn5	-0.0786804	0.999915	protein_coding
ENSMUSG00000001300	Efnb2	0.0526287	0.999915	protein_coding
ENSMUSG00000001305	Rrp15	-0.166381	0.999915	protein_coding
ENSMUSG00000001313	Rnd2	0.0579513	0.999915	protein_coding
ENSMUSG00000001323	Srr	-0.0370566	0.999915	protein_coding
ENSMUSG00000001333	Sync	1.56106	0.999915	protein_coding
ENSMUSG00000001334	Fndc5	-0.659535	0.999915	protein_coding
ENSMUSG00000001348	Acp5	-0.11551	0.999915	protein_coding
ENSMUSG00000001349	Cnn1	-0.296413	0.999915	protein_coding
ENSMUSG00000001366	Fbxo9	0.0332593	0.999915	protein_coding
ENSMUSG00000001376	Vps50	-0.252339	0.999915	protein_coding
ENSMUSG00000001380	Hars	-0.182737	0.999915	protein_coding
ENSMUSG00000001383	Zmat2	0.184242	0.999915	protein_coding
ENSMUSG00000001403	Ube2c	0.11112	0.999915	protein_coding
ENSMUSG00000001415	Smg5	0.309663	0.999915	protein_coding
ENSMUSG00000001416	Cct3	0.0317116	0.999915	protein_coding
ENSMUSG00000001418	Glmp	0.121116	0.999915	protein_coding
ENSMUSG00000001419	Mef2d	0.0877481	0.999915	protein_coding
ENSMUSG00000001420	Tmem79	0.300328	0.999915	protein_coding
ENSMUSG00000001424	Snd1	0.0226962	0.999915	protein_coding
ENSMUSG00000001435	Col18a1	2.30642	0.999915	protein_coding
ENSMUSG00000001436	Slc19a1	0.211108	0.999915	protein_coding
ENSMUSG00000001440	Kpnb1	-0.0157048	0.999915	protein_coding
ENSMUSG00000001441	Npepps	0.00290307	0.999915	protein_coding
ENSMUSG00000001444	Tbx21	0.593288	0.999915	protein_coding
ENSMUSG00000001445	Mrpl10	-0.162033	0.999915	protein_coding
ENSMUSG00000001467	Cyp51	-0.121892	0.999915	protein_coding
ENSMUSG00000001472	Tcf25	-0.0663665	0.999915	protein_coding
ENSMUSG00000001473	Tubb6	-0.0180478	0.999915	protein_coding
ENSMUSG00000001482	Def8	0.3483	0.999915	protein_coding
ENSMUSG00000001493	Meox1	-0.142381	0.999915	protein_coding
ENSMUSG00000001494	Sost	0.0171345	0.999915	protein_coding
ENSMUSG00000001506	Col1a1	0.477006	0.999915	protein_coding
ENSMUSG00000001507	Itga3	0.346451	0.999915	protein_coding
ENSMUSG00000001508	Sgca	-1.17338	0.999915	protein_coding
ENSMUSG00000001517	Foxm1	0.367135	0.999915	protein_coding
ENSMUSG00000001518	Itfg2	-0.398322	0.999915	protein_coding
ENSMUSG00000001520	Nrip2	1.30091	0.999915	protein_coding
ENSMUSG00000001521	Tulp3	0.428429	0.999915	protein_coding
ENSMUSG00000001524	Gtf2h4	0.539224	0.999915	protein_coding
ENSMUSG00000001525	Tubb5	-0.0229639	0.999915	protein_coding
ENSMUSG00000001542	Ell2	-0.0889951	0.999915	protein_coding
ENSMUSG00000001552	Jup	0.151758	0.999915	protein_coding
ENSMUSG00000001555	Fkbp10	-2.59595	0.999915	protein_coding
ENSMUSG00000001558	Klhl10	0.260091	0.999915	protein_coding
ENSMUSG00000001569	Nom1	0.0528262	0.999915	protein_coding
ENSMUSG00000001576	Ergic1	0.156734	0.999915	protein_coding
ENSMUSG00000001583	Tnk1	0.00400498	0.999915	protein_coding
ENSMUSG00000001588	Acap1	-0.491879	0.999915	protein_coding
ENSMUSG00000001604	Tcea3	-0.92765	0.999915	protein_coding
ENSMUSG00000001627	Ifrd1	-0.103904	0.999915	protein_coding
ENSMUSG00000001630	Stk38l	-0.0914561	0.999915	protein_coding
ENSMUSG00000001632	Brpf1	-0.117257	0.999915	protein_coding
ENSMUSG00000001642	Akr1b3	-0.363993	0.999915	protein_coding
ENSMUSG00000001663	Gstt1	0.275038	0.999915	protein_coding
ENSMUSG00000001665	Gstt3	0.41106	0.999915	protein_coding
ENSMUSG00000001666	Ddt	0.176456	0.999915	protein_coding
ENSMUSG00000001672	Marveld3	-0.684617	0.999915	protein_coding
ENSMUSG00000001674	Ddx18	0.153291	0.999915	protein_coding
ENSMUSG00000001687	Ubl3	-0.0366044	0.999915	protein_coding
ENSMUSG00000001700	Gramd3	-0.826277	0.999915	protein_coding
ENSMUSG00000001707	Eef1e1	0.394731	0.999915	protein_coding
ENSMUSG00000001729	Akt1	0.142088	0.999915	protein_coding
ENSMUSG00000001739	Cldn15	2.65984	0.999915	protein_coding
ENSMUSG00000001741	Il16	-0.0242892	0.999915	protein_coding
ENSMUSG00000001750	Tcirg1	0.0778052	0.999915	protein_coding
ENSMUSG00000001751	Naglu	0.0591831	0.999915	protein_coding
ENSMUSG00000001755	Coasy	-0.210701	0.999915	protein_coding
ENSMUSG00000001761	Smo	0.0677293	0.999915	protein_coding
ENSMUSG00000001763	Tspan33	0.00922856	0.999915	protein_coding
ENSMUSG00000001767	Crnkl1	-0.0822462	0.999915	protein_coding
ENSMUSG00000001768	Rin2	-0.182734	0.999915	protein_coding
ENSMUSG00000001773	Folh1	1.50013	0.999915	protein_coding
ENSMUSG00000001774	Chordc1	-0.170057	0.999915	protein_coding
ENSMUSG00000001783	Rtcb	0.0946798	0.999915	protein_coding
ENSMUSG00000001785	Pwp1	-0.00254643	0.999915	protein_coding
ENSMUSG00000001786	Fbxo7	-0.137264	0.999915	protein_coding
ENSMUSG00000001794	Capns1	0.0217657	0.999915	protein_coding
ENSMUSG00000001802	Lrp3	0.507371	0.999915	protein_coding
ENSMUSG00000001829	Clpb	0.00982253	0.999915	protein_coding
ENSMUSG00000001833	Septin7	-0.138933	0.999915	protein_coding
ENSMUSG00000001844	Zdhhc4	0.0696444	0.999915	protein_coding
ENSMUSG00000001847	Rac1	0.143414	0.999915	protein_coding
ENSMUSG00000001855	Nup214	0.172343	0.999915	protein_coding
ENSMUSG00000001864	Aif1l	0.994337	0.999915	protein_coding
ENSMUSG00000001865	Cpa3	-1.70482	0.999915	protein_coding
ENSMUSG00000001870	Ltbp1	-0.407526	0.999915	protein_coding
ENSMUSG00000001891	Ugp2	-0.162616	0.999915	protein_coding
ENSMUSG00000001901	Kcnh6	2.26983	0.999915	protein_coding
ENSMUSG00000001909	Trmt1	-0.319831	0.999915	protein_coding
ENSMUSG00000001910	Nacc1	0.18628	0.999915	protein_coding
ENSMUSG00000001911	Nfix	0.151594	0.999915	protein_coding
ENSMUSG00000001918	Slc1a5	0.4957	0.999915	protein_coding
ENSMUSG00000001924	Uba1	0.101142	0.999915	protein_coding
ENSMUSG00000001930	Vwf	-0.0163329	0.999915	protein_coding
ENSMUSG00000001942	Siae	-0.0451818	0.999915	protein_coding
ENSMUSG00000001943	Vsig2	-0.242635	0.999915	protein_coding
ENSMUSG00000001946	Esam	0.471367	0.999915	protein_coding
ENSMUSG00000001948	Spa17	0.517275	0.999915	protein_coding
ENSMUSG00000001962	Fam50a	-0.0969791	0.999915	protein_coding
ENSMUSG00000001964	Emd	0.101389	0.999915	protein_coding
ENSMUSG00000001983	Taco1	0.338767	0.999915	protein_coding
ENSMUSG00000001985	Grik3	-0.193793	0.999915	protein_coding
ENSMUSG00000001986	Gria3	-0.179242	0.999915	protein_coding
ENSMUSG00000001988	Npas1	-0.846114	0.999915	protein_coding
ENSMUSG00000001995	Sipa1l2	-0.0472481	0.999915	protein_coding
ENSMUSG00000001998	Ap4e1	-0.0161833	0.999915	protein_coding
ENSMUSG00000001999	Blvra	0.262735	0.999915	protein_coding
ENSMUSG00000002006	Pdzd4	-0.481243	0.999915	protein_coding
ENSMUSG00000002007	Srpk3	0.467905	0.999915	protein_coding
ENSMUSG00000002010	Idh3g	0.0644009	0.999915	protein_coding
ENSMUSG00000002012	Pnck	-0.192441	0.999915	protein_coding
ENSMUSG00000002014	Ssr4	-0.0564658	0.999915	protein_coding
ENSMUSG00000002015	Bcap31	-0.0434441	0.999915	protein_coding
ENSMUSG00000002017	Fam98a	0.158945	0.999915	protein_coding
ENSMUSG00000002020	Ltbp2	0.0827486	0.999915	protein_coding
ENSMUSG00000002028	Kmt2a	0.0289989	0.999915	protein_coding
ENSMUSG00000002031	Ift46	-0.409353	0.999915	protein_coding
ENSMUSG00000002032	Tmem25	-0.914218	0.999915	protein_coding
ENSMUSG00000002033	Cd3g	-2.95231	0.999915	protein_coding
ENSMUSG00000002043	Trappc6a	0.40214	0.999915	protein_coding
ENSMUSG00000002052	Supt6	0.0920847	0.999915	protein_coding
ENSMUSG00000002055	Spag5	1.05206	0.999915	protein_coding
ENSMUSG00000002058	Unc119	0.667102	0.999915	protein_coding
ENSMUSG00000002059	Rab34	-0.43277	0.999915	protein_coding
ENSMUSG00000002064	Sdf2	-0.171538	0.999915	protein_coding
ENSMUSG00000002068	Ccne1	0.539933	0.999915	protein_coding
ENSMUSG00000002076	Hsf2bp	0.605892	0.999915	protein_coding
ENSMUSG00000002083	Bbc3	0.0284111	0.999915	protein_coding
ENSMUSG00000002100	Mybpc3	-0.555984	0.999915	protein_coding
ENSMUSG00000002102	Psmc3	-0.076885	0.999915	protein_coding
ENSMUSG00000002103	Acp2	0.00430627	0.999915	protein_coding
ENSMUSG00000002104	Rapsn	-0.284644	0.999915	protein_coding
ENSMUSG00000002105	Slc39a13	-0.134503	0.999915	protein_coding
ENSMUSG00000002107	Celf2	-0.0177991	0.999915	protein_coding
ENSMUSG00000002108	Nr1h3	-0.668114	0.999915	protein_coding
ENSMUSG00000002109	Ddb2	-0.136665	0.999915	protein_coding
ENSMUSG00000002111	Spi1	0.0307435	0.999915	protein_coding
ENSMUSG00000002129	Sf3a1	0.100227	0.999915	protein_coding
ENSMUSG00000002147	Stat6	0.142114	0.999915	protein_coding
ENSMUSG00000002190	Clgn	0.0713142	0.999915	protein_coding
ENSMUSG00000002204	Napsa	-0.349872	0.999915	protein_coding
ENSMUSG00000002205	Vrk3	0.31462	0.999915	protein_coding
ENSMUSG00000002210	Smg9	0.288264	0.999915	protein_coding
ENSMUSG00000002221	Paxip1	0.0887855	0.999915	protein_coding
ENSMUSG00000002222	Rmnd5a	-0.205717	0.999915	protein_coding
ENSMUSG00000002227	Mov10	0.0154166	0.999915	protein_coding
ENSMUSG00000002228	Ppm1j	-1.53761	0.999915	protein_coding
ENSMUSG00000002233	Rhoc	0.0571243	0.999915	protein_coding
ENSMUSG00000002249	Tead3	-0.22063	0.999915	protein_coding
ENSMUSG00000002250	Ppard	0.217784	0.999915	protein_coding
ENSMUSG00000002257	Def6	0.338442	0.999915	protein_coding
ENSMUSG00000002265	Peg3	0.127541	0.999915	protein_coding
ENSMUSG00000002266	Zim1	-1.28048	0.999915	protein_coding
ENSMUSG00000002274	Metrn	0.0428769	0.999915	protein_coding
ENSMUSG00000002279	Lmf1	0.260743	0.999915	protein_coding
ENSMUSG00000002280	Ciao3	-0.286246	0.999915	protein_coding
ENSMUSG00000002289	Angptl4	-0.597362	0.999915	protein_coding
ENSMUSG00000002297	Dbf4	-0.205673	0.999915	protein_coding
ENSMUSG00000002307	Daxx	-0.0265964	0.999915	protein_coding
ENSMUSG00000002308	Cd320	-0.606736	0.999915	protein_coding
ENSMUSG00000002319	Ipo4	-0.142977	0.999915	protein_coding
ENSMUSG00000002320	Tm9sf1	-0.187796	0.999915	protein_coding
ENSMUSG00000002324	Rec8	1.20257	0.999915	protein_coding
ENSMUSG00000002325	Irf9	-0.152357	0.999915	protein_coding
ENSMUSG00000002326	Gmpr2	0.104028	0.999915	protein_coding
ENSMUSG00000002329	Mdp1	-0.147155	0.999915	protein_coding
ENSMUSG00000002332	Dhrs1	0.122912	0.999915	protein_coding
ENSMUSG00000002341	Ncan	-0.325655	0.999915	protein_coding
ENSMUSG00000002342	Tmem161a	0.227416	0.999915	protein_coding
ENSMUSG00000002343	Armc6	-0.0900719	0.999915	protein_coding
ENSMUSG00000002345	Borcs8	0.00257687	0.999915	protein_coding
ENSMUSG00000002346	Slc25a42	0.380503	0.999915	protein_coding
ENSMUSG00000002365	Snx9	-0.0529323	0.999915	protein_coding
ENSMUSG00000002372	Ranbp3	0.135906	0.999915	protein_coding
ENSMUSG00000002379	Ndufa11	-0.16786	0.999915	protein_coding
ENSMUSG00000002384	Bmp8b	1.96215	0.999915	protein_coding
ENSMUSG00000002393	Nr2f6	0.610109	0.999915	protein_coding
ENSMUSG00000002395	Use1	-0.0522687	0.999915	protein_coding
ENSMUSG00000002396	Ocel1	0.340779	0.999915	protein_coding
ENSMUSG00000002409	Dyrk1b	-0.38916	0.999915	protein_coding
ENSMUSG00000002413	Braf	-0.0788355	0.999915	protein_coding
ENSMUSG00000002416	Ndufb2	-0.202079	0.999915	protein_coding
ENSMUSG00000002428	Hltf	-0.275556	0.999915	protein_coding
ENSMUSG00000002455	Prpf6	-0.184818	0.999915	protein_coding
ENSMUSG00000002458	Rgs19	0.0323863	0.999915	protein_coding
ENSMUSG00000002459	Rgs20	0.0539222	0.999915	protein_coding
ENSMUSG00000002475	Abhd3	-0.029071	0.999915	protein_coding
ENSMUSG00000002477	Snrpd1	0.0228795	0.999915	protein_coding
ENSMUSG00000002486	Tchp	-0.494428	0.999915	protein_coding
ENSMUSG00000002489	Tiam1	0.119377	0.999915	protein_coding
ENSMUSG00000002496	Tsc2	0.0163835	0.999915	protein_coding
ENSMUSG00000002500	Rpl3l	0.311158	0.999915	protein_coding
ENSMUSG00000002504	Slc9a3r2	-0.878701	0.999915	protein_coding
ENSMUSG00000002524	Puf60	-0.0065037	0.999915	protein_coding
ENSMUSG00000002546	Golga2	-0.0678651	0.999915	protein_coding
ENSMUSG00000002550	Uck1	-0.0337662	0.999915	protein_coding
ENSMUSG00000002565	Scin	0.0726529	0.999915	protein_coding
ENSMUSG00000002578	Ikzf4	0.927611	0.999915	protein_coding
ENSMUSG00000002580	Mien1	0.112718	0.999915	protein_coding
ENSMUSG00000002588	Pon1	0.197286	0.999915	protein_coding
ENSMUSG00000002602	Axl	0.0214147	0.999915	protein_coding
ENSMUSG00000002603	Tgfb1	0.134103	0.999915	protein_coding
ENSMUSG00000002608	Ccdc97	0.13709	0.999915	protein_coding
ENSMUSG00000002617	Zfp40	0.145243	0.999915	protein_coding
ENSMUSG00000002625	Akap8l	0.000733302	0.999915	protein_coding
ENSMUSG00000002633	Shh	-1.55647	0.999915	protein_coding
ENSMUSG00000002635	Pdcd2l	-0.0260433	0.999915	protein_coding
ENSMUSG00000002658	Gtf2f1	-0.202401	0.999915	protein_coding
ENSMUSG00000002660	Clpp	0.429028	0.999915	protein_coding
ENSMUSG00000002661	Alkbh7	-0.303789	0.999915	protein_coding
ENSMUSG00000002664	Pspn	0.610041	0.999915	protein_coding
ENSMUSG00000002668	Dennd1c	0.0307747	0.999915	protein_coding
ENSMUSG00000002679	Med6	0.0573025	0.999915	protein_coding
ENSMUSG00000002688	Prkd1	-1.42056	0.999915	protein_coding
ENSMUSG00000002699	Lcp2	0.0876352	0.999915	protein_coding
ENSMUSG00000002718	Cse1l	-0.0771608	0.999915	protein_coding
ENSMUSG00000002728	Naa20	0.146698	0.999915	protein_coding
ENSMUSG00000002731	Prkra	-0.324183	0.999915	protein_coding
ENSMUSG00000002732	Fkbp7	0.197257	0.999915	protein_coding
ENSMUSG00000002733	Plekha3	0.169926	0.999915	protein_coding
ENSMUSG00000002741	Ykt6	0.00416266	0.999915	protein_coding
ENSMUSG00000002748	Baz1b	0.00938912	0.999915	protein_coding
ENSMUSG00000002763	Pex6	-0.305781	0.999915	protein_coding
ENSMUSG00000002767	Mrpl2	0.0141016	0.999915	protein_coding
ENSMUSG00000002768	Mea1	-0.0399605	0.999915	protein_coding
ENSMUSG00000002769	Gnmt	1.42303	0.999915	protein_coding
ENSMUSG00000002771	Grin2d	0.928018	0.999915	protein_coding
ENSMUSG00000002778	Kdelr1	0.256002	0.999915	protein_coding
ENSMUSG00000002781	Tmem143	-0.20513	0.999915	protein_coding
ENSMUSG00000002791	Pdxk-ps	-2.14969	0.999915	transcribed_unprocessed_pseudogene
ENSMUSG00000002797	Ggct	0.025706	0.999915	protein_coding
ENSMUSG00000002799	Jag2	-0.420394	0.999915	protein_coding
ENSMUSG00000002803	Btbd6	-0.0571373	0.999915	protein_coding
ENSMUSG00000002804	Nudt14	0.288338	0.999915	protein_coding
ENSMUSG00000002808	Epdr1	0.169092	0.999915	protein_coding
ENSMUSG00000002812	Flii	0.0473424	0.999915	protein_coding
ENSMUSG00000002814	Top3a	0.166956	0.999915	protein_coding
ENSMUSG00000002820	Atg4d	-0.0533282	0.999915	protein_coding
ENSMUSG00000002825	Qtrt1	-0.16216	0.999915	protein_coding
ENSMUSG00000002831	Plin4	1.43244	0.999915	protein_coding
ENSMUSG00000002833	Hdgfl2	-0.236698	0.999915	protein_coding
ENSMUSG00000002835	Chaf1a	0.558357	0.999915	protein_coding
ENSMUSG00000002844	Adprh	0.0518997	0.999915	protein_coding
ENSMUSG00000002845	Tmem39a	-0.175875	0.999915	protein_coding
ENSMUSG00000002846	Timmdc1	0.0372434	0.999915	protein_coding
ENSMUSG00000002847	Pla1a	0.542442	0.999915	protein_coding
ENSMUSG00000002870	Mcm2	0.135449	0.999915	protein_coding
ENSMUSG00000002871	Tpra1	0.0153533	0.999915	protein_coding
ENSMUSG00000002881	Nab1	-0.0816318	0.999915	protein_coding
ENSMUSG00000002885	Adgre5	-0.12124	0.999915	protein_coding
ENSMUSG00000002897	Il17ra	-0.020493	0.999915	protein_coding
ENSMUSG00000002900	Lamb1	-1.29289	0.999915	protein_coding
ENSMUSG00000002908	Kcnn1	-0.512826	0.999915	protein_coding
ENSMUSG00000002910	Arrdc2	-0.300034	0.999915	protein_coding
ENSMUSG00000002944	Cd36	-0.0176101	0.999915	protein_coding
ENSMUSG00000002948	Map2k7	0.0630073	0.999915	protein_coding
ENSMUSG00000002949	Timm44	0.0618208	0.999915	protein_coding
ENSMUSG00000002957	Ap2a2	0.0371024	0.999915	protein_coding
ENSMUSG00000002963	Pnkp	0.0323521	0.999915	protein_coding
ENSMUSG00000002968	Med25	-0.0067461	0.999915	protein_coding
ENSMUSG00000002980	Bcam	0.500437	0.999915	protein_coding
ENSMUSG00000002981	Clptm1	0.116795	0.999915	protein_coding
ENSMUSG00000002983	Relb	0.0155813	0.999915	protein_coding
ENSMUSG00000002984	Tomm40	-0.0431596	0.999915	protein_coding
ENSMUSG00000002985	Apoe	0.00126445	0.999915	protein_coding
ENSMUSG00000002996	Hbp1	-0.146639	0.999915	protein_coding
ENSMUSG00000002997	Prkar2b	0.214407	0.999915	protein_coding
ENSMUSG00000003031	Cdkn1b	0.0707577	0.999915	protein_coding
ENSMUSG00000003032	Klf4	0.100852	0.999915	protein_coding
ENSMUSG00000003033	Ap1m1	-0.148264	0.999915	protein_coding
ENSMUSG00000003037	Rab8a	0.0310254	0.999915	protein_coding
ENSMUSG00000003038	Hmgn2	-0.0856751	0.999915	protein_coding
ENSMUSG00000003039	Fam32a	-0.0781385	0.999915	protein_coding
ENSMUSG00000003051	Elf3	0.441451	0.999915	protein_coding
ENSMUSG00000003062	Stard3nl	-0.0894336	0.999915	protein_coding
ENSMUSG00000003068	Stk11	-0.0923771	0.999915	protein_coding
ENSMUSG00000003070	Efna2	-1.12866	0.999915	protein_coding
ENSMUSG00000003072	Atp5d	0.119775	0.999915	protein_coding
ENSMUSG00000003099	Ppp5c	0.374891	0.999915	protein_coding
ENSMUSG00000003119	Cdk12	0.0423058	0.999915	protein_coding
ENSMUSG00000003123	Lipe	0.273698	0.999915	protein_coding
ENSMUSG00000003131	Pafah1b2	-0.11898	0.999915	protein_coding
ENSMUSG00000003134	Tbc1d8	0.0791955	0.999915	protein_coding
ENSMUSG00000003135	Cnot11	0.0453596	0.999915	protein_coding
ENSMUSG00000003153	Slc2a3	0.146785	0.999915	protein_coding
ENSMUSG00000003154	Foxj2	0.0488225	0.999915	protein_coding
ENSMUSG00000003161	Sri	-0.217323	0.999915	protein_coding
ENSMUSG00000003166	Dgcr2	-0.178661	0.999915	protein_coding
ENSMUSG00000003184	Irf3	0.155277	0.999915	protein_coding
ENSMUSG00000003190	Bcl2l12	-0.763264	0.999915	protein_coding
ENSMUSG00000003198	Zfp959	-0.16039	0.999915	protein_coding
ENSMUSG00000003199	Mpnd	-0.288083	0.999915	protein_coding
ENSMUSG00000003200	Sh3gl1	-0.188711	0.999915	protein_coding
ENSMUSG00000003206	Ebi3	-0.0927298	0.999915	protein_coding
ENSMUSG00000003208	Yju2	-0.217957	0.999915	protein_coding
ENSMUSG00000003226	Ranbp2	-0.234226	0.999915	protein_coding
ENSMUSG00000003227	Edar	-0.80514	0.999915	protein_coding
ENSMUSG00000003228	Grk5	0.365057	0.999915	protein_coding
ENSMUSG00000003233	Dvl3	0.224316	0.999915	protein_coding
ENSMUSG00000003234	Abcf3	-0.0444699	0.999915	protein_coding
ENSMUSG00000003235	Eif2b5	-0.31971	0.999915	protein_coding
ENSMUSG00000003269	Cyth2	-0.26699	0.999915	protein_coding
ENSMUSG00000003271	Sult2b1	-0.190751	0.999915	protein_coding
ENSMUSG00000003273	Car11	0.618065	0.999915	protein_coding
ENSMUSG00000003279	Dlgap1	-0.0582871	0.999915	protein_coding
ENSMUSG00000003282	Plag1	-0.135817	0.999915	protein_coding
ENSMUSG00000003283	Hck	-0.174358	0.999915	protein_coding
ENSMUSG00000003299	Mrpl4	-0.1097	0.999915	protein_coding
ENSMUSG00000003308	Keap1	0.0455577	0.999915	protein_coding
ENSMUSG00000003309	Ap1m2	-1.88731	0.999915	protein_coding
ENSMUSG00000003316	Glg1	0.0528431	0.999915	protein_coding
ENSMUSG00000003341	Atp8b3	0.361061	0.999915	protein_coding
ENSMUSG00000003344	Btbd2	-0.0503565	0.999915	protein_coding
ENSMUSG00000003345	Csnk1g2	-0.0865278	0.999915	protein_coding
ENSMUSG00000003346	Abhd17a	-0.0560121	0.999915	protein_coding
ENSMUSG00000003348	Mob3a	0.0460246	0.999915	protein_coding
ENSMUSG00000003352	Cacnb3	0.592479	0.999915	protein_coding
ENSMUSG00000003355	Fkbp11	0.804974	0.999915	protein_coding
ENSMUSG00000003360	Ddx23	-0.0460308	0.999915	protein_coding
ENSMUSG00000003363	Pld3	0.118295	0.999915	protein_coding
ENSMUSG00000003378	Grik5	-0.250234	0.999915	protein_coding
ENSMUSG00000003379	Cd79a	0.10088	0.999915	protein_coding
ENSMUSG00000003380	Rabac1	0.100876	0.999915	protein_coding
ENSMUSG00000003382	Etv3	-0.0194796	0.999915	protein_coding
ENSMUSG00000003402	Prkcsh	-0.167164	0.999915	protein_coding
ENSMUSG00000003410	Elavl3	0.195393	0.999915	protein_coding
ENSMUSG00000003411	Rab3b	0.425112	0.999915	protein_coding
ENSMUSG00000003418	St8sia6	0.239204	0.999915	protein_coding
ENSMUSG00000003420	Fcgrt	0.145846	0.999915	protein_coding
ENSMUSG00000003421	Nosip	-0.09089	0.999915	protein_coding
ENSMUSG00000003423	Pih1d1	0.184159	0.999915	protein_coding
ENSMUSG00000003429	Rps11	0.0351464	0.999915	protein_coding
ENSMUSG00000003435	Supt5	0.172745	0.999915	protein_coding
ENSMUSG00000003436	Dll3	0.577473	0.999915	protein_coding
ENSMUSG00000003437	Paf1	-0.235398	0.999915	protein_coding
ENSMUSG00000003438	Timm50	0.0971292	0.999915	protein_coding
ENSMUSG00000003444	Med29	-0.221859	0.999915	protein_coding
ENSMUSG00000003452	Bicd1	-0.0163897	0.999915	protein_coding
ENSMUSG00000003458	Ncstn	0.100505	0.999915	protein_coding
ENSMUSG00000003464	Pex19	0.137054	0.999915	protein_coding
ENSMUSG00000003469	Phyhip	0.0300026	0.999915	protein_coding
ENSMUSG00000003476	Crhr2	0.54001	0.999915	protein_coding
ENSMUSG00000003477	Inmt	-0.677189	0.999915	protein_coding
ENSMUSG00000003484	Cyp4f18	0.814596	0.999915	protein_coding
ENSMUSG00000003500	Impdh1	0.0532331	0.999915	protein_coding
ENSMUSG00000003518	Dusp3	0.162278	0.999915	protein_coding
ENSMUSG00000003526	Prodh	-0.319996	0.999915	protein_coding
ENSMUSG00000003527	Ess2	-0.069332	0.999915	protein_coding
ENSMUSG00000003528	Slc25a1	-0.00127705	0.999915	protein_coding
ENSMUSG00000003531	Dgcr6	-0.606389	0.999915	protein_coding
ENSMUSG00000003534	Ddr1	0.514083	0.999915	protein_coding
ENSMUSG00000003541	Ier3	-0.0151903	0.999915	protein_coding
ENSMUSG00000003545	Fosb	0.00290368	0.999915	protein_coding
ENSMUSG00000003546	Klc4	-0.0793934	0.999915	protein_coding
ENSMUSG00000003549	Ercc1	0.218184	0.999915	protein_coding
ENSMUSG00000003555	Cyp17a1	-0.311333	0.999915	protein_coding
ENSMUSG00000003559	As3mt	0.153299	0.999915	protein_coding
ENSMUSG00000003573	Homer3	-0.546357	0.999915	protein_coding
ENSMUSG00000003575	Crtc1	0.0639057	0.999915	protein_coding
ENSMUSG00000003581	Rnf215	-0.0191448	0.999915	protein_coding
ENSMUSG00000003585	Sec14l2	-0.375759	0.999915	protein_coding
ENSMUSG00000003604	Aven	0.317248	0.999915	protein_coding
ENSMUSG00000003617	Cp	-0.05152	0.999915	protein_coding
ENSMUSG00000003623	Crot	-0.0357286	0.999915	protein_coding
ENSMUSG00000003644	Rps6ka1	0.021645	0.999915	protein_coding
ENSMUSG00000003657	Calb2	0.190923	0.999915	protein_coding
ENSMUSG00000003660	Snrnp200	0.0401344	0.999915	protein_coding
ENSMUSG00000003662	Ciao1	0.345208	0.999915	protein_coding
ENSMUSG00000003665	Has1	-0.323288	0.999915	protein_coding
ENSMUSG00000003680	Taf6l	0.209584	0.999915	protein_coding
ENSMUSG00000003721	Insig2	-0.103631	0.999915	protein_coding
ENSMUSG00000003731	Kpna6	-0.00832181	0.999915	protein_coding
ENSMUSG00000003746	Man1a	0.0641451	0.999915	protein_coding
ENSMUSG00000003752	Itpkc	0.187551	0.999915	protein_coding
ENSMUSG00000003762	Coq8b	-0.117362	0.999915	protein_coding
ENSMUSG00000003778	Brd8	-0.121759	0.999915	protein_coding
ENSMUSG00000003779	Kif20a	0.660329	0.999915	protein_coding
ENSMUSG00000003808	Farsa	0.213687	0.999915	protein_coding
ENSMUSG00000003809	Gcdh	0.00873969	0.999915	protein_coding
ENSMUSG00000003810	Mast2	0.356567	0.999915	protein_coding
ENSMUSG00000003812	Dnase2a	0.17503	0.999915	protein_coding
ENSMUSG00000003813	Rad23a	-0.200449	0.999915	protein_coding
ENSMUSG00000003814	Calr	0.130592	0.999915	protein_coding
ENSMUSG00000003824	Syce2	0.100187	0.999915	protein_coding
ENSMUSG00000003847	Nfat5	0.0264065	0.999915	protein_coding
ENSMUSG00000003848	Nob1	-0.456006	0.999915	protein_coding
ENSMUSG00000003849	Nqo1	0.140521	0.999915	protein_coding
ENSMUSG00000003863	Ppfia3	0.101023	0.999915	protein_coding
ENSMUSG00000003865	Gys1	-0.265839	0.999915	protein_coding
ENSMUSG00000003868	Ruvbl2	0.0918613	0.999915	protein_coding
ENSMUSG00000003872	Lin7b	2.00023	0.999915	protein_coding
ENSMUSG00000003873	Bax	0.11634	0.999915	protein_coding
ENSMUSG00000003882	Il7r	-0.303827	0.999915	protein_coding
ENSMUSG00000003923	Tfam	0.0424331	0.999915	protein_coding
ENSMUSG00000003929	Zfp81	0.0758691	0.999915	protein_coding
ENSMUSG00000003934	Efnb3	-0.511322	0.999915	protein_coding
ENSMUSG00000003948	Mmd	-0.220047	0.999915	protein_coding
ENSMUSG00000003949	Hlf	0.171018	0.999915	protein_coding
ENSMUSG00000003955	Fam162a	-0.0904949	0.999915	protein_coding
ENSMUSG00000003970	Rpl8	0.141999	0.999915	protein_coding
ENSMUSG00000003974	Grm3	-0.375861	0.999915	protein_coding
ENSMUSG00000003992	Ssbp2	-0.000256988	0.999915	protein_coding
ENSMUSG00000004018	Fancl	-0.109291	0.999915	protein_coding
ENSMUSG00000004031	Brinp2	0.518586	0.999915	protein_coding
ENSMUSG00000004032	Gstm5	-0.153766	0.999915	protein_coding
ENSMUSG00000004035	Gstm7	0.357041	0.999915	protein_coding
ENSMUSG00000004040	Stat3	0.161303	0.999915	protein_coding
ENSMUSG00000004043	Stat5a	-0.0306201	0.999915	protein_coding
ENSMUSG00000004044	Cavin1	-0.314904	0.999915	protein_coding
ENSMUSG00000004054	Map3k11	-0.0640132	0.999915	protein_coding
ENSMUSG00000004056	Akt2	-0.290689	0.999915	protein_coding
ENSMUSG00000004069	Dnaja3	0.0750275	0.999915	protein_coding
ENSMUSG00000004070	Hmox2	0.0940272	0.999915	protein_coding
ENSMUSG00000004071	Cdip1	0.128227	0.999915	protein_coding
ENSMUSG00000004085	Map3k20	0.198718	0.999915	protein_coding
ENSMUSG00000004096	Cwc15	-0.0811074	0.999915	protein_coding
ENSMUSG00000004098	Col5a3	0.676326	0.999915	protein_coding
ENSMUSG00000004099	Dnmt1	0.117265	0.999915	protein_coding
ENSMUSG00000004100	Ppan	-0.306955	0.999915	protein_coding
ENSMUSG00000004105	Angptl2	0.0586097	0.999915	protein_coding
ENSMUSG00000004110	Cacna1e	-0.372987	0.999915	protein_coding
ENSMUSG00000004113	Cacna1b	0.460305	0.999915	protein_coding
ENSMUSG00000004127	Trmt10a	0.181867	0.999915	protein_coding
ENSMUSG00000004151	Etv1	-0.127475	0.999915	protein_coding
ENSMUSG00000004187	Kifc2	0.327403	0.999915	protein_coding
ENSMUSG00000004207	Psap	0.0618864	0.999915	protein_coding
ENSMUSG00000004221	Ikbkg	0.149076	0.999915	protein_coding
ENSMUSG00000004233	Wars2	0.53946	0.999915	protein_coding
ENSMUSG00000004263	Atn1	0.0542595	0.999915	protein_coding
ENSMUSG00000004264	Phb2	0.0802232	0.999915	protein_coding
ENSMUSG00000004266	Ptpn6	-0.0369227	0.999915	protein_coding
ENSMUSG00000004267	Eno2	-0.025304	0.999915	protein_coding
ENSMUSG00000004268	Emg1	-0.0678528	0.999915	protein_coding
ENSMUSG00000004270	Lpcat3	0.000977397	0.999915	protein_coding
ENSMUSG00000004285	Atp6v1f	-0.00492154	0.999915	protein_coding
ENSMUSG00000004296	Il12b	-0.0356109	0.999915	protein_coding
ENSMUSG00000004317	Clcn5	-0.136012	0.999915	protein_coding
ENSMUSG00000004319	Clcn3	-0.0303405	0.999915	protein_coding
ENSMUSG00000004328	Hif3a	-0.0522575	0.999915	protein_coding
ENSMUSG00000004347	Pde1c	0.516938	0.999915	protein_coding
ENSMUSG00000004356	Utp20	0.268611	0.999915	protein_coding
ENSMUSG00000004359	Spic	0.000547994	0.999915	protein_coding
ENSMUSG00000004360	9330159F19Rik	0.527154	0.999915	protein_coding
ENSMUSG00000004364	Cul3	-0.216973	0.999915	protein_coding
ENSMUSG00000004366	Sst	0.196994	0.999915	protein_coding
ENSMUSG00000004371	Il11	-1.17141	0.999915	protein_coding
ENSMUSG00000004383	Large1	0.0900147	0.999915	protein_coding
ENSMUSG00000004393	Ddx56	-0.0679809	0.999915	protein_coding
ENSMUSG00000004394	Tmed4	0.00269556	0.999915	protein_coding
ENSMUSG00000004415	Col26a1	-1.26919	0.999915	protein_coding
ENSMUSG00000004446	Bid	0.303691	0.999915	protein_coding
ENSMUSG00000004451	Ralb	-0.00757477	0.999915	protein_coding
ENSMUSG00000004455	Ppp1cc	-0.230339	0.999915	protein_coding
ENSMUSG00000004460	Dnajb11	-0.121114	0.999915	protein_coding
ENSMUSG00000004462	Tbccd1	-0.0150977	0.999915	protein_coding
ENSMUSG00000004473	Clec11a	2.11448	0.999915	protein_coding
ENSMUSG00000004500	Zfp324	-0.578879	0.999915	protein_coding
ENSMUSG00000004508	Gab2	0.0720524	0.999915	protein_coding
ENSMUSG00000004530	Coro1c	-0.107448	0.999915	protein_coding
ENSMUSG00000004535	Tax1bp1	-0.171958	0.999915	protein_coding
ENSMUSG00000004552	Ctse	0.891063	0.999915	protein_coding
ENSMUSG00000004558	Ndrg2	-0.233671	0.999915	protein_coding
ENSMUSG00000004561	Mettl17	0.250617	0.999915	protein_coding
ENSMUSG00000004562	Arhgef40	0.0766105	0.999915	protein_coding
ENSMUSG00000004565	Pnpla6	0.0388905	0.999915	protein_coding
ENSMUSG00000004567	Mcoln1	0.134631	0.999915	protein_coding
ENSMUSG00000004568	Arhgef18	-0.0564576	0.999915	protein_coding
ENSMUSG00000004591	Pkn2	-0.204528	0.999915	protein_coding
ENSMUSG00000004609	Cd33	0.0379434	0.999915	protein_coding
ENSMUSG00000004610	Etfb	-0.180903	0.999915	protein_coding
ENSMUSG00000004612	Nkg7	0.0758435	0.999915	protein_coding
ENSMUSG00000004626	Stxbp2	-0.0587954	0.999915	protein_coding
ENSMUSG00000004630	Pcp2	0.781164	0.999915	protein_coding
ENSMUSG00000004631	Sgce	-0.183149	0.999915	protein_coding
ENSMUSG00000004633	Chn2	0.123395	0.999915	protein_coding
ENSMUSG00000004637	Wwox	0.256502	0.999915	protein_coding
ENSMUSG00000004642	Slbp	-0.0280334	0.999915	protein_coding
ENSMUSG00000004655	Aqp1	0.27173	0.999915	protein_coding
ENSMUSG00000004661	Arid3b	-0.0660458	0.999915	protein_coding
ENSMUSG00000004665	Cnn2	0.040805	0.999915	protein_coding
ENSMUSG00000004667	Polr2e	-0.246291	0.999915	protein_coding
ENSMUSG00000004668	Abca13	0.628509	0.999915	protein_coding
ENSMUSG00000004677	Myo9b	-0.00124529	0.999915	protein_coding
ENSMUSG00000004698	Hdac9	-0.00961421	0.999915	protein_coding
ENSMUSG00000004707	Ly9	0.233127	0.999915	protein_coding
ENSMUSG00000004709	Cd244a	0.0880194	0.999915	protein_coding
ENSMUSG00000004730	Adgre1	0.00977732	0.999915	protein_coding
ENSMUSG00000004748	Mtfp1	-0.450632	0.999915	protein_coding
ENSMUSG00000004768	Rab23	0.740211	0.999915	protein_coding
ENSMUSG00000004771	Rab11a	-0.186803	0.999915	protein_coding
ENSMUSG00000004788	Eif2b2	-0.260879	0.999915	protein_coding
ENSMUSG00000004789	Dlst	0.135139	0.999915	protein_coding
ENSMUSG00000004791	Pgf	0.42919	0.999915	protein_coding
ENSMUSG00000004798	Ulk2	0.0576269	0.999915	protein_coding
ENSMUSG00000004814	Ccl24	0.0132179	0.999915	protein_coding
ENSMUSG00000004815	Dgkq	-0.502315	0.999915	protein_coding
ENSMUSG00000004837	Grap	-0.132857	0.999915	protein_coding
ENSMUSG00000004842	Pou1f1	0.347125	0.999915	protein_coding
ENSMUSG00000004843	Chmp2b	-0.200481	0.999915	protein_coding
ENSMUSG00000004846	Plod3	-0.0539998	0.999915	protein_coding
ENSMUSG00000004849	Ap1s1	0.258112	0.999915	protein_coding
ENSMUSG00000004864	Mapk13	0.437063	0.999915	protein_coding
ENSMUSG00000004865	Srpk1	0.118617	0.999915	protein_coding
ENSMUSG00000004880	Lbr	0.0279746	0.999915	protein_coding
ENSMUSG00000004885	Crabp2	1.54231	0.999915	protein_coding
ENSMUSG00000004891	Nes	0.0602904	0.999915	protein_coding
ENSMUSG00000004892	Bcan	-0.0362698	0.999915	protein_coding
ENSMUSG00000004894	Hapln2	-3.51205	0.999915	protein_coding
ENSMUSG00000004895	Prcc	-0.0170431	0.999915	protein_coding
ENSMUSG00000004896	Rrnad1	-0.0226138	0.999915	protein_coding
ENSMUSG00000004897	Hdgf	0.00254414	0.999915	protein_coding
ENSMUSG00000004902	Slc25a18	0.222765	0.999915	protein_coding
ENSMUSG00000004929	Thop1	0.147665	0.999915	protein_coding
ENSMUSG00000004931	Apba3	-0.0234111	0.999915	protein_coding
ENSMUSG00000004933	Matk	-0.0853314	0.999915	protein_coding
ENSMUSG00000004934	Pias4	0.126569	0.999915	protein_coding
ENSMUSG00000004936	Map2k1	0.0990541	0.999915	protein_coding
ENSMUSG00000004937	Sgta	0.0823446	0.999915	protein_coding
ENSMUSG00000004939	Nmrk2	1.89125	0.999915	protein_coding
ENSMUSG00000004945	Tmem242	-0.173341	0.999915	protein_coding
ENSMUSG00000004947	Dtx2	0.0157106	0.999915	protein_coding
ENSMUSG00000004948	Zp3	0.441451	0.999915	protein_coding
ENSMUSG00000004951	Hspb1	0.42392	0.999915	protein_coding
ENSMUSG00000004952	Rasa4	-0.0383698	0.999915	protein_coding
ENSMUSG00000004961	Syt5	0.452016	0.999915	protein_coding
ENSMUSG00000004980	Hnrnpa2b1	-0.0803395	0.999915	protein_coding
ENSMUSG00000004988	Fxyd4	0.939545	0.999915	protein_coding
ENSMUSG00000004994	Ccdc130	-0.0946641	0.999915	protein_coding
ENSMUSG00000004996	Mri1	0.013312	0.999915	protein_coding
ENSMUSG00000005034	Prkacb	-0.0150088	0.999915	protein_coding
ENSMUSG00000005043	Sgsh	-0.604375	0.999915	protein_coding
ENSMUSG00000005045	Chd5	-0.180554	0.999915	protein_coding
ENSMUSG00000005054	Cstb	-0.0872726	0.999915	protein_coding
ENSMUSG00000005057	Sh2b2	0.0995945	0.999915	protein_coding
ENSMUSG00000005069	Pex5	-0.00352424	0.999915	protein_coding
ENSMUSG00000005078	Jkamp	0.324385	0.999915	protein_coding
ENSMUSG00000005087	Cd44	-0.0358317	0.999915	protein_coding
ENSMUSG00000005089	Slc1a2	0.115663	0.999915	protein_coding
ENSMUSG00000005102	Eif2ak4	0.179086	0.999915	protein_coding
ENSMUSG00000005103	Wdr1	-0.00736138	0.999915	protein_coding
ENSMUSG00000005107	Slc2a9	0.262003	0.999915	protein_coding
ENSMUSG00000005124	Ccn4	-0.981967	0.999915	protein_coding
ENSMUSG00000005125	Ndrg1	-0.409309	0.999915	protein_coding
ENSMUSG00000005131	4930550C14Rik	1.11651	0.999915	protein_coding
ENSMUSG00000005142	Man2b1	-0.0315547	0.999915	protein_coding
ENSMUSG00000005148	Klf5	0.530772	0.999915	protein_coding
ENSMUSG00000005150	Wdr83	0.127798	0.999915	protein_coding
ENSMUSG00000005161	Prdx2	-0.0285952	0.999915	protein_coding
ENSMUSG00000005198	Polr2a	0.0668624	0.999915	protein_coding
ENSMUSG00000005202	Shbg	1.58401	0.999915	protein_coding
ENSMUSG00000005204	Senp3	0.00934881	0.999915	protein_coding
ENSMUSG00000005220	Corin	-1.74734	0.999915	protein_coding
ENSMUSG00000005225	Plekha8	-0.364591	0.999915	protein_coding
ENSMUSG00000005233	Spc25	-0.335451	0.999915	protein_coding
ENSMUSG00000005237	Dnah2	-0.431145	0.999915	protein_coding
ENSMUSG00000005262	Ufd1	0.0764143	0.999915	protein_coding
ENSMUSG00000005267	Zfp287	0.249232	0.999915	protein_coding
ENSMUSG00000005268	Prlr	1.50296	0.999915	protein_coding
ENSMUSG00000005299	Letm1	-0.0822612	0.999915	protein_coding
ENSMUSG00000005312	Ubqln1	-0.0681206	0.999915	protein_coding
ENSMUSG00000005320	Fgfr4	1.33298	0.999915	protein_coding
ENSMUSG00000005338	Cadm3	-0.160191	0.999915	protein_coding
ENSMUSG00000005354	Txn2	0.0781038	0.999915	protein_coding
ENSMUSG00000005357	Slc1a6	-1.96935	0.999915	protein_coding
ENSMUSG00000005360	Slc1a3	0.016648	0.999915	protein_coding
ENSMUSG00000005362	Crbn	-0.139468	0.999915	protein_coding
ENSMUSG00000005364	Il5ra	0.170309	0.999915	protein_coding
ENSMUSG00000005370	Msh6	0.0193668	0.999915	protein_coding
ENSMUSG00000005371	Fbxo11	-0.0697457	0.999915	protein_coding
ENSMUSG00000005373	Mlxipl	0.0834319	0.999915	protein_coding
ENSMUSG00000005374	Tbl2	-0.217309	0.999915	protein_coding
ENSMUSG00000005378	Bud23	0.101627	0.999915	protein_coding
ENSMUSG00000005397	Nid1	0.454719	0.999915	protein_coding
ENSMUSG00000005410	Mcm5	0.0243743	0.999915	protein_coding
ENSMUSG00000005413	Hmox1	0.278785	0.999915	protein_coding
ENSMUSG00000005417	Mprip	-0.0419669	0.999915	protein_coding
ENSMUSG00000005442	Cic	-0.0874577	0.999915	protein_coding
ENSMUSG00000005447	Pafah1b3	0.675848	0.999915	protein_coding
ENSMUSG00000005465	Il27ra	-0.120304	0.999915	protein_coding
ENSMUSG00000005469	Prkaca	0.0669557	0.999915	protein_coding
ENSMUSG00000005470	Asf1b	-1.82333	0.999915	protein_coding
ENSMUSG00000005481	Ddx39a	0.064663	0.999915	protein_coding
ENSMUSG00000005483	Dnajb1	-0.201569	0.999915	protein_coding
ENSMUSG00000005493	Msh4	-0.0231078	0.999915	protein_coding
ENSMUSG00000005501	Usp40	0.071597	0.999915	protein_coding
ENSMUSG00000005503	Evx1	0.27173	0.999915	protein_coding
ENSMUSG00000005505	Kbtbd4	-0.332272	0.999915	protein_coding
ENSMUSG00000005506	Celf1	-0.0856703	0.999915	protein_coding
ENSMUSG00000005510	Ndufs3	-0.000106874	0.999915	protein_coding
ENSMUSG00000005514	Por	0.0132444	0.999915	protein_coding
ENSMUSG00000005533	Igf1r	-0.0917681	0.999915	protein_coding
ENSMUSG00000005534	Insr	0.106958	0.999915	protein_coding
ENSMUSG00000005540	Fcer2a	0.0283371	0.999915	protein_coding
ENSMUSG00000005553	Atp4a	-0.341178	0.999915	protein_coding
ENSMUSG00000005566	Trim28	-0.00227048	0.999915	protein_coding
ENSMUSG00000005575	Ube2m	-0.0443275	0.999915	protein_coding
ENSMUSG00000005580	Adcy9	0.447687	0.999915	protein_coding
ENSMUSG00000005583	Mef2c	-0.0224992	0.999915	protein_coding
ENSMUSG00000005609	Ctr9	0.0267929	0.999915	protein_coding
ENSMUSG00000005610	Eif4g2	-0.0448341	0.999915	protein_coding
ENSMUSG00000005611	Irag1	-0.177694	0.999915	protein_coding
ENSMUSG00000005615	Pcyt1a	0.0817312	0.999915	protein_coding
ENSMUSG00000005621	Zfp592	-0.0179427	0.999915	protein_coding
ENSMUSG00000005625	Psmd4	-0.0996325	0.999915	protein_coding
ENSMUSG00000005628	Tmod4	-0.468029	0.999915	protein_coding
ENSMUSG00000005656	Snx6	-0.124358	0.999915	protein_coding
ENSMUSG00000005667	Mthfd2	-0.175907	0.999915	protein_coding
ENSMUSG00000005672	Kit	-0.51387	0.999915	protein_coding
ENSMUSG00000005674	Tomm40l	-0.00847411	0.999915	protein_coding
ENSMUSG00000005677	Nr1i3	1.34854	0.999915	protein_coding
ENSMUSG00000005681	Apoa2	0.11956	0.999915	protein_coding
ENSMUSG00000005682	Pan2	-0.0455077	0.999915	protein_coding
ENSMUSG00000005683	Cs	0.0685721	0.999915	protein_coding
ENSMUSG00000005686	Ampd3	-0.473852	0.999915	protein_coding
ENSMUSG00000005687	Bcas2	-0.273199	0.999915	protein_coding
ENSMUSG00000005696	Sh2d1a	-1.9281	0.999915	protein_coding
ENSMUSG00000005698	Ctcf	0.0789376	0.999915	protein_coding
ENSMUSG00000005699	Pard6a	-0.528173	0.999915	protein_coding
ENSMUSG00000005705	Agrp	0.302472	0.999915	protein_coding
ENSMUSG00000005716	Pvalb	-1.19563	0.999915	protein_coding
ENSMUSG00000005718	Tfap4	-0.254437	0.999915	protein_coding
ENSMUSG00000005732	Ranbp1	-0.270391	0.999915	protein_coding
ENSMUSG00000005763	Cd247	-0.615337	0.999915	protein_coding
ENSMUSG00000005774	Rfx5	0.174536	0.999915	protein_coding
ENSMUSG00000005779	Psmb4	-0.0275073	0.999915	protein_coding
ENSMUSG00000005802	Slc30a4	0.0770093	0.999915	protein_coding
ENSMUSG00000005803	Sqor	-0.152542	0.999915	protein_coding
ENSMUSG00000005804	Bloc1s6	0.0256563	0.999915	protein_coding
ENSMUSG00000005813	Metap1	0.119328	0.999915	protein_coding
ENSMUSG00000005823	Gpr108	-0.0145349	0.999915	protein_coding
ENSMUSG00000005824	Tnfsf14	-0.0963407	0.999915	protein_coding
ENSMUSG00000005836	Gata6	-0.947664	0.999915	protein_coding
ENSMUSG00000005846	Rsl1d1	-0.112471	0.999915	protein_coding
ENSMUSG00000005864	Cnga2	2.08494	0.999915	protein_coding
ENSMUSG00000005871	Apc	-0.146033	0.999915	protein_coding
ENSMUSG00000005873	Reep5	0.00495222	0.999915	protein_coding
ENSMUSG00000005881	Ergic3	-0.108778	0.999915	protein_coding
ENSMUSG00000005882	Uqcc1	0.0998551	0.999915	protein_coding
ENSMUSG00000005883	Spo11	0.588364	0.999915	protein_coding
ENSMUSG00000005886	Ncoa2	0.113923	0.999915	protein_coding
ENSMUSG00000005892	Trh	0.441451	0.999915	protein_coding
ENSMUSG00000005893	Nr2c2	0.0852297	0.999915	protein_coding
ENSMUSG00000005897	Nr2c1	-0.174263	0.999915	protein_coding
ENSMUSG00000005899	Smpd4	0.234917	0.999915	protein_coding
ENSMUSG00000005907	Pex1	0.185957	0.999915	protein_coding
ENSMUSG00000005917	Otx1	0.470534	0.999915	protein_coding
ENSMUSG00000005936	Kctd20	-0.0434827	0.999915	protein_coding
ENSMUSG00000005947	Itgae	-0.472495	0.999915	protein_coding
ENSMUSG00000005949	Ctns	0.104955	0.999915	protein_coding
ENSMUSG00000005950	P2rx5	-0.667543	0.999915	protein_coding
ENSMUSG00000005951	Shpk	0.15358	0.999915	protein_coding
ENSMUSG00000005952	Trpv1	1.15227	0.999915	protein_coding
ENSMUSG00000005958	Ephb3	-0.233767	0.999915	protein_coding
ENSMUSG00000005968	Tuft1	-0.0993836	0.999915	protein_coding
ENSMUSG00000005973	Rcn1	0.0772212	0.999915	protein_coding
ENSMUSG00000005980	Dnase1	0.243364	0.999915	protein_coding
ENSMUSG00000005981	Trap1	-0.0279524	0.999915	protein_coding
ENSMUSG00000005982	Naa60	0.463005	0.999915	protein_coding
ENSMUSG00000005983	1700037C18Rik	0.34147	0.999915	protein_coding
ENSMUSG00000005986	Ankrd13d	0.00967444	0.999915	protein_coding
ENSMUSG00000006005	Tpr	-0.102963	0.999915	protein_coding
ENSMUSG00000006010	Odr4	-0.149007	0.999915	protein_coding
ENSMUSG00000006014	Prg4	0.039503	0.999915	protein_coding
ENSMUSG00000006019	Dhx34	0.029265	0.999915	protein_coding
ENSMUSG00000006021	Kptn	-0.251069	0.999915	protein_coding
ENSMUSG00000006024	Napa	0.222514	0.999915	protein_coding
ENSMUSG00000006050	Sra1	0.0480166	0.999915	protein_coding
ENSMUSG00000006057	Atp5g1	0.167094	0.999915	protein_coding
ENSMUSG00000006058	Snf8	-0.0728262	0.999915	protein_coding
ENSMUSG00000006095	Tbcb	-0.16692	0.999915	protein_coding
ENSMUSG00000006127	Inpp5k	-0.139203	0.999915	protein_coding
ENSMUSG00000006134	Crkl	0.116995	0.999915	protein_coding
ENSMUSG00000006154	Eps8l1	-0.675748	0.999915	protein_coding
ENSMUSG00000006169	Clint1	-0.102447	0.999915	protein_coding
ENSMUSG00000006179	Prss16	0.148122	0.999915	protein_coding
ENSMUSG00000006191	Cdkal1	-0.0625607	0.999915	protein_coding
ENSMUSG00000006205	Htra1	-0.0215334	0.999915	protein_coding
ENSMUSG00000006215	Zbtb17	-0.161257	0.999915	protein_coding
ENSMUSG00000006216	Clcnkb	1.24093	0.999915	protein_coding
ENSMUSG00000006219	Fblim1	0.173042	0.999915	protein_coding
ENSMUSG00000006221	Hspb7	-0.116594	0.999915	protein_coding
ENSMUSG00000006235	Epor	0.0652858	0.999915	protein_coding
ENSMUSG00000006241	Ccdc159	-1.15768	0.999915	protein_coding
ENSMUSG00000006262	Mob1b	-0.146563	0.999915	protein_coding
ENSMUSG00000006269	Atp6v1b1	1.00851	0.999915	protein_coding
ENSMUSG00000006273	Atp6v1b2	-0.0501188	0.999915	protein_coding
ENSMUSG00000006276	Eps15l1	0.0938803	0.999915	protein_coding
ENSMUSG00000006281	Tep1	0.228701	0.999915	protein_coding
ENSMUSG00000006288	Ttc5	-0.178366	0.999915	protein_coding
ENSMUSG00000006289	Osgep	-0.187759	0.999915	protein_coding
ENSMUSG00000006299	Aamp	-0.000190422	0.999915	protein_coding
ENSMUSG00000006301	Tmbim1	0.075603	0.999915	protein_coding
ENSMUSG00000006304	Arpc2	-0.124664	0.999915	protein_coding
ENSMUSG00000006307	Kmt2b	0.0416921	0.999915	protein_coding
ENSMUSG00000006310	Zbtb32	-0.155161	0.999915	protein_coding
ENSMUSG00000006311	Etv2	0.441451	0.999915	protein_coding
ENSMUSG00000006313	Upk1a	-0.409846	0.999915	protein_coding
ENSMUSG00000006315	Tmem147	0.361362	0.999915	protein_coding
ENSMUSG00000006333	Rps9	0.0158566	0.999915	protein_coding
ENSMUSG00000006335	Tfpt	-0.0596798	0.999915	protein_coding
ENSMUSG00000006342	Susd2	0.0433273	0.999915	protein_coding
ENSMUSG00000006344	Ggt5	-0.0807415	0.999915	protein_coding
ENSMUSG00000006345	Ggt1	-1.94054	0.999915	protein_coding
ENSMUSG00000006356	Crip2	0.10606	0.999915	protein_coding
ENSMUSG00000006360	Crip1	-0.117505	0.999915	protein_coding
ENSMUSG00000006362	Cbfa2t3	0.240777	0.999915	protein_coding
ENSMUSG00000006369	Fbln1	-0.938012	0.999915	protein_coding
ENSMUSG00000006373	Pgrmc1	0.128997	0.999915	protein_coding
ENSMUSG00000006378	Gcat	-0.153135	0.999915	protein_coding
ENSMUSG00000006386	Tek	0.604324	0.999915	protein_coding
ENSMUSG00000006389	Mpl	-4.00052	0.999915	protein_coding
ENSMUSG00000006390	Elovl1	0.0168792	0.999915	protein_coding
ENSMUSG00000006392	Med8	-0.19574	0.999915	protein_coding
ENSMUSG00000006395	Hyi	0.146934	0.999915	polymorphic_pseudogene
ENSMUSG00000006398	Cdc20	0.879873	0.999915	protein_coding
ENSMUSG00000006403	Adamts4	0.216923	0.999915	protein_coding
ENSMUSG00000006411	Nectin4	-0.305344	0.999915	protein_coding
ENSMUSG00000006412	Pfdn2	-0.0451386	0.999915	protein_coding
ENSMUSG00000006418	Rnf114	-0.0855032	0.999915	protein_coding
ENSMUSG00000006423	C330007P06Rik	-0.104728	0.999915	protein_coding
ENSMUSG00000006435	Neurl1a	-0.0447295	0.999915	protein_coding
ENSMUSG00000006442	Srm	0.106213	0.999915	protein_coding
ENSMUSG00000006445	Epha2	0.146313	0.999915	protein_coding
ENSMUSG00000006456	Rbm14	0.245794	0.999915	protein_coding
ENSMUSG00000006457	Actn3	0.350727	0.999915	protein_coding
ENSMUSG00000006462	A530013C23Rik	0.457494	0.999915	lncRNA
ENSMUSG00000006463	Zdhhc24	0.274728	0.999915	protein_coding
ENSMUSG00000006464	Bbs1	-0.519833	0.999915	protein_coding
ENSMUSG00000006471	Ndor1	-0.464415	0.999915	protein_coding
ENSMUSG00000006476	Nsmf	0.0699628	0.999915	protein_coding
ENSMUSG00000006494	Pdk1	-0.0776099	0.999915	protein_coding
ENSMUSG00000006498	Ptbp1	0.216938	0.999915	protein_coding
ENSMUSG00000006517	Mvd	0.108649	0.999915	protein_coding
ENSMUSG00000006519	Cyba	0.0147527	0.999915	protein_coding
ENSMUSG00000006522	Itih3	1.70049	0.999915	protein_coding
ENSMUSG00000006526	Stimate	0.0527921	0.999915	protein_coding
ENSMUSG00000006527	Sfmbt1	-0.0650105	0.999915	protein_coding
ENSMUSG00000006529	Itih1	-2.98552	0.999915	protein_coding
ENSMUSG00000006538	Ihh	1.35353	0.999915	protein_coding
ENSMUSG00000006542	Prkag3	-0.766808	0.999915	protein_coding
ENSMUSG00000006546	Cryba2	1.6723	0.999915	protein_coding
ENSMUSG00000006567	Atp7b	-1.2541	0.999915	protein_coding
ENSMUSG00000006575	Rundc3a	-0.188476	0.999915	protein_coding
ENSMUSG00000006576	Slc4a3	0.456258	0.999915	protein_coding
ENSMUSG00000006585	Cdt1	-0.0406425	0.999915	protein_coding
ENSMUSG00000006586	Runx1t1	0.491202	0.999915	protein_coding
ENSMUSG00000006587	Snai3	-0.560909	0.999915	protein_coding
ENSMUSG00000006589	Aprt	-0.0356216	0.999915	protein_coding
ENSMUSG00000006599	Gtf2h1	0.0190123	0.999915	protein_coding
ENSMUSG00000006611	Hfe	-0.139601	0.999915	protein_coding
ENSMUSG00000006638	Abhd1	-0.619175	0.999915	polymorphic_pseudogene
ENSMUSG00000006641	Slc5a6	-0.0273539	0.999915	protein_coding
ENSMUSG00000006642	Tcf23	1.78866	0.999915	protein_coding
ENSMUSG00000006649	Nphs1	-0.0569744	0.999915	protein_coding
ENSMUSG00000006651	Aplp1	-0.154551	0.999915	protein_coding
ENSMUSG00000006673	Qrich1	0.136314	0.999915	protein_coding
ENSMUSG00000006675	P4htm	0.202461	0.999915	protein_coding
ENSMUSG00000006676	Usp19	-0.0125595	0.999915	protein_coding
ENSMUSG00000006678	Pola1	-0.157742	0.999915	protein_coding
ENSMUSG00000006699	Cdc42	-0.121208	0.999915	protein_coding
ENSMUSG00000006705	Pknox1	-0.121003	0.999915	protein_coding
ENSMUSG00000006711	D130043K22Rik	-0.69657	0.999915	protein_coding
ENSMUSG00000006715	Gmnn	1.9686	0.999915	protein_coding
ENSMUSG00000006717	Acot13	-0.144126	0.999915	protein_coding
ENSMUSG00000006720	Zfp184	0.302591	0.999915	protein_coding
ENSMUSG00000006724	Cyp27b1	1.50619	0.999915	protein_coding
ENSMUSG00000006728	Cdk4	0.0915515	0.999915	protein_coding
ENSMUSG00000006731	B4galnt1	-0.0938954	0.999915	protein_coding
ENSMUSG00000006732	Mettl1	-0.0872637	0.999915	protein_coding
ENSMUSG00000006736	Tspan31	0.139096	0.999915	protein_coding
ENSMUSG00000006740	Kif5b	0.0093665	0.999915	protein_coding
ENSMUSG00000006763	Saal1	0.00777331	0.999915	protein_coding
ENSMUSG00000006777	Krt23	1.35353	0.999915	protein_coding
ENSMUSG00000006782	Cnp	-0.10728	0.999915	protein_coding
ENSMUSG00000006784	Odad4	0.150766	0.999915	protein_coding
ENSMUSG00000006800	Sulf2	0.106049	0.999915	protein_coding
ENSMUSG00000006818	Sod2	0.0515317	0.999915	protein_coding
ENSMUSG00000006850	Tmco6	-0.0316191	0.999915	protein_coding
ENSMUSG00000006906	Stambp	-0.332605	0.999915	protein_coding
ENSMUSG00000006920	Ezh1	-0.328796	0.999915	protein_coding
ENSMUSG00000006930	Hap1	0.683679	0.999915	protein_coding
ENSMUSG00000006931	P3h4	0.0598658	0.999915	protein_coding
ENSMUSG00000006932	Ctnnb1	0.011086	0.999915	protein_coding
ENSMUSG00000006941	Eif1b	-0.00180659	0.999915	protein_coding
ENSMUSG00000006948	Klk4	-0.54862	0.999915	protein_coding
ENSMUSG00000006958	Chrd	-0.704975	0.999915	protein_coding
ENSMUSG00000006998	Psmd2	0.114185	0.999915	protein_coding
ENSMUSG00000007021	Syngr3	0.704778	0.999915	protein_coding
ENSMUSG00000007029	Vars	0.281039	0.999915	protein_coding
ENSMUSG00000007030	Vwa7	1.62403	0.999915	protein_coding
ENSMUSG00000007033	Hspa1l	0.100904	0.999915	protein_coding
ENSMUSG00000007034	Slc44a4	-1.71687	0.999915	protein_coding
ENSMUSG00000007035	Msh5	-0.080677	0.999915	protein_coding
ENSMUSG00000007036	Abhd16a	-0.284787	0.999915	protein_coding
ENSMUSG00000007038	Neu1	-0.0867058	0.999915	protein_coding
ENSMUSG00000007039	Ddah2	-0.032335	0.999915	protein_coding
ENSMUSG00000007041	Clic1	0.0292612	0.999915	protein_coding
ENSMUSG00000007050	Lsm2	0.0270681	0.999915	protein_coding
ENSMUSG00000007080	Pole	-0.641278	0.999915	protein_coding
ENSMUSG00000007097	Atp1a2	-0.0421491	0.999915	protein_coding
ENSMUSG00000007122	Casq1	-0.143421	0.999915	protein_coding
ENSMUSG00000007207	Stx1a	0.123712	0.999915	protein_coding
ENSMUSG00000007216	Zfp775	0.565826	0.999915	protein_coding
ENSMUSG00000007279	Scube2	-2.35841	0.999915	protein_coding
ENSMUSG00000007338	Mrpl49	-0.090198	0.999915	protein_coding
ENSMUSG00000007379	Dennd2c	-0.0768126	0.999915	protein_coding
ENSMUSG00000007411	Mark3	0.0567202	0.999915	protein_coding
ENSMUSG00000007415	Gatad1	0.260531	0.999915	protein_coding
ENSMUSG00000007440	Pcdha11	-0.510245	0.999915	protein_coding
ENSMUSG00000007458	M6pr	0.00519942	0.999915	protein_coding
ENSMUSG00000007476	Lrrc8a	0.0293717	0.999915	protein_coding
ENSMUSG00000007480	Mc5r	-2.483	0.999915	protein_coding
ENSMUSG00000007564	Ppp2r1a	-0.141788	0.999915	protein_coding
ENSMUSG00000007570	Fance	-0.0783422	0.999915	protein_coding
ENSMUSG00000007589	Tinf2	-0.339853	0.999915	protein_coding
ENSMUSG00000007591	Tssk4	2.73752	0.999915	protein_coding
ENSMUSG00000007594	Hapln4	-0.530815	0.999915	protein_coding
ENSMUSG00000007603	Dus3l	0.226533	0.999915	protein_coding
ENSMUSG00000007610	Gtpbp3	-0.302322	0.999915	protein_coding
ENSMUSG00000007613	Tgfbr1	-0.113185	0.999915	protein_coding
ENSMUSG00000007617	Homer1	0.095476	0.999915	protein_coding
ENSMUSG00000007646	Rad51c	-0.330628	0.999915	protein_coding
ENSMUSG00000007653	Gabrb2	-0.721513	0.999915	protein_coding
ENSMUSG00000007655	Cav1	1.34257	0.999915	protein_coding
ENSMUSG00000007656	Arpp19	-0.0818609	0.999915	protein_coding
ENSMUSG00000007659	Bcl2l1	0.0586557	0.999915	protein_coding
ENSMUSG00000007670	Khsrp	0.0619874	0.999915	protein_coding
ENSMUSG00000007682	Dio2	-0.159248	0.999915	protein_coding
ENSMUSG00000007721	Ccdc124	-0.151806	0.999915	protein_coding
ENSMUSG00000007739	Cct4	-0.224407	0.999915	protein_coding
ENSMUSG00000007777	0610009B22Rik	0.120982	0.999915	protein_coding
ENSMUSG00000007783	Cpt1c	0.340475	0.999915	protein_coding
ENSMUSG00000007812	Zfp655	0.0471853	0.999915	protein_coding
ENSMUSG00000007815	Rhoa	-0.00043756	0.999915	protein_coding
ENSMUSG00000007817	Zmiz1	0.0458575	0.999915	protein_coding
ENSMUSG00000007827	Ankrd26	0.0332411	0.999915	protein_coding
ENSMUSG00000007833	Aldh16a1	0.375615	0.999915	protein_coding
ENSMUSG00000007836	Hnrnpa0	0.0192488	0.999915	protein_coding
ENSMUSG00000007837	Prrg2	0.124945	0.999915	protein_coding
ENSMUSG00000007850	Hnrnph1	-0.177227	0.999915	protein_coding
ENSMUSG00000007867	Ift43	0.393628	0.999915	protein_coding
ENSMUSG00000007872	Id3	-0.0120145	0.999915	protein_coding
ENSMUSG00000007877	Tcap	-0.343126	0.999915	protein_coding
ENSMUSG00000007880	Arid1a	0.0633895	0.999915	protein_coding
ENSMUSG00000007888	Crlf1	-0.310902	0.999915	protein_coding
ENSMUSG00000007891	Ctsd	0.0132818	0.999915	protein_coding
ENSMUSG00000007892	Rplp1	0.18802	0.999915	protein_coding
ENSMUSG00000007908	Hmgcll1	-2.06587	0.999915	protein_coding
ENSMUSG00000007944	Ttc9b	-0.44053	0.999915	protein_coding
ENSMUSG00000007946	Phox2a	0.27173	0.999915	protein_coding
ENSMUSG00000007950	Abhd8	0.183841	0.999915	protein_coding
ENSMUSG00000007987	Ift22	0.218886	0.999915	protein_coding
ENSMUSG00000007989	Fzd3	-0.0530343	0.999915	protein_coding
ENSMUSG00000008028	1700008O03Rik	-0.698817	0.999915	protein_coding
ENSMUSG00000008035	Mid1ip1	-0.297886	0.999915	protein_coding
ENSMUSG00000008036	Ap2s1	0.107478	0.999915	protein_coding
ENSMUSG00000008090	Fgfrl1	0.291817	0.999915	protein_coding
ENSMUSG00000008129	Brme1	1.35939	0.999915	protein_coding
ENSMUSG00000008136	Fhl2	-0.937403	0.999915	protein_coding
ENSMUSG00000008140	Emc10	-0.130612	0.999915	protein_coding
ENSMUSG00000008153	Clstn3	-0.223839	0.999915	protein_coding
ENSMUSG00000008167	Fbxw9	0.0253119	0.999915	protein_coding
ENSMUSG00000008193	Spib	-1.89803	0.999915	protein_coding
ENSMUSG00000008200	Fnbp4	-0.0566807	0.999915	protein_coding
ENSMUSG00000008206	Cers4	-0.222626	0.999915	protein_coding
ENSMUSG00000008226	Scrn3	-0.627875	0.999915	protein_coding
ENSMUSG00000008301	Phax	0.157084	0.999915	protein_coding
ENSMUSG00000008305	Tle1	-0.0653684	0.999915	protein_coding
ENSMUSG00000008307	1700109H08Rik	0.0727708	0.999915	protein_coding
ENSMUSG00000008318	Relt	0.905972	0.999915	protein_coding
ENSMUSG00000008333	Snrpb2	0.0444507	0.999915	protein_coding
ENSMUSG00000008348	Ubc	0.0671349	0.999915	protein_coding
ENSMUSG00000008373	Prpf31	-0.309757	0.999915	protein_coding
ENSMUSG00000008384	Sertad1	0.0561216	0.999915	protein_coding
ENSMUSG00000008393	Carhsp1	-0.0708309	0.999915	protein_coding
ENSMUSG00000008398	Elk3	0.0347749	0.999915	protein_coding
ENSMUSG00000008429	Herpud2	0.14377	0.999915	protein_coding
ENSMUSG00000008435	Rdh13	-0.0793255	0.999915	protein_coding
ENSMUSG00000008438	Adam21	-0.244596	0.999915	protein_coding
ENSMUSG00000008450	Nutf2	0.0215787	0.999915	protein_coding
ENSMUSG00000008461	Fut1	-0.54862	0.999915	protein_coding
ENSMUSG00000008475	Arpc5	-0.187686	0.999915	protein_coding
ENSMUSG00000008482	Rnf151	1.90039	0.999915	protein_coding
ENSMUSG00000008489	Elavl2	0.185424	0.999915	protein_coding
ENSMUSG00000008496	Pou2f2	0.0549721	0.999915	protein_coding
ENSMUSG00000008540	Mgst1	0.424058	0.999915	protein_coding
ENSMUSG00000008575	Nfib	-0.158967	0.999915	protein_coding
ENSMUSG00000008601	Rab25	0.606553	0.999915	protein_coding
ENSMUSG00000008604	Ubqln4	0.0835699	0.999915	protein_coding
ENSMUSG00000008658	Rbfox1	-0.237538	0.999915	protein_coding
ENSMUSG00000008668	Rps18	-0.120693	0.999915	protein_coding
ENSMUSG00000008682	Rpl10	-0.13016	0.999915	protein_coding
ENSMUSG00000008683	Rps15a	0.0317505	0.999915	protein_coding
ENSMUSG00000008690	Ncaph2	-0.23288	0.999915	protein_coding
ENSMUSG00000008730	Hipk1	0.0238441	0.999915	protein_coding
ENSMUSG00000008734	Gprc5b	-0.227427	0.999915	protein_coding
ENSMUSG00000008763	Man1a2	0.000732692	0.999915	protein_coding
ENSMUSG00000008822	Acyp1	0.0252903	0.999915	protein_coding
ENSMUSG00000008845	Cd163	-0.0100001	0.999915	protein_coding
ENSMUSG00000008855	Hdac5	0.121563	0.999915	protein_coding
ENSMUSG00000008859	Rala	-0.142143	0.999915	protein_coding
ENSMUSG00000008892	Vdac3	-0.249038	0.999915	protein_coding
ENSMUSG00000008932	Slc1a7	1.32342	0.999915	protein_coding
ENSMUSG00000008958	Vps72	0.0701251	0.999915	protein_coding
ENSMUSG00000008976	Gabpa	-0.0662696	0.999915	protein_coding
ENSMUSG00000008999	Bmp7	0.841603	0.999915	protein_coding
ENSMUSG00000009013	Dynll1	0.0630561	0.999915	protein_coding
ENSMUSG00000009030	Pdcl	-0.0190173	0.999915	protein_coding
ENSMUSG00000009035	Tmem184b	0.0826781	0.999915	protein_coding
ENSMUSG00000009075	Cabp7	0.80269	0.999915	protein_coding
ENSMUSG00000009076	Zmat5	0.209978	0.999915	protein_coding
ENSMUSG00000009079	Ewsr1	-0.12478	0.999915	protein_coding
ENSMUSG00000009090	Ap1b1	-0.0703487	0.999915	protein_coding
ENSMUSG00000009092	Derl3	0.0852221	0.999915	protein_coding
ENSMUSG00000009093	Gstt4	-1.9281	0.999915	protein_coding
ENSMUSG00000009097	Tbx1	-1.44224	0.999915	protein_coding
ENSMUSG00000009108	Gnat2	-0.991394	0.999915	protein_coding
ENSMUSG00000009112	Bcl2l13	-0.17925	0.999915	protein_coding
ENSMUSG00000009145	Dqx1	-0.510698	0.999915	protein_coding
ENSMUSG00000009185	Ccl8	0.0289146	0.999915	protein_coding
ENSMUSG00000009207	Lnpk	-0.00738838	0.999915	protein_coding
ENSMUSG00000009214	Mymk	-0.0808506	0.999915	protein_coding
ENSMUSG00000009216	Fam163b	1.2223	0.999915	protein_coding
ENSMUSG00000009246	Trpm5	-0.141346	0.999915	protein_coding
ENSMUSG00000009248	Ascl2	0.152984	0.999915	protein_coding
ENSMUSG00000009281	Rarres2	0.533603	0.999915	protein_coding
ENSMUSG00000009291	Pttg1ip	-0.0033721	0.999915	protein_coding
ENSMUSG00000009292	Trpm2	0.218694	0.999915	protein_coding
ENSMUSG00000009293	Ube2g2	-0.258145	0.999915	protein_coding
ENSMUSG00000009350	Mpo	1.83597	0.999915	protein_coding
ENSMUSG00000009356	Lpo	1.43026	0.999915	protein_coding
ENSMUSG00000009376	Met	-1.01323	0.999915	protein_coding
ENSMUSG00000009378	Slc16a12	0.520309	0.999915	protein_coding
ENSMUSG00000009394	Syn2	-0.0510833	0.999915	protein_coding
ENSMUSG00000009406	Elk1	0.271937	0.999915	protein_coding
ENSMUSG00000009418	Nav1	-0.00666173	0.999915	protein_coding
ENSMUSG00000009470	Tnpo1	-0.274384	0.999915	protein_coding
ENSMUSG00000009487	Otog	-0.54862	0.999915	protein_coding
ENSMUSG00000009535	Rnmt	0.0772726	0.999915	protein_coding
ENSMUSG00000009545	Kcnq1	-0.54862	0.999915	protein_coding
ENSMUSG00000009549	Srp14	0.175382	0.999915	protein_coding
ENSMUSG00000009551	6330409D20Rik	-0.456705	0.999915	protein_coding
ENSMUSG00000009555	Cdk9	-0.0307936	0.999915	protein_coding
ENSMUSG00000009563	Tor2a	0.101426	0.999915	protein_coding
ENSMUSG00000009566	Fpgs	-0.00463527	0.999915	protein_coding
ENSMUSG00000009569	Mrtfb	0.0403303	0.999915	protein_coding
ENSMUSG00000009575	Cbx5	-0.157962	0.999915	protein_coding
ENSMUSG00000009585	Apobec3	0.00644253	0.999915	protein_coding
ENSMUSG00000009614	Sardh	0.144308	0.999915	protein_coding
ENSMUSG00000009621	Vav2	-0.192272	0.999915	protein_coding
ENSMUSG00000009628	Tex15	-1.75244	0.999915	protein_coding
ENSMUSG00000009630	Ppp2cb	-0.0451466	0.999915	protein_coding
ENSMUSG00000009633	G0s2	-0.636337	0.999915	protein_coding
ENSMUSG00000009640	Dmap1	-0.203645	0.999915	protein_coding
ENSMUSG00000009647	Mcu	-0.215536	0.999915	protein_coding
ENSMUSG00000009654	Oit3	-0.0391957	0.999915	protein_coding
ENSMUSG00000009670	Tex11	-0.295613	0.999915	protein_coding
ENSMUSG00000009681	Bcr	0.168605	0.999915	protein_coding
ENSMUSG00000009687	Fxyd5	0.354886	0.999915	protein_coding
ENSMUSG00000009731	Kcnd1	-0.00386597	0.999915	protein_coding
ENSMUSG00000009733	Tfcp2	0.126047	0.999915	protein_coding
ENSMUSG00000009734	Pou6f2	1.21913	0.999915	protein_coding
ENSMUSG00000009739	Pou6f1	-0.025189	0.999915	protein_coding
ENSMUSG00000009741	Ubp1	0.0523443	0.999915	protein_coding
ENSMUSG00000009772	Nuak2	0.201556	0.999915	protein_coding
ENSMUSG00000009828	Cilk1	0.181337	0.999915	protein_coding
ENSMUSG00000009863	Sdhb	-0.00241712	0.999915	protein_coding
ENSMUSG00000009876	Cox4i2	-0.173278	0.999915	protein_coding
ENSMUSG00000009894	Snap47	-0.224292	0.999915	protein_coding
ENSMUSG00000009905	Kdsr	0.131688	0.999915	protein_coding
ENSMUSG00000009907	Vps4b	-0.00881676	0.999915	protein_coding
ENSMUSG00000009927	Rps25	0.00756734	0.999915	protein_coding
ENSMUSG00000009941	Nxf2	0.441451	0.999915	protein_coding
ENSMUSG00000009995	Taz	0.0388966	0.999915	protein_coding
ENSMUSG00000010021	Kif19a	0.71748	0.999915	protein_coding
ENSMUSG00000010025	Aldh3a2	0.20202	0.999915	protein_coding
ENSMUSG00000010044	Zmynd10	-0.322308	0.999915	protein_coding
ENSMUSG00000010045	Tmem115	0.0400639	0.999915	protein_coding
ENSMUSG00000010047	Hyal2	0.292715	0.999915	protein_coding
ENSMUSG00000010048	Ifrd2	0.186824	0.999915	protein_coding
ENSMUSG00000010051	Hyal1	-0.36603	0.999915	protein_coding
ENSMUSG00000010054	Tusc2	-0.139617	0.999915	protein_coding
ENSMUSG00000010057	Nprl2	-0.020315	0.999915	protein_coding
ENSMUSG00000010064	Slc38a3	0.139077	0.999915	protein_coding
ENSMUSG00000010066	Cacna2d2	-0.295688	0.999915	protein_coding
ENSMUSG00000010067	Rassf1	0.368915	0.999915	protein_coding
ENSMUSG00000010080	Epn3	0.486092	0.999915	protein_coding
ENSMUSG00000010086	Rnf112	0.400533	0.999915	protein_coding
ENSMUSG00000010095	Slc3a2	0.0193714	0.999915	protein_coding
ENSMUSG00000010097	Nxf1	0.0509605	0.999915	protein_coding
ENSMUSG00000010110	Stx5a	0.0982449	0.999915	protein_coding
ENSMUSG00000010122	Slc47a1	-2.37559	0.999915	protein_coding
ENSMUSG00000010142	Tnfrsf13b	0.0779818	0.999915	protein_coding
ENSMUSG00000010154	Spire2	0.104671	0.999915	protein_coding
ENSMUSG00000010175	Prox1	0.0366189	0.999915	protein_coding
ENSMUSG00000010205	Raver1	-0.322308	0.999915	protein_coding
ENSMUSG00000010277	2610507B11Rik	-0.131229	0.999915	protein_coding
ENSMUSG00000010290	AI597479	-0.0677106	0.999915	protein_coding
ENSMUSG00000010307	Tmem86a	0.0229624	0.999915	protein_coding
ENSMUSG00000010311	Optc	-2.7069	0.999915	protein_coding
ENSMUSG00000010342	Tex14	-0.150624	0.999915	protein_coding
ENSMUSG00000010358	Ifi35	0.215404	0.999915	protein_coding
ENSMUSG00000010362	Rdm1	0.40501	0.999915	protein_coding
ENSMUSG00000010376	Nedd8	-0.0320501	0.999915	protein_coding
ENSMUSG00000010392	Gosr1	0.000898589	0.999915	protein_coding
ENSMUSG00000010406	Mrpl52	0.101022	0.999915	protein_coding
ENSMUSG00000010435	Spaca7	-0.910458	0.999915	protein_coding
ENSMUSG00000010453	Kansl3	0.13023	0.999915	protein_coding
ENSMUSG00000010461	Eya4	0.0509774	0.999915	protein_coding
ENSMUSG00000010476	Ebf3	0.0134384	0.999915	protein_coding
ENSMUSG00000010492	Uckl1os	-0.41349	0.999915	lncRNA
ENSMUSG00000010505	Myt1	1.07588	0.999915	protein_coding
ENSMUSG00000010517	Faf1	-0.0328607	0.999915	protein_coding
ENSMUSG00000010529	Gm266	0.516669	0.999915	protein_coding
ENSMUSG00000010538	Tsacc	-1.36815	0.999915	protein_coding
ENSMUSG00000010554	Mettl16	0.00981162	0.999915	protein_coding
ENSMUSG00000010592	Dazl	2.55158	0.999915	protein_coding
ENSMUSG00000010601	Apol7a	0.27173	0.999915	protein_coding
ENSMUSG00000010607	Pigyl	0.171054	0.999915	protein_coding
ENSMUSG00000010608	Rbm25	-0.0957401	0.999915	protein_coding
ENSMUSG00000010609	Psen2	-0.141991	0.999915	protein_coding
ENSMUSG00000010651	Acaa1b	0.282396	0.999915	protein_coding
ENSMUSG00000010660	Plcd1	0.256744	0.999915	protein_coding
ENSMUSG00000010663	Fads1	-0.0487856	0.999915	protein_coding
ENSMUSG00000010721	Lmbr1	0.210942	0.999915	protein_coding
ENSMUSG00000010751	Tnfrsf22	-0.0694493	0.999915	protein_coding
ENSMUSG00000010755	Cars	0.0648995	0.999915	protein_coding
ENSMUSG00000010760	Phlda2	3.26102	0.999915	protein_coding
ENSMUSG00000010803	Gabra1	0.06818	0.999915	protein_coding
ENSMUSG00000010825	Grid2ip	2.80326	0.999915	protein_coding
ENSMUSG00000010830	Kdelr3	-0.229414	0.999915	protein_coding
ENSMUSG00000010841	Cfap97d1	0.585521	0.999915	protein_coding
ENSMUSG00000010911	Apip	-0.154684	0.999915	protein_coding
ENSMUSG00000010914	Pdhx	-0.324828	0.999915	protein_coding
ENSMUSG00000010936	Vac14	0.0503697	0.999915	protein_coding
ENSMUSG00000011008	Mcoln2	-0.602986	0.999915	protein_coding
ENSMUSG00000011096	Akt1s1	0.270468	0.999915	protein_coding
ENSMUSG00000011114	Tbrg1	-0.0891252	0.999915	protein_coding
ENSMUSG00000011148	Adssl1	-0.220732	0.999915	protein_coding
ENSMUSG00000011154	Cfap161	0.123068	0.999915	protein_coding
ENSMUSG00000011158	Brf1	-0.143221	0.999915	protein_coding
ENSMUSG00000011179	Odc1	-0.076246	0.999915	protein_coding
ENSMUSG00000011254	Thg1l	0.246021	0.999915	protein_coding
ENSMUSG00000011256	Adam19	0.372801	0.999915	protein_coding
ENSMUSG00000011257	Pabpc4	0.0193971	0.999915	protein_coding
ENSMUSG00000011263	Exoc3l2	1.40897	0.999915	protein_coding
ENSMUSG00000011267	Zfp296	-0.0382933	0.999915	protein_coding
ENSMUSG00000011305	Plin5	0.939659	0.999915	protein_coding
ENSMUSG00000011306	Sugp1	0.0754917	0.999915	protein_coding
ENSMUSG00000011382	Dhdh	-0.0905987	0.999915	protein_coding
ENSMUSG00000011427	Zfp790	-0.151758	0.999915	protein_coding
ENSMUSG00000011463	Cpb1	-1.92355	0.999915	protein_coding
ENSMUSG00000011486	Slc25a41	-1.9762	0.999915	protein_coding
ENSMUSG00000011589	Fsd1	-1.00321	0.999915	protein_coding
ENSMUSG00000011658	Fuz	-0.257357	0.999915	protein_coding
ENSMUSG00000011751	Sptbn4	0.439674	0.999915	protein_coding
ENSMUSG00000011752	Pgam1	-0.104125	0.999915	protein_coding
ENSMUSG00000011831	Evi5	-0.136026	0.999915	protein_coding
ENSMUSG00000011832	Evi5l	-0.117952	0.999915	protein_coding
ENSMUSG00000011837	Snapc2	0.0305973	0.999915	protein_coding
ENSMUSG00000011877	Git1	0.11059	0.999915	protein_coding
ENSMUSG00000011884	Gltp	0.0936958	0.999915	protein_coding
ENSMUSG00000011958	Bnip2	-0.0656862	0.999915	protein_coding
ENSMUSG00000011960	Ccnt1	0.0104897	0.999915	protein_coding
ENSMUSG00000012017	Scarf2	0.124578	0.999915	protein_coding
ENSMUSG00000012076	Brms1l	0.517055	0.999915	protein_coding
ENSMUSG00000012114	Med15	-0.0180094	0.999915	protein_coding
ENSMUSG00000012117	Dhdds	0.201204	0.999915	protein_coding
ENSMUSG00000012123	Crybg2	0.528515	0.999915	protein_coding
ENSMUSG00000012126	Ubxn11	0.503941	0.999915	protein_coding
ENSMUSG00000012187	Mogat1	2.4365	0.999915	protein_coding
ENSMUSG00000012211	Tex22	-0.839983	0.999915	protein_coding
ENSMUSG00000012296	Tjap1	0.223388	0.999915	protein_coding
ENSMUSG00000012350	Ehf	-1.1326	0.999915	protein_coding
ENSMUSG00000012405	Rpl15	-0.227691	0.999915	protein_coding
ENSMUSG00000012422	Tmem167	-0.326548	0.999915	protein_coding
ENSMUSG00000012428	Steap4	-1.14843	0.999915	protein_coding
ENSMUSG00000012429	Mplkip	-0.0131276	0.999915	protein_coding
ENSMUSG00000012443	Kif11	0.135252	0.999915	protein_coding
ENSMUSG00000012483	Rpa3	0.0387196	0.999915	protein_coding
ENSMUSG00000012519	Mlkl	0.712324	0.999915	protein_coding
ENSMUSG00000012535	Tnpo3	-0.0799891	0.999915	protein_coding
ENSMUSG00000012609	Ttll5	-0.0521651	0.999915	protein_coding
ENSMUSG00000012640	Zfp715	0.0667709	0.999915	protein_coding
ENSMUSG00000012705	Retn	-0.996184	0.999915	protein_coding
ENSMUSG00000012777	Acp4	0.232763	0.999915	protein_coding
ENSMUSG00000012819	Cdh23	0.3619	0.999915	protein_coding
ENSMUSG00000012848	Rps5	0.0560211	0.999915	protein_coding
ENSMUSG00000013033	Adgrl1	0.177849	0.999915	protein_coding
ENSMUSG00000013076	Amotl1	0.221425	0.999915	protein_coding
ENSMUSG00000013089	Etv5	0.147662	0.999915	protein_coding
ENSMUSG00000013091	Tmem190	0.566642	0.999915	protein_coding
ENSMUSG00000013150	Gfod2	-0.235263	0.999915	protein_coding
ENSMUSG00000013155	Enkd1	1.18154	0.999915	protein_coding
ENSMUSG00000013160	Atp6v0d1	0.0672592	0.999915	protein_coding
ENSMUSG00000013236	Ptprs	0.0147886	0.999915	protein_coding
ENSMUSG00000013275	Slc41a1	0.22221	0.999915	protein_coding
ENSMUSG00000013338	Fer1l4	1.70847	0.999915	protein_coding
ENSMUSG00000013353	4931406B18Rik	0.900584	0.999915	protein_coding
ENSMUSG00000013367	Iglon5	0.202223	0.999915	protein_coding
ENSMUSG00000013415	Igf2bp1	1.28362	0.999915	protein_coding
ENSMUSG00000013418	B4galnt2	1.10298	0.999915	protein_coding
ENSMUSG00000013419	Zfp651	-0.217894	0.999915	protein_coding
ENSMUSG00000013465	Nelfb	-0.0723767	0.999915	protein_coding
ENSMUSG00000013483	Card14	-1.80658	0.999915	protein_coding
ENSMUSG00000013495	Tmem175	0.131099	0.999915	protein_coding
ENSMUSG00000013523	Bcas1	-0.266109	0.999915	protein_coding
ENSMUSG00000013539	Tango2	-0.215633	0.999915	protein_coding
ENSMUSG00000013562	4833413E03Rik	-0.389994	0.999915	lncRNA
ENSMUSG00000013584	Aldh1a2	0.275372	0.999915	protein_coding
ENSMUSG00000013593	Ndufs2	-0.030884	0.999915	protein_coding
ENSMUSG00000013611	Snx31	0.91044	0.999915	protein_coding
ENSMUSG00000013622	Atraid	-0.17829	0.999915	protein_coding
ENSMUSG00000013629	Cad	0.265725	0.999915	protein_coding
ENSMUSG00000013646	Sh3bp5l	-0.0701845	0.999915	protein_coding
ENSMUSG00000013662	Atad1	-0.159947	0.999915	protein_coding
ENSMUSG00000013663	Pten	0.0365946	0.999915	protein_coding
ENSMUSG00000013668	4933402N03Rik	-0.54862	0.999915	protein_coding
ENSMUSG00000013698	Pea15a	0.0333693	0.999915	protein_coding
ENSMUSG00000013701	Timm23	-0.192504	0.999915	protein_coding
ENSMUSG00000013707	Tnfaip8l2	-0.0886552	0.999915	protein_coding
ENSMUSG00000013736	Trnt1	0.178736	0.999915	protein_coding
ENSMUSG00000013766	Ly6g6e	-1.06835	0.999915	protein_coding
ENSMUSG00000013787	Ehmt2	-0.0755868	0.999915	protein_coding
ENSMUSG00000013822	Elof1	0.210265	0.999915	protein_coding
ENSMUSG00000013833	Med16	0.273699	0.999915	protein_coding
ENSMUSG00000013846	St3gal1	-0.0107674	0.999915	protein_coding
ENSMUSG00000013858	Tmem259	0.197365	0.999915	protein_coding
ENSMUSG00000013878	Rnf170	-0.466628	0.999915	protein_coding
ENSMUSG00000013921	Clip3	0.319788	0.999915	protein_coding
ENSMUSG00000013928	1700020L13Rik	0.783	0.999915	protein_coding
ENSMUSG00000013936	Myl2	-0.097646	0.999915	protein_coding
ENSMUSG00000013973	Dedd	-0.00907253	0.999915	protein_coding
ENSMUSG00000013974	Mcemp1	-0.0156132	0.999915	protein_coding
ENSMUSG00000013997	Nit1	0.138283	0.999915	protein_coding
ENSMUSG00000014030	Pax5	-4.08557	0.999915	protein_coding
ENSMUSG00000014039	Prdm15	-0.0729937	0.999915	protein_coding
ENSMUSG00000014074	Rnf168	-0.180678	0.999915	protein_coding
ENSMUSG00000014075	Dynlt2b	-0.125958	0.999915	protein_coding
ENSMUSG00000014077	Chp1	0.141356	0.999915	protein_coding
ENSMUSG00000014158	Trpv4	0.34486	0.999915	protein_coding
ENSMUSG00000014164	Klhl3	-0.217977	0.999915	protein_coding
ENSMUSG00000014177	Tvp23b	-0.183111	0.999915	protein_coding
ENSMUSG00000014195	Dnajc7	-0.0500096	0.999915	protein_coding
ENSMUSG00000014198	Zfp385c	-0.674966	0.999915	protein_coding
ENSMUSG00000014226	Cacybp	-0.140114	0.999915	protein_coding
ENSMUSG00000014232	Cluap1	-0.0312628	0.999915	protein_coding
ENSMUSG00000014243	Zswim7	-0.172918	0.999915	protein_coding
ENSMUSG00000014245	Pigl	-0.0100076	0.999915	protein_coding
ENSMUSG00000014294	Ndufa2	0.144602	0.999915	protein_coding
ENSMUSG00000014301	Pam16	0.0639753	0.999915	protein_coding
ENSMUSG00000014303	Glis2	-0.0567443	0.999915	protein_coding
ENSMUSG00000014313	Cox6c	0.0787236	0.999915	protein_coding
ENSMUSG00000014329	Bicc1	0.177975	0.999915	protein_coding
ENSMUSG00000014349	Ube2z	-0.121389	0.999915	protein_coding
ENSMUSG00000014353	Tmem87b	0.0201472	0.999915	protein_coding
ENSMUSG00000014355	Anapc1	-0.0269981	0.999915	protein_coding
ENSMUSG00000014361	Mertk	-0.0520568	0.999915	protein_coding
ENSMUSG00000014402	Tsg101	-0.00470042	0.999915	protein_coding
ENSMUSG00000014418	Hps5	-0.0892142	0.999915	protein_coding
ENSMUSG00000014426	Map3k4	-0.0127234	0.999915	protein_coding
ENSMUSG00000014444	Piezo1	0.0030458	0.999915	protein_coding
ENSMUSG00000014453	Blk	-2.31132	0.999915	protein_coding
ENSMUSG00000014470	Rnf166	0.107013	0.999915	protein_coding
ENSMUSG00000014496	Ankrd28	-0.143326	0.999915	protein_coding
ENSMUSG00000014498	Ankrd52	0.2664	0.999915	protein_coding
ENSMUSG00000014503	Pkd2l2	-0.0363955	0.999915	protein_coding
ENSMUSG00000014504	Srp19	-0.0555356	0.999915	protein_coding
ENSMUSG00000014529	Tmbim7	0.939694	0.999915	protein_coding
ENSMUSG00000014543	Klra17	2.20497	0.999915	protein_coding
ENSMUSG00000014547	Wdfy2	0.284672	0.999915	protein_coding
ENSMUSG00000014550	Rbsn	0.0455312	0.999915	protein_coding
ENSMUSG00000014551	Mrps25	-0.665803	0.999915	protein_coding
ENSMUSG00000014554	Dguok	0.00544777	0.999915	protein_coding
ENSMUSG00000014592	Camta1	0.456006	0.999915	protein_coding
ENSMUSG00000014599	Csf1	0.0565835	0.999915	protein_coding
ENSMUSG00000014601	Strip1	0.0360745	0.999915	protein_coding
ENSMUSG00000014602	Kif1a	0.207949	0.999915	protein_coding
ENSMUSG00000014603	Alx3	-1.5422	0.999915	protein_coding
ENSMUSG00000014606	Slc25a11	0.0202783	0.999915	protein_coding
ENSMUSG00000014609	Chrne	-0.531784	0.999915	protein_coding
ENSMUSG00000014633	Cmc2	0.189207	0.999915	protein_coding
ENSMUSG00000014668	Chfr	0.0708289	0.999915	protein_coding
ENSMUSG00000014686	Ceacam16	-1.60826	0.999915	protein_coding
ENSMUSG00000014747	Ankrd53	1.79337	0.999915	protein_coding
ENSMUSG00000014748	Tex261	-0.0966214	0.999915	protein_coding
ENSMUSG00000014763	Fam120b	-0.0457828	0.999915	protein_coding
ENSMUSG00000014767	Tbp	0.121998	0.999915	protein_coding
ENSMUSG00000014769	Psmb1	0.0190249	0.999915	protein_coding
ENSMUSG00000014773	Dll1	1.30574	0.999915	protein_coding
ENSMUSG00000014776	Nol3	1.7614	0.999915	protein_coding
ENSMUSG00000014778	Fhod1	0.0302525	0.999915	protein_coding
ENSMUSG00000014782	Plekhg4	0.143789	0.999915	protein_coding
ENSMUSG00000014786	Slc9a5	0.209935	0.999915	protein_coding
ENSMUSG00000014791	Elmo3	0.121494	0.999915	protein_coding
ENSMUSG00000014813	Stc1	0.505531	0.999915	protein_coding
ENSMUSG00000014837	4931428F04Rik	-0.00545892	0.999915	protein_coding
ENSMUSG00000014846	Tppp3	-0.171794	0.999915	protein_coding
ENSMUSG00000014850	Msh3	-0.0614519	0.999915	protein_coding
ENSMUSG00000014852	Adamts13	0.653335	0.999915	protein_coding
ENSMUSG00000014856	Tmem208	-0.0339287	0.999915	protein_coding
ENSMUSG00000014859	E2f4	0.0403543	0.999915	protein_coding
ENSMUSG00000014867	Surf4	0.1363	0.999915	protein_coding
ENSMUSG00000014873	Surf2	-0.265741	0.999915	protein_coding
ENSMUSG00000014905	Dnajb9	-0.141281	0.999915	protein_coding
ENSMUSG00000014907	Naf1	0.0348743	0.999915	protein_coding
ENSMUSG00000014932	Yes1	0.10717	0.999915	protein_coding
ENSMUSG00000014956	Ppp1cb	-0.201911	0.999915	protein_coding
ENSMUSG00000014959	Gorasp2	0.211827	0.999915	protein_coding
ENSMUSG00000014980	Tsen15	0.0270666	0.999915	protein_coding
ENSMUSG00000015001	Oc90	2.39419	0.999915	protein_coding
ENSMUSG00000015002	Efr3a	-0.0195612	0.999915	protein_coding
ENSMUSG00000015013	Trappc2l	0.0142382	0.999915	protein_coding
ENSMUSG00000015016	Acsf3	-0.196849	0.999915	protein_coding
ENSMUSG00000015023	Ddx19a	0.0204261	0.999915	protein_coding
ENSMUSG00000015027	Galns	0.194949	0.999915	protein_coding
ENSMUSG00000015053	Gata2	0.225067	0.999915	protein_coding
ENSMUSG00000015083	C8g	-0.423238	0.999915	protein_coding
ENSMUSG00000015085	Entpd2	1.2973	0.999915	protein_coding
ENSMUSG00000015087	Rabl6	0.133724	0.999915	protein_coding
ENSMUSG00000015090	Ptgds	-0.0859936	0.999915	protein_coding
ENSMUSG00000015092	Edf1	-0.0660176	0.999915	protein_coding
ENSMUSG00000015093	Clic3	-2.20541	0.999915	protein_coding
ENSMUSG00000015094	Npdc1	-0.563749	0.999915	protein_coding
ENSMUSG00000015095	Fbxw5	0.081247	0.999915	protein_coding
ENSMUSG00000015112	Slc25a13	0.497935	0.999915	protein_coding
ENSMUSG00000015120	Ube2i	-0.066065	0.999915	protein_coding
ENSMUSG00000015126	Tsr3	0.0427165	0.999915	protein_coding
ENSMUSG00000015127	Unkl	0.999623	0.999915	protein_coding
ENSMUSG00000015133	Lrrk1	0.021464	0.999915	protein_coding
ENSMUSG00000015134	Aldh1a3	2.5401	0.999915	protein_coding
ENSMUSG00000015143	Actn1	-0.180057	0.999915	protein_coding
ENSMUSG00000015149	Sirt2	0.131229	0.999915	protein_coding
ENSMUSG00000015165	Hnrnpl	-0.0511384	0.999915	protein_coding
ENSMUSG00000015176	Nolc1	-0.00341436	0.999915	protein_coding
ENSMUSG00000015189	Casd1	-0.131211	0.999915	protein_coding
ENSMUSG00000015202	Cnksr3	-0.118572	0.999915	protein_coding
ENSMUSG00000015214	Mtmr1	-0.109274	0.999915	protein_coding
ENSMUSG00000015217	Hmgb3	-1.16928	0.999915	protein_coding
ENSMUSG00000015222	Map2	-0.303091	0.999915	protein_coding
ENSMUSG00000015224	Cyp2j9	-0.136588	0.999915	protein_coding
ENSMUSG00000015243	Abca1	-0.0378092	0.999915	protein_coding
ENSMUSG00000015247	Nipsnap3b	0.0314131	0.999915	protein_coding
ENSMUSG00000015289	Lage3	0.0823283	0.999915	protein_coding
ENSMUSG00000015290	Ubl4a	-0.300538	0.999915	protein_coding
ENSMUSG00000015291	Gdi1	-0.0232563	0.999915	protein_coding
ENSMUSG00000015305	Sash1	0.00652812	0.999915	protein_coding
ENSMUSG00000015312	Gadd45b	0.078805	0.999915	protein_coding
ENSMUSG00000015314	Slamf6	-0.0810976	0.999915	protein_coding
ENSMUSG00000015316	Slamf1	-0.072628	0.999915	protein_coding
ENSMUSG00000015335	Zdhhc12	-0.0289299	0.999915	protein_coding
ENSMUSG00000015337	Endog	0.052932	0.999915	protein_coding
ENSMUSG00000015340	Cybb	-0.163868	0.999915	protein_coding
ENSMUSG00000015341	Golga7	-0.101025	0.999915	protein_coding
ENSMUSG00000015342	Xk	0.329637	0.999915	protein_coding
ENSMUSG00000015354	Pcolce2	-1.24965	0.999915	protein_coding
ENSMUSG00000015355	Cd48	-0.0757674	0.999915	protein_coding
ENSMUSG00000015357	Clpx	-0.20913	0.999915	protein_coding
ENSMUSG00000015363	Trabd	0.0671375	0.999915	protein_coding
ENSMUSG00000015377	Dennd6b	-0.036819	0.999915	protein_coding
ENSMUSG00000015396	Cd83	-0.011564	0.999915	protein_coding
ENSMUSG00000015437	Gzmb	-0.602241	0.999915	protein_coding
ENSMUSG00000015451	C4a	0.777846	0.999915	lncRNA
ENSMUSG00000015452	Ager	-0.150064	0.999915	protein_coding
ENSMUSG00000015461	Atf6b	0.15049	0.999915	protein_coding
ENSMUSG00000015467	Egfl8	-0.368901	0.999915	protein_coding
ENSMUSG00000015468	Notch4	0.405371	0.999915	protein_coding
ENSMUSG00000015474	Ppt2	0.0648038	0.999915	protein_coding
ENSMUSG00000015476	Prrt1	-0.216687	0.999915	protein_coding
ENSMUSG00000015478	Rnf5	-0.0917059	0.999915	protein_coding
ENSMUSG00000015488	Cacfd1	0.0772251	0.999915	protein_coding
ENSMUSG00000015501	Hivep2	0.105682	0.999915	protein_coding
ENSMUSG00000015522	Arnt	-0.0385907	0.999915	protein_coding
ENSMUSG00000015533	Itga2	-0.355848	0.999915	protein_coding
ENSMUSG00000015536	Mocs2	-0.201729	0.999915	protein_coding
ENSMUSG00000015542	Nat9	0.216269	0.999915	protein_coding
ENSMUSG00000015568	Lpl	0.00207916	0.999915	protein_coding
ENSMUSG00000015575	Atp6v0e	0.0768343	0.999915	protein_coding
ENSMUSG00000015597	Zfp318	0.0836733	0.999915	protein_coding
ENSMUSG00000015599	Ttbk1	-0.191277	0.999915	protein_coding
ENSMUSG00000015605	Srf	0.0661282	0.999915	protein_coding
ENSMUSG00000015619	Gata3	1.3363	0.999915	protein_coding
ENSMUSG00000015627	Gata5	0.27173	0.999915	protein_coding
ENSMUSG00000015647	Lama5	0.618225	0.999915	protein_coding
ENSMUSG00000015652	Steap1	1.44061	0.999915	protein_coding
ENSMUSG00000015653	Steap2	-1.33153	0.999915	protein_coding
ENSMUSG00000015656	Hspa8	-0.0382243	0.999915	protein_coding
ENSMUSG00000015659	Serac1	-0.298796	0.999915	protein_coding
ENSMUSG00000015665	Awat1	0.412115	0.999915	protein_coding
ENSMUSG00000015668	Pdzd11	0.270133	0.999915	protein_coding
ENSMUSG00000015671	Psma2	0.0118497	0.999915	protein_coding
ENSMUSG00000015672	Mrpl32	-0.166262	0.999915	protein_coding
ENSMUSG00000015697	Setdb1	0.017504	0.999915	protein_coding
ENSMUSG00000015702	Anxa9	-0.362257	0.999915	protein_coding
ENSMUSG00000015709	Arnt2	-0.127931	0.999915	protein_coding
ENSMUSG00000015711	Prune1	0.241058	0.999915	protein_coding
ENSMUSG00000015714	Cers2	-0.0372007	0.999915	protein_coding
ENSMUSG00000015733	Capza2	-0.154152	0.999915	protein_coding
ENSMUSG00000015745	Plekho1	0.0869232	0.999915	protein_coding
ENSMUSG00000015747	Vps45	0.211713	0.999915	protein_coding
ENSMUSG00000015748	Prpf3	0.136656	0.999915	protein_coding
ENSMUSG00000015749	Anp32e	-0.0781064	0.999915	protein_coding
ENSMUSG00000015750	Aph1a	0.362903	0.999915	protein_coding
ENSMUSG00000015755	Tab2	0.0545415	0.999915	protein_coding
ENSMUSG00000015757	Ppil4	-0.0367167	0.999915	protein_coding
ENSMUSG00000015759	Cnih1	0.192875	0.999915	protein_coding
ENSMUSG00000015766	Eps8	-0.274002	0.999915	protein_coding
ENSMUSG00000015776	Med22	0.239179	0.999915	protein_coding
ENSMUSG00000015790	Surf1	0.360406	0.999915	protein_coding
ENSMUSG00000015804	Med28	-0.00890627	0.999915	protein_coding
ENSMUSG00000015806	Qdpr	-0.14969	0.999915	protein_coding
ENSMUSG00000015812	Gnrh1	0.206083	0.999915	protein_coding
ENSMUSG00000015829	Tnr	0.0552217	0.999915	protein_coding
ENSMUSG00000015837	Sqstm1	-0.0772649	0.999915	protein_coding
ENSMUSG00000015839	Nfe2l2	0.0289537	0.999915	protein_coding
ENSMUSG00000015843	Rxrg	0.657717	0.999915	protein_coding
ENSMUSG00000015846	Rxra	-0.079601	0.999915	protein_coding
ENSMUSG00000015850	Adamtsl4	0.0845279	0.999915	protein_coding
ENSMUSG00000015852	Fcrls	-0.0715117	0.999915	protein_coding
ENSMUSG00000015854	Cd5l	-0.14924	0.999915	protein_coding
ENSMUSG00000015869	Prpsap1	0.131851	0.999915	protein_coding
ENSMUSG00000015879	Fam184b	0.0763423	0.999915	protein_coding
ENSMUSG00000015880	Ncapg	-0.867151	0.999915	protein_coding
ENSMUSG00000015882	Lcorl	-0.120623	0.999915	protein_coding
ENSMUSG00000015889	Lta4h	0.286102	0.999915	protein_coding
ENSMUSG00000015932	Dstn	-0.0303423	0.999915	protein_coding
ENSMUSG00000015937	Macroh2a1	-0.126634	0.999915	protein_coding
ENSMUSG00000015942	Gtf2ird2	0.310536	0.999915	protein_coding
ENSMUSG00000015943	Bola1	-0.122437	0.999915	protein_coding
ENSMUSG00000015944	Castor2	0.312252	0.999915	protein_coding
ENSMUSG00000015947	Fcgr1	0.0487836	0.999915	protein_coding
ENSMUSG00000015950	Ncf1	-0.0855163	0.999915	protein_coding
ENSMUSG00000015957	Wnt11	0.111035	0.999915	protein_coding
ENSMUSG00000015961	Adss	-0.104369	0.999915	protein_coding
ENSMUSG00000015962	1700016C15Rik	-0.54862	0.999915	protein_coding
ENSMUSG00000015966	Il17rb	-0.547705	0.999915	protein_coding
ENSMUSG00000015968	Cacna1d	0.125841	0.999915	protein_coding
ENSMUSG00000015970	Chdh	1.1312	0.999915	protein_coding
ENSMUSG00000015971	Actr8	-0.521686	0.999915	protein_coding
ENSMUSG00000015980	Lrrc27	0.25543	0.999915	protein_coding
ENSMUSG00000015981	Stk32c	-1.45919	0.999915	protein_coding
ENSMUSG00000015994	Fnta	-0.104446	0.999915	protein_coding
ENSMUSG00000016018	Mtrex	-0.126572	0.999915	protein_coding
ENSMUSG00000016024	Lbp	-2.06895	0.999915	protein_coding
ENSMUSG00000016028	Celsr1	-0.581253	0.999915	protein_coding
ENSMUSG00000016087	Fli1	-0.0284927	0.999915	protein_coding
ENSMUSG00000016128	Stard13	0.192569	0.999915	protein_coding
ENSMUSG00000016150	Tenm1	0.455752	0.999915	protein_coding
ENSMUSG00000016179	Camk1g	0.843605	0.999915	protein_coding
ENSMUSG00000016181	Utp25	0.0459916	0.999915	protein_coding
ENSMUSG00000016194	Hsd11b1	-0.25034	0.999915	protein_coding
ENSMUSG00000016200	Syt14	-0.380889	0.999915	protein_coding
ENSMUSG00000016206	H2-M3	0.155324	0.999915	protein_coding
ENSMUSG00000016239	Lonrf3	0.0607902	0.999915	protein_coding
ENSMUSG00000016252	Atp5e	-0.013458	0.999915	protein_coding
ENSMUSG00000016253	Nelfcd	0.141265	0.999915	protein_coding
ENSMUSG00000016255	Tubb1	1.00838	0.999915	protein_coding
ENSMUSG00000016256	Ctsz	-0.0509401	0.999915	protein_coding
ENSMUSG00000016257	Prelid3b	-0.146817	0.999915	protein_coding
ENSMUSG00000016262	Sertad4	-0.71839	0.999915	protein_coding
ENSMUSG00000016283	H2-M2	-0.100722	0.999915	protein_coding
ENSMUSG00000016308	Ube2a	-0.0239295	0.999915	protein_coding
ENSMUSG00000016319	Slc25a5	0.0188637	0.999915	protein_coding
ENSMUSG00000016327	Atp1b4	0.455474	0.999915	protein_coding
ENSMUSG00000016344	Ppdpf	0.563532	0.999915	protein_coding
ENSMUSG00000016346	Kcnq2	0.491229	0.999915	protein_coding
ENSMUSG00000016349	Eef1a2	0.294181	0.999915	protein_coding
ENSMUSG00000016356	Col20a1	0.513318	0.999915	protein_coding
ENSMUSG00000016382	Pls3	-0.504457	0.999915	protein_coding
ENSMUSG00000016386	Mpped2	-0.133065	0.999915	protein_coding
ENSMUSG00000016409	Nkap	0.0476379	0.999915	protein_coding
ENSMUSG00000016427	Ndufa1	-0.104245	0.999915	protein_coding
ENSMUSG00000016477	E2f3	0.117281	0.999915	protein_coding
ENSMUSG00000016481	Cr1l	-0.15075	0.999915	protein_coding
ENSMUSG00000016487	Ppfibp1	-0.0756913	0.999915	protein_coding
ENSMUSG00000016493	Cd46	-0.212546	0.999915	protein_coding
ENSMUSG00000016494	Cd34	-0.168572	0.999915	protein_coding
ENSMUSG00000016495	Plgrkt	-0.191524	0.999915	protein_coding
ENSMUSG00000016496	Cd274	0.122932	0.999915	protein_coding
ENSMUSG00000016498	Pdcd1lg2	1.29344	0.999915	protein_coding
ENSMUSG00000016503	Gtf3a	0.0946363	0.999915	protein_coding
ENSMUSG00000016510	Mtif3	0.602954	0.999915	protein_coding
ENSMUSG00000016520	Lnx2	-0.146577	0.999915	protein_coding
ENSMUSG00000016524	Il19	-1.19291	0.999915	protein_coding
ENSMUSG00000016526	Dyrk3	-0.192439	0.999915	protein_coding
ENSMUSG00000016528	Mapkapk2	0.209158	0.999915	protein_coding
ENSMUSG00000016529	Il10	0.0146322	0.999915	protein_coding
ENSMUSG00000016534	Lamp2	0.0184328	0.999915	protein_coding
ENSMUSG00000016541	Atxn10	0.02062	0.999915	protein_coding
ENSMUSG00000016552	Foxred2	-0.0602381	0.999915	protein_coding
ENSMUSG00000016554	Eif3d	0.0477813	0.999915	protein_coding
ENSMUSG00000016559	H3f3b	-0.0349576	0.999915	protein_coding
ENSMUSG00000016619	Nup50	0.0138421	0.999915	protein_coding
ENSMUSG00000016624	Phf21b	-0.218638	0.999915	protein_coding
ENSMUSG00000016637	Ift27	-0.0584948	0.999915	protein_coding
ENSMUSG00000016664	Pacsin2	0.0474585	0.999915	protein_coding
ENSMUSG00000016756	Cmah	-0.464469	0.999915	protein_coding
ENSMUSG00000016757	Ttll12	-0.516714	0.999915	protein_coding
ENSMUSG00000016758	Bik	-0.178325	0.999915	protein_coding
ENSMUSG00000016763	Scube1	0.0152697	0.999915	protein_coding
ENSMUSG00000016831	Tox4	0.105488	0.999915	protein_coding
ENSMUSG00000016833	Mrps18c	-0.631216	0.999915	protein_coding
ENSMUSG00000016921	Srsf6	-0.0116212	0.999915	protein_coding
ENSMUSG00000016933	Plcg1	-0.095249	0.999915	protein_coding
ENSMUSG00000016940	Kctd2	-0.161583	0.999915	protein_coding
ENSMUSG00000016942	Tmprss6	0.584209	0.999915	protein_coding
ENSMUSG00000016946	Kctd5	-0.307063	0.999915	protein_coding
ENSMUSG00000016984	Etaa1	0.00593827	0.999915	protein_coding
ENSMUSG00000016995	Matn4	0.431008	0.999915	protein_coding
ENSMUSG00000017002	Slpi	0.991144	0.999915	protein_coding
ENSMUSG00000017009	Sdc4	-0.0400987	0.999915	protein_coding
ENSMUSG00000017057	Il13ra1	-0.355322	0.999915	protein_coding
ENSMUSG00000017119	Nbr1	0.0614588	0.999915	protein_coding
ENSMUSG00000017132	Cyth1	-0.0421653	0.999915	protein_coding
ENSMUSG00000017144	Rnd3	0.372884	0.999915	protein_coding
ENSMUSG00000017146	Brca1	-0.587066	0.999915	protein_coding
ENSMUSG00000017165	Gast	-0.924696	0.999915	protein_coding
ENSMUSG00000017167	Cntnap1	0.230929	0.999915	protein_coding
ENSMUSG00000017176	Nt5c3b	0.0941353	0.999915	protein_coding
ENSMUSG00000017188	Coa3	-0.240843	0.999915	protein_coding
ENSMUSG00000017210	Med24	0.0298818	0.999915	protein_coding
ENSMUSG00000017221	Psmd3	-0.0182933	0.999915	protein_coding
ENSMUSG00000017264	Exosc10	0.106994	0.999915	protein_coding
ENSMUSG00000017286	Glod4	-0.0905157	0.999915	protein_coding
ENSMUSG00000017288	Vps53	0.127136	0.999915	protein_coding
ENSMUSG00000017291	Taok1	-0.0926236	0.999915	protein_coding
ENSMUSG00000017299	Dnttip1	0.0314003	0.999915	protein_coding
ENSMUSG00000017307	Acot8	0.0676285	0.999915	protein_coding
ENSMUSG00000017309	Cd300lg	1.11994	0.999915	protein_coding
ENSMUSG00000017314	Mpp2	0.098643	0.999915	protein_coding
ENSMUSG00000017344	Vtn	-0.0606772	0.999915	protein_coding
ENSMUSG00000017376	Nlk	-0.00100436	0.999915	protein_coding
ENSMUSG00000017386	Traf4	0.364418	0.999915	protein_coding
ENSMUSG00000017390	Aldoc	-0.0142456	0.999915	protein_coding
ENSMUSG00000017400	Stac2	-0.785224	0.999915	protein_coding
ENSMUSG00000017404	Rpl19	0.106411	0.999915	protein_coding
ENSMUSG00000017405	Nek8	0.177995	0.999915	protein_coding
ENSMUSG00000017412	Cacnb4	-0.29025	0.999915	protein_coding
ENSMUSG00000017417	Plxdc1	-0.0723938	0.999915	protein_coding
ENSMUSG00000017418	Arl5b	-0.0455408	0.999915	protein_coding
ENSMUSG00000017421	Zfp207	0.0448952	0.999915	protein_coding
ENSMUSG00000017428	Psmd11	0.0953441	0.999915	protein_coding
ENSMUSG00000017446	C1qtnf1	3.80956	0.999915	protein_coding
ENSMUSG00000017453	Pipox	0.27173	0.999915	protein_coding
ENSMUSG00000017466	Timp2	0.0713217	0.999915	protein_coding
ENSMUSG00000017478	Zc3h18	0.161549	0.999915	protein_coding
ENSMUSG00000017485	Top2b	-0.247662	0.999915	protein_coding
ENSMUSG00000017491	Rarb	-0.373274	0.999915	protein_coding
ENSMUSG00000017493	Igfbp4	0.126213	0.999915	protein_coding
ENSMUSG00000017499	Cdc6	0.0584923	0.999915	protein_coding
ENSMUSG00000017548	Suz12	-0.11349	0.999915	protein_coding
ENSMUSG00000017550	Atad5	-0.35629	0.999915	protein_coding
ENSMUSG00000017561	Crlf3	-0.101755	0.999915	protein_coding
ENSMUSG00000017607	Tns4	0.377441	0.999915	protein_coding
ENSMUSG00000017615	Tnfaip1	0.169165	0.999915	protein_coding
ENSMUSG00000017631	Abr	0.0068051	0.999915	protein_coding
ENSMUSG00000017639	Rab11fip4	-0.249888	0.999915	protein_coding
ENSMUSG00000017652	Cd40	0.200279	0.999915	protein_coding
ENSMUSG00000017664	Slc35c2	0.0989389	0.999915	protein_coding
ENSMUSG00000017667	Zfp334	-0.197857	0.999915	protein_coding
ENSMUSG00000017670	Elmo2	-0.0139091	0.999915	protein_coding
ENSMUSG00000017677	Wsb1	-0.109224	0.999915	protein_coding
ENSMUSG00000017679	Ttpal	0.0845968	0.999915	protein_coding
ENSMUSG00000017686	Rhot1	-0.129936	0.999915	protein_coding
ENSMUSG00000017692	Rhbdl3	1.05517	0.999915	protein_coding
ENSMUSG00000017697	Ada	0.236867	0.999915	protein_coding
ENSMUSG00000017707	Serinc3	-0.00167073	0.999915	protein_coding
ENSMUSG00000017713	Tha1	-0.0152819	0.999915	protein_coding
ENSMUSG00000017715	Pgs1	0.0584865	0.999915	protein_coding
ENSMUSG00000017716	Birc5	3.25047	0.999915	protein_coding
ENSMUSG00000017718	Afmid	0.33986	0.999915	protein_coding
ENSMUSG00000017720	Trp53tg5	-0.108494	0.999915	protein_coding
ENSMUSG00000017721	Pigt	0.15932	0.999915	protein_coding
ENSMUSG00000017724	Etv4	0.230385	0.999915	protein_coding
ENSMUSG00000017734	Dbndd2	-0.0636294	0.999915	protein_coding
ENSMUSG00000017737	Mmp9	0.92807	0.999915	protein_coding
ENSMUSG00000017740	Slc12a5	0.101463	0.999915	protein_coding
ENSMUSG00000017747	Ghdc	-0.0819776	0.999915	protein_coding
ENSMUSG00000017754	Pltp	-0.347693	0.999915	protein_coding
ENSMUSG00000017756	Slc12a7	-0.111009	0.999915	protein_coding
ENSMUSG00000017760	Ctsa	0.0188502	0.999915	protein_coding
ENSMUSG00000017764	Zswim1	0.482849	0.999915	protein_coding
ENSMUSG00000017765	Slc12a4	-0.123504	0.999915	protein_coding
ENSMUSG00000017767	Spata25	0.321125	0.999915	protein_coding
ENSMUSG00000017774	Myo1c	0.207423	0.999915	protein_coding
ENSMUSG00000017776	Crk	-0.0862508	0.999915	protein_coding
ENSMUSG00000017778	Cox7c	0.26353	0.999915	protein_coding
ENSMUSG00000017781	Pitpna	-0.104827	0.999915	protein_coding
ENSMUSG00000017801	Mlx	0.0653876	0.999915	protein_coding
ENSMUSG00000017802	Retreg3	-0.00077661	0.999915	protein_coding
ENSMUSG00000017817	Jph2	-3.82665	0.999915	protein_coding
ENSMUSG00000017830	Dhx58	0.364391	0.999915	protein_coding
ENSMUSG00000017831	Rab5a	-0.0457948	0.999915	protein_coding
ENSMUSG00000017832	Hspb9	-1.14276	0.999915	protein_coding
ENSMUSG00000017837	Nkiras2	0.0107496	0.999915	protein_coding
ENSMUSG00000017843	Ppp2r5c	-0.0508899	0.999915	protein_coding
ENSMUSG00000017858	Ift52	-0.305314	0.999915	protein_coding
ENSMUSG00000017861	Mybl2	0.0397329	0.999915	protein_coding
ENSMUSG00000017868	Sgk2	2.26164	0.999915	protein_coding
ENSMUSG00000017897	Eya2	1.72876	0.999915	protein_coding
ENSMUSG00000017929	B4galt5	0.0226788	0.999915	protein_coding
ENSMUSG00000017943	Gdap1l1	-0.481526	0.999915	protein_coding
ENSMUSG00000017950	Hnf4a	-0.54862	0.999915	protein_coding
ENSMUSG00000017969	Ptgis	-0.482032	0.999915	protein_coding
ENSMUSG00000017978	Cadps2	-0.283471	0.999915	protein_coding
ENSMUSG00000017999	Ddx27	-0.0287249	0.999915	protein_coding
ENSMUSG00000018001	Cyth3	0.0364779	0.999915	protein_coding
ENSMUSG00000018008	Cyth4	0.0760918	0.999915	protein_coding
ENSMUSG00000018012	Rac3	1.26586	0.999915	protein_coding
ENSMUSG00000018040	Rrp7a	0.0332893	0.999915	protein_coding
ENSMUSG00000018042	Cyb5r3	0.0280262	0.999915	protein_coding
ENSMUSG00000018068	Ints2	0.0828805	0.999915	protein_coding
ENSMUSG00000018076	Med13l	0.0694304	0.999915	protein_coding
ENSMUSG00000018102	H2bc4	-0.0235991	0.999915	protein_coding
ENSMUSG00000018126	Baiap2l2	-1.3163	0.999915	protein_coding
ENSMUSG00000018143	Mafk	0.134081	0.999915	protein_coding
ENSMUSG00000018160	Med1	-0.0378506	0.999915	protein_coding
ENSMUSG00000018166	Erbb3	-1.22677	0.999915	protein_coding
ENSMUSG00000018167	Stard3	0.154131	0.999915	protein_coding
ENSMUSG00000018168	Ikzf3	-1.54513	0.999915	protein_coding
ENSMUSG00000018169	Mfng	0.0387924	0.999915	protein_coding
ENSMUSG00000018171	Vmp1	-0.0340044	0.999915	protein_coding
ENSMUSG00000018189	Uchl5	-0.0733824	0.999915	protein_coding
ENSMUSG00000018196	Glrx2	-0.0243674	0.999915	protein_coding
ENSMUSG00000018199	Ro60	-0.172064	0.999915	protein_coding
ENSMUSG00000018209	Stk4	-0.0404747	0.999915	protein_coding
ENSMUSG00000018217	Pmp22	0.115556	0.999915	protein_coding
ENSMUSG00000018238	Gdf9	1.46843	0.999915	protein_coding
ENSMUSG00000018239	Zcchc10	-0.369929	0.999915	protein_coding
ENSMUSG00000018286	Psmb6	0.111693	0.999915	protein_coding
ENSMUSG00000018287	Spag7	-0.278623	0.999915	protein_coding
ENSMUSG00000018293	Pfn1	0.148398	0.999915	protein_coding
ENSMUSG00000018322	Tomm34	0.125629	0.999915	protein_coding
ENSMUSG00000018326	Ywhab	-0.136269	0.999915	protein_coding
ENSMUSG00000018334	Ksr1	0.0653747	0.999915	protein_coding
ENSMUSG00000018339	Gpx3	-0.15821	0.999915	protein_coding
ENSMUSG00000018340	Anxa6	-0.160568	0.999915	protein_coding
ENSMUSG00000018341	Il12rb2	0.0852132	0.999915	protein_coding
ENSMUSG00000018347	Zkscan6	-0.288245	0.999915	protein_coding
ENSMUSG00000018362	Kpna2	0.215416	0.999915	protein_coding
ENSMUSG00000018363	Smurf2	-0.000582355	0.999915	protein_coding
ENSMUSG00000018372	Cep95	-0.330646	0.999915	protein_coding
ENSMUSG00000018377	Vezf1	0.0184005	0.999915	protein_coding
ENSMUSG00000018378	Cuedc1	0.895875	0.999915	protein_coding
ENSMUSG00000018379	Srsf1	0.0205815	0.999915	protein_coding
ENSMUSG00000018381	Abi3	-0.24108	0.999915	protein_coding
ENSMUSG00000018387	Shroom1	-0.0859003	0.999915	protein_coding
ENSMUSG00000018395	Kif3a	0.15913	0.999915	protein_coding
ENSMUSG00000018398	Septin8	0.062219	0.999915	protein_coding
ENSMUSG00000018401	Mtmr4	-0.155697	0.999915	protein_coding
ENSMUSG00000018405	Mrm1	0.071076	0.999915	protein_coding
ENSMUSG00000018411	Mapt	0.440474	0.999915	protein_coding
ENSMUSG00000018412	Kansl1	-0.0306536	0.999915	protein_coding
ENSMUSG00000018415	Gid4	-0.0441816	0.999915	protein_coding
ENSMUSG00000018417	Myo1b	0.0681393	0.999915	protein_coding
ENSMUSG00000018425	Dhx40	-0.336587	0.999915	protein_coding
ENSMUSG00000018427	Ypel2	-0.0759993	0.999915	protein_coding
ENSMUSG00000018428	Akap1	0.187711	0.999915	protein_coding
ENSMUSG00000018433	Nol11	0.201216	0.999915	protein_coding
ENSMUSG00000018442	Derl2	0.00556585	0.999915	protein_coding
ENSMUSG00000018446	C1qbp	-0.0520667	0.999915	protein_coding
ENSMUSG00000018449	Rpain	-0.25683	0.999915	protein_coding
ENSMUSG00000018451	6330403K07Rik	0.0357088	0.999915	protein_coding
ENSMUSG00000018459	Slc13a3	-0.0634565	0.999915	protein_coding
ENSMUSG00000018470	Kcnab3	-0.470637	0.999915	protein_coding
ENSMUSG00000018474	Chd3	-0.0232289	0.999915	protein_coding
ENSMUSG00000018476	Kdm6b	0.231456	0.999915	protein_coding
ENSMUSG00000018481	Appbp2	-0.0689242	0.999915	protein_coding
ENSMUSG00000018500	Adora2b	0.153142	0.999915	protein_coding
ENSMUSG00000018501	Ncor1	-0.0173009	0.999915	protein_coding
ENSMUSG00000018507	Trpv2	-0.0839269	0.999915	protein_coding
ENSMUSG00000018509	Cenpv	0.551156	0.999915	protein_coding
ENSMUSG00000018537	Pcgf2	-0.131794	0.999915	protein_coding
ENSMUSG00000018541	Cwc25	0.0760642	0.999915	protein_coding
ENSMUSG00000018543	1700001P01Rik	3.20437	0.999915	protein_coding
ENSMUSG00000018547	Pip4k2b	0.321732	0.999915	protein_coding
ENSMUSG00000018548	Trim37	0.00310382	0.999915	protein_coding
ENSMUSG00000018554	Ybx2	-0.0260399	0.999915	protein_coding
ENSMUSG00000018559	Ctdnep1	0.187969	0.999915	protein_coding
ENSMUSG00000018565	Elp5	0.0858589	0.999915	protein_coding
ENSMUSG00000018566	Slc2a4	2.84457	0.999915	protein_coding
ENSMUSG00000018567	Gabarap	0.126278	0.999915	protein_coding
ENSMUSG00000018569	Cldn7	0.0818434	0.999915	protein_coding
ENSMUSG00000018570	2810408A11Rik	2.93627	0.999915	protein_coding
ENSMUSG00000018572	Phf23	-0.20566	0.999915	protein_coding
ENSMUSG00000018574	Acadvl	-0.512788	0.999915	protein_coding
ENSMUSG00000018581	Dnah11	-1.40957	0.999915	protein_coding
ENSMUSG00000018583	G3bp1	-0.0268028	0.999915	protein_coding
ENSMUSG00000018585	Atox1	0.0919976	0.999915	protein_coding
ENSMUSG00000018589	Glra2	2.60653	0.999915	protein_coding
ENSMUSG00000018593	Sparc	-0.0280483	0.999915	protein_coding
ENSMUSG00000018595	Glra4	0.49425	0.999915	protein_coding
ENSMUSG00000018599	Mief2	-0.38818	0.999915	protein_coding
ENSMUSG00000018604	Tbx3	-0.548963	0.999915	protein_coding
ENSMUSG00000018634	Crhr1	-0.227036	0.999915	protein_coding
ENSMUSG00000018648	Dusp14	-0.178792	0.999915	protein_coding
ENSMUSG00000018651	Tada2a	-0.526575	0.999915	protein_coding
ENSMUSG00000018654	Ikzf1	-0.0059293	0.999915	protein_coding
ENSMUSG00000018656	Tcaf3	-1.02106	0.999915	protein_coding
ENSMUSG00000018659	Pnpo	-0.282218	0.999915	protein_coding
ENSMUSG00000018661	Cog1	-0.0348631	0.999915	protein_coding
ENSMUSG00000018666	Cbx1	0.00884827	0.999915	protein_coding
ENSMUSG00000018669	Cdk5rap3	0.062258	0.999915	protein_coding
ENSMUSG00000018672	Copz2	0.0663278	0.999915	protein_coding
ENSMUSG00000018677	Slc25a39	0.0498059	0.999915	protein_coding
ENSMUSG00000018678	Sp2	0.155434	0.999915	protein_coding
ENSMUSG00000018697	Aatf	0.109439	0.999915	protein_coding
ENSMUSG00000018698	Lhx1	0.791024	0.999915	protein_coding
ENSMUSG00000018707	Dync1h1	-0.0992097	0.999915	protein_coding
ENSMUSG00000018727	Cpsf4l	-0.487906	0.999915	protein_coding
ENSMUSG00000018733	Pex12	0.103158	0.999915	protein_coding
ENSMUSG00000018736	Ndel1	-0.0629204	0.999915	protein_coding
ENSMUSG00000018740	Slc25a35	0.133329	0.999915	protein_coding
ENSMUSG00000018750	Zbtb4	0.00411296	0.999915	protein_coding
ENSMUSG00000018752	Tnfsfm13	1.28692	0.999915	protein_coding
ENSMUSG00000018761	Mpdu1	0.0240436	0.999915	protein_coding
ENSMUSG00000018765	Fxr2	-0.204932	0.999915	protein_coding
ENSMUSG00000018770	Atp5g3	-0.0124791	0.999915	protein_coding
ENSMUSG00000018774	Cd68	0.100236	0.999915	protein_coding
ENSMUSG00000018776	Slc35g3	1.49588	0.999915	protein_coding
ENSMUSG00000018796	Acsl1	-0.21059	0.999915	protein_coding
ENSMUSG00000018800	Abca5	0.630682	0.999915	protein_coding
ENSMUSG00000018809	Smyd4	0.169157	0.999915	protein_coding
ENSMUSG00000018819	Lsp1	-0.0279502	0.999915	protein_coding
ENSMUSG00000018820	Zfyve27	-0.0192927	0.999915	protein_coding
ENSMUSG00000018821	Avpi1	0.126169	0.999915	protein_coding
ENSMUSG00000018822	Sfrp5	0.552371	0.999915	protein_coding
ENSMUSG00000018830	Myh11	-0.594542	0.999915	protein_coding
ENSMUSG00000018841	Rad51d	0.321172	0.999915	protein_coding
ENSMUSG00000018844	Fndc8	-1.9732	0.999915	protein_coding
ENSMUSG00000018845	Unc45b	1.30365	0.999915	protein_coding
ENSMUSG00000018846	Pank3	-0.206654	0.999915	protein_coding
ENSMUSG00000018848	Rars	-0.176513	0.999915	protein_coding
ENSMUSG00000018849	Wwc1	-0.748419	0.999915	protein_coding
ENSMUSG00000018858	Mrpl58	0.0359273	0.999915	protein_coding
ENSMUSG00000018861	Fdxr	0.381387	0.999915	protein_coding
ENSMUSG00000018865	Sult4a1	0.569768	0.999915	protein_coding
ENSMUSG00000018882	Mrpl45	0.0121974	0.999915	protein_coding
ENSMUSG00000018899	Irf1	-0.0561994	0.999915	protein_coding
ENSMUSG00000018900	Slc22a5	-0.220701	0.999915	protein_coding
ENSMUSG00000018906	P4ha2	-0.32665	0.999915	protein_coding
ENSMUSG00000018907	Alox12e	0.441451	0.999915	protein_coding
ENSMUSG00000018909	Arrb1	-0.0366243	0.999915	protein_coding
ENSMUSG00000018916	Csf2	-0.223157	0.999915	protein_coding
ENSMUSG00000018919	Tm4sf5	-0.0144259	0.999915	protein_coding
ENSMUSG00000018920	Cxcl16	0.0642029	0.999915	protein_coding
ENSMUSG00000018921	Pelp1	-0.184568	0.999915	protein_coding
ENSMUSG00000018923	Med11	-0.175414	0.999915	protein_coding
ENSMUSG00000018924	Alox15	3.40752	0.999915	protein_coding
ENSMUSG00000018925	Heatr9	-0.313028	0.999915	protein_coding
ENSMUSG00000018927	Ccl6	0.0214923	0.999915	protein_coding
ENSMUSG00000018930	Ccl4	0.0935445	0.999915	protein_coding
ENSMUSG00000018931	Natd1	-0.00151304	0.999915	protein_coding
ENSMUSG00000018932	Map2k3	0.0345415	0.999915	protein_coding
ENSMUSG00000018965	Ywhah	-0.0509576	0.999915	protein_coding
ENSMUSG00000018974	Sart3	0.0586883	0.999915	protein_coding
ENSMUSG00000018983	E2f2	0.11499	0.999915	protein_coding
ENSMUSG00000018986	Slfn3	-0.338048	0.999915	protein_coding
ENSMUSG00000018995	Nars2	-0.0320616	0.999915	protein_coding
ENSMUSG00000018999	Slc35b4	0.1215	0.999915	protein_coding
ENSMUSG00000019027	Dnah1	-0.130795	0.999915	protein_coding
ENSMUSG00000019039	Dalrd3	0.134853	0.999915	protein_coding
ENSMUSG00000019054	Fis1	-0.127016	0.999915	protein_coding
ENSMUSG00000019055	Plod1	0.128712	0.999915	protein_coding
ENSMUSG00000019066	Rab3d	-0.688871	0.999915	protein_coding
ENSMUSG00000019080	Mfsd3	-0.79749	0.999915	protein_coding
ENSMUSG00000019082	Slc25a22	-0.0164824	0.999915	protein_coding
ENSMUSG00000019087	Atp6ap1	-0.0180542	0.999915	protein_coding
ENSMUSG00000019088	Dnase1l1	-0.904894	0.999915	protein_coding
ENSMUSG00000019102	Aldh3a1	1.81808	0.999915	protein_coding
ENSMUSG00000019122	Ccl9	-0.0774334	0.999915	protein_coding
ENSMUSG00000019124	Scrn1	0.218466	0.999915	protein_coding
ENSMUSG00000019132	BC005537	0.00404125	0.999915	protein_coding
ENSMUSG00000019139	Isyna1	-0.0943597	0.999915	protein_coding
ENSMUSG00000019143	Hars2	-0.282046	0.999915	protein_coding
ENSMUSG00000019146	Cacng2	0.785324	0.999915	protein_coding
ENSMUSG00000019158	Tmem160	-0.00494029	0.999915	protein_coding
ENSMUSG00000019173	Rab5c	0.177	0.999915	protein_coding
ENSMUSG00000019178	Styxl1	2.14993	0.999915	protein_coding
ENSMUSG00000019179	Mdh2	0.0693861	0.999915	protein_coding
ENSMUSG00000019188	H13	0.111978	0.999915	protein_coding
ENSMUSG00000019189	Rnf145	0.0681687	0.999915	protein_coding
ENSMUSG00000019194	Scn1b	-0.132065	0.999915	protein_coding
ENSMUSG00000019210	Atp6v1e1	-0.103019	0.999915	protein_coding
ENSMUSG00000019214	Chtf18	-0.297089	0.999915	protein_coding
ENSMUSG00000019230	Lhx9	0.441451	0.999915	protein_coding
ENSMUSG00000019232	Etnppl	1.2877	0.999915	protein_coding
ENSMUSG00000019235	Rps6kl1	0.40945	0.999915	protein_coding
ENSMUSG00000019254	Ppp1r12c	-0.141478	0.999915	protein_coding
ENSMUSG00000019256	Ahr	0.127589	0.999915	protein_coding
ENSMUSG00000019261	Map1s	0.109888	0.999915	protein_coding
ENSMUSG00000019278	Dpep1	-0.54862	0.999915	protein_coding
ENSMUSG00000019295	Tmem129	0.243958	0.999915	protein_coding
ENSMUSG00000019297	Nop9	0.124586	0.999915	protein_coding
ENSMUSG00000019301	Hsd17b1	-0.788526	0.999915	protein_coding
ENSMUSG00000019302	Atp6v0a1	-0.0188491	0.999915	protein_coding
ENSMUSG00000019303	Psmc3ip	0.424719	0.999915	protein_coding
ENSMUSG00000019312	Grb7	-3.87404	0.999915	protein_coding
ENSMUSG00000019320	Noxo1	0.37393	0.999915	protein_coding
ENSMUSG00000019326	Aoc3	0.368438	0.999915	protein_coding
ENSMUSG00000019338	Zfp687	0.167171	0.999915	protein_coding
ENSMUSG00000019359	Gdpd2	-1.86181	0.999915	protein_coding
ENSMUSG00000019362	D8Ertd738e	-0.00333125	0.999915	protein_coding
ENSMUSG00000019368	Sec14l4	-1.36094	0.999915	protein_coding
ENSMUSG00000019370	Calm3	0.0782628	0.999915	protein_coding
ENSMUSG00000019373	Cops3	0.0839105	0.999915	protein_coding
ENSMUSG00000019428	Fkbp8	-0.0252208	0.999915	protein_coding
ENSMUSG00000019432	Ddx39b	-0.00322669	0.999915	protein_coding
ENSMUSG00000019433	Gipc1	0.476002	0.999915	protein_coding
ENSMUSG00000019437	Tlcd1	0.167682	0.999915	protein_coding
ENSMUSG00000019461	Plscr3	0.00610222	0.999915	protein_coding
ENSMUSG00000019464	Ptger1	0.0562876	0.999915	protein_coding
ENSMUSG00000019467	Arhgef25	-0.353972	0.999915	protein_coding
ENSMUSG00000019470	Xab2	-0.200528	0.999915	protein_coding
ENSMUSG00000019471	Cdc37	-0.0191408	0.999915	protein_coding
ENSMUSG00000019478	Rab4a	0.360741	0.999915	protein_coding
ENSMUSG00000019487	Trip10	-0.255487	0.999915	protein_coding
ENSMUSG00000019489	Cd70	-1.13733	0.999915	protein_coding
ENSMUSG00000019494	Cops6	0.0837444	0.999915	protein_coding
ENSMUSG00000019505	Ubb	0.0481948	0.999915	protein_coding
ENSMUSG00000019518	Ap4m1	0.347564	0.999915	protein_coding
ENSMUSG00000019528	Gyg	0.314508	0.999915	protein_coding
ENSMUSG00000019539	Rcn3	0.41609	0.999915	protein_coding
ENSMUSG00000019558	Slc6a8	0.0544809	0.999915	protein_coding
ENSMUSG00000019564	Arid3a	-0.191797	0.999915	protein_coding
ENSMUSG00000019577	Pdk4	0.742206	0.999915	protein_coding
ENSMUSG00000019578	Ubxn6	-0.0240571	0.999915	protein_coding
ENSMUSG00000019579	Mydgf	-0.00920573	0.999915	protein_coding
ENSMUSG00000019590	Cyb561	-0.264988	0.999915	protein_coding
ENSMUSG00000019647	Sema6a	0.390849	0.999915	protein_coding
ENSMUSG00000019659	Ccdc12	0.0623635	0.999915	protein_coding
ENSMUSG00000019689	Fmc1	-0.360116	0.999915	protein_coding
ENSMUSG00000019699	Akt3	0.147001	0.999915	protein_coding
ENSMUSG00000019710	Mrpl24	-0.358057	0.999915	protein_coding
ENSMUSG00000019715	Gle1	0.193526	0.999915	protein_coding
ENSMUSG00000019718	L3hypdh	-0.869473	0.999915	protein_coding
ENSMUSG00000019726	Lyst	-0.0162692	0.999915	protein_coding
ENSMUSG00000019731	Slc35e1	0.0559167	0.999915	protein_coding
ENSMUSG00000019732	Calr3	-0.692593	0.999915	protein_coding
ENSMUSG00000019734	Tmc4	0.00633948	0.999915	protein_coding
ENSMUSG00000019737	Syne4	0.865487	0.999915	protein_coding
ENSMUSG00000019738	Polr2i	-0.589108	0.999915	protein_coding
ENSMUSG00000019761	Krt10	-2.9529	0.999915	protein_coding
ENSMUSG00000019762	Iyd	0.441451	0.999915	protein_coding
ENSMUSG00000019763	Rmnd1	-0.0966259	0.999915	protein_coding
ENSMUSG00000019767	Ccdc170	-3.04856	0.999915	protein_coding
ENSMUSG00000019768	Esr1	0.31417	0.999915	protein_coding
ENSMUSG00000019772	Vip	-1.17171	0.999915	protein_coding
ENSMUSG00000019773	Fbxo5	0.619074	0.999915	protein_coding
ENSMUSG00000019774	Mtrf1l	0.21178	0.999915	protein_coding
ENSMUSG00000019775	Rgs17	0.646064	0.999915	protein_coding
ENSMUSG00000019777	Hdac2	-0.266413	0.999915	protein_coding
ENSMUSG00000019779	Frk	1.912	0.999915	protein_coding
ENSMUSG00000019782	Rwdd1	0.0700027	0.999915	protein_coding
ENSMUSG00000019785	Clvs2	0.240692	0.999915	protein_coding
ENSMUSG00000019789	Hey2	0.583069	0.999915	protein_coding
ENSMUSG00000019790	Stxbp5	-0.103467	0.999915	protein_coding
ENSMUSG00000019791	Hint3	-0.0558079	0.999915	protein_coding
ENSMUSG00000019792	Trmt11	0.270054	0.999915	protein_coding
ENSMUSG00000019794	Katna1	-0.142635	0.999915	protein_coding
ENSMUSG00000019795	Pcmt1	-0.109877	0.999915	protein_coding
ENSMUSG00000019796	Lrp11	0.275383	0.999915	protein_coding
ENSMUSG00000019797	Mtres1	-0.325355	0.999915	protein_coding
ENSMUSG00000019802	Sec63	-0.108728	0.999915	protein_coding
ENSMUSG00000019804	Snx3	-0.0714253	0.999915	protein_coding
ENSMUSG00000019806	Aig1	-0.0163072	0.999915	protein_coding
ENSMUSG00000019808	Adat2	-0.552443	0.999915	protein_coding
ENSMUSG00000019809	Pex3	0.045736	0.999915	protein_coding
ENSMUSG00000019810	Fuca2	-0.170412	0.999915	protein_coding
ENSMUSG00000019813	Cep57l1	-0.779202	0.999915	protein_coding
ENSMUSG00000019814	Ltv1	-0.153392	0.999915	protein_coding
ENSMUSG00000019815	Zc2hc1b	1.84617	0.999915	protein_coding
ENSMUSG00000019817	Plagl1	1.24536	0.999915	protein_coding
ENSMUSG00000019818	Cd164	-0.0107958	0.999915	protein_coding
ENSMUSG00000019820	Utrn	-0.0538842	0.999915	protein_coding
ENSMUSG00000019822	Smpd2	0.0804997	0.999915	protein_coding
[truncated: 30,760 more rows]

## Sheet: OPC
Ensembl ID	Gene Name	Log2(FoldChange)	adjusted p	biotype
ENSMUSG00000027165	Iftap	-8.45081	6.50587e-14	protein_coding
ENSMUSG00000001555	Fkbp10	2.75484	9.8588e-05	protein_coding
ENSMUSG00000075602	Ly6a	1.88592	0.0123512	protein_coding
ENSMUSG00000037190	Cyb561d2	1.31646	0.0248676	protein_coding
ENSMUSG00000044199	S1pr4	5.26559	0.0248676	protein_coding
ENSMUSG00000024855	Pacs1	-0.514282	0.0611252	protein_coding
ENSMUSG00000073805	Insyn2a	-0.93933	0.0888415	protein_coding
ENSMUSG00000104904	9330198I05Rik	5.39292	0.0888415	lncRNA
ENSMUSG00000025938	Slco5a1	-1.52274	0.0932037	protein_coding
ENSMUSG00000034853	Acot11	1.17425	0.0932037	protein_coding
ENSMUSG00000037016	Frem2	2.65126	0.0979783	protein_coding
ENSMUSG00000029587	Zfp12	-0.696834	0.135055	protein_coding
ENSMUSG00000002504	Slc9a3r2	0.851726	0.138515	protein_coding
ENSMUSG00000032652	Crebl2	-0.615224	0.138515	protein_coding
ENSMUSG00000020614	Fam20a	1.1892	0.15465	protein_coding
ENSMUSG00000025507	Pidd1	2.60828	0.15465	protein_coding
ENSMUSG00000114362	4933433G19Rik	-0.91548	0.15465	lncRNA
ENSMUSG00000028318	Polr1e	-1.42258	0.177822	protein_coding
ENSMUSG00000038722	Bud31	0.722904	0.177822	protein_coding
ENSMUSG00000097156	Gm3764	0.453422	0.177822	lncRNA
ENSMUSG00000003031	Cdkn1b	-0.50508	0.192364	protein_coding
ENSMUSG00000005917	Otx1	1.65072	0.192364	protein_coding
ENSMUSG00000031904	Slc7a6	-0.825721	0.192364	protein_coding
ENSMUSG00000042613	Pbxip1	0.876217	0.192364	protein_coding
ENSMUSG00000043301	Kcnj6	1.32108	0.192364	protein_coding
ENSMUSG00000116624	Gm49706	-3.20042	0.192364	TEC
ENSMUSG00000048967	Yjefn3	-2.44963	0.203371	protein_coding
ENSMUSG00000086573	Gm15384	4.35449	0.230397	lncRNA
ENSMUSG00000108693	Gm45153	1.24322	0.283243	TEC
ENSMUSG00000020734	Grin2c	1.34803	0.283411	protein_coding
ENSMUSG00000029307	Dmp1	1.43977	0.288086	protein_coding
ENSMUSG00000089607	Gm22500	1.93296	0.288086	snRNA
ENSMUSG00000108325	Gm44898	1.55714	0.288086	TEC
ENSMUSG00000081096	Gm12691	5.20276	0.338689	transcribed_processed_pseudogene
ENSMUSG00000042684	Npl	2.03555	0.358577	protein_coding
ENSMUSG00000048148	Nwd1	0.874556	0.358577	protein_coding
ENSMUSG00000058317	Ube2e2	-0.638809	0.358577	protein_coding
ENSMUSG00000074934	Grem1	-4.67084	0.358577	protein_coding
ENSMUSG00000104392	Gm37962	-2.17797	0.358577	TEC
ENSMUSG00000027196	Alkbh3os1	2.51191	0.363	lncRNA
ENSMUSG00000058806	Col13a1	3.80504	0.363	protein_coding
ENSMUSG00000031639	Tlr3	0.928184	0.397058	protein_coding
ENSMUSG00000037251	Pomk	-0.634733	0.397058	protein_coding
ENSMUSG00000043683	Fem1a	-0.44084	0.397058	protein_coding
ENSMUSG00000108832	Gm44832	-2.94632	0.397058	lncRNA
ENSMUSG00000006522	Itih3	1.30865	0.399254	protein_coding
ENSMUSG00000027931	Npr1	1.67418	0.399873	protein_coding
ENSMUSG00000031150	Ccdc120	-1.08254	0.399873	protein_coding
ENSMUSG00000086555	Gm13446	-4.27917	0.399873	lncRNA
ENSMUSG00000099746	Ppnr	1.40174	0.399873	lncRNA
ENSMUSG00000102575	Gm37241	5.11408	0.399873	TEC
ENSMUSG00000110623	Gm32005	-2.15413	0.399873	lncRNA
ENSMUSG00000118029		2.5835	0.399873	TEC
ENSMUSG00000022754	Tmem45a	-2.78488	0.406181	protein_coding
ENSMUSG00000023984	Gm20517	2.5308	0.406181	protein_coding
ENSMUSG00000030088	Aldh1l1	1.08654	0.406181	protein_coding
ENSMUSG00000101535	Gm29383	3.61967	0.406181	processed_pseudogene
ENSMUSG00000101191	Gm28809	1.25858	0.418572	lncRNA
ENSMUSG00000020521	Rnft1	0.595016	0.418813	protein_coding
ENSMUSG00000035239	Neu3	1.41953	0.418813	protein_coding
ENSMUSG00000039546	Ajap1	1.14984	0.418813	protein_coding
ENSMUSG00000047897	Ripply2	2.19208	0.418813	protein_coding
ENSMUSG00000063849	Ppcdc	0.901267	0.418813	protein_coding
ENSMUSG00000105643	Gm42611	1.16321	0.418813	TEC
ENSMUSG00000107263	Gm42471	5.59921	0.418813	TEC
ENSMUSG00000078640	Gm11627	2.48086	0.422635	protein_coding
ENSMUSG00000028247	Coq3	-0.975269	0.428317	protein_coding
ENSMUSG00000054931	Zkscan4	-1.50428	0.429316	protein_coding
ENSMUSG00000087095	Emx2os	0.971808	0.443618	lncRNA
ENSMUSG00000106432	Gm43259	1.37308	0.447086	lncRNA
ENSMUSG00000021590	Spata9	1.66741	0.455958	protein_coding
ENSMUSG00000022687	Boc	0.673902	0.455958	protein_coding
ENSMUSG00000023015	Racgap1	-0.925775	0.455958	protein_coding
ENSMUSG00000029084	Cd38	1.72865	0.455958	protein_coding
ENSMUSG00000038658	Ric1	-0.421635	0.455958	protein_coding
ENSMUSG00000073802	Cdkn2b	-2.12499	0.455958	protein_coding
ENSMUSG00000085846	Gm15597	-4.09656	0.455958	lncRNA
ENSMUSG00000105936	Gm43544	-2.45083	0.455958	TEC
ENSMUSG00000075486	Commd6	0.502201	0.460992	protein_coding
ENSMUSG00000027580	Helz2	1.13736	0.463678	protein_coding
ENSMUSG00000059408	Mrgprh	4.34669	0.466761	protein_coding
ENSMUSG00000092344	Hspe1-ps3	-2.11192	0.466761	processed_pseudogene
ENSMUSG00000093556	Gm20641	-5.25781	0.466761	lncRNA
ENSMUSG00000075511	1700001L05Rik	-2.08877	0.474041	lncRNA
ENSMUSG00000086015	4833417C18Rik	-2.38226	0.483733	lncRNA
ENSMUSG00000044574	5031434C07Rik	2.2687	0.491739	lncRNA
ENSMUSG00000032394	Igdcc3	-1.4182	0.494615	protein_coding
ENSMUSG00000035086	Becn1	-0.627336	0.494615	protein_coding
ENSMUSG00000057969	Sema3b	-2.38774	0.494615	protein_coding
ENSMUSG00000020333	Acsl6	0.631583	0.495629	protein_coding
ENSMUSG00000022899	Slc15a2	0.672364	0.495629	protein_coding
ENSMUSG00000034209	Rasl10a	-1.67806	0.495629	protein_coding
ENSMUSG00000045273	Cenph	-2.34095	0.495629	protein_coding
ENSMUSG00000056492	Adgrf5	0.911701	0.495629	protein_coding
ENSMUSG00000048332	Lhfp	1.406	0.496943	protein_coding
ENSMUSG00000033491	Prss35	-2.2092	0.507978	protein_coding
ENSMUSG00000040524	Zfp609	-0.452796	0.507978	protein_coding
ENSMUSG00000104694	Gm43797	-4.61736	0.507978	TEC
ENSMUSG00000105184	Gm42537	3.53729	0.507978	TEC
ENSMUSG00000025786	Zdhhc3	-0.496618	0.510185	protein_coding
ENSMUSG00000100394	Gm28791	-1.69945	0.510185	lncRNA
ENSMUSG00000051339	2900026A02Rik	1.04209	0.512153	protein_coding
ENSMUSG00000029556	Hnf1a	-2.90945	0.514754	protein_coding
ENSMUSG00000008090	Fgfrl1	0.488313	0.520049	protein_coding
ENSMUSG00000024292	Cyp4f14	1.27857	0.520049	protein_coding
ENSMUSG00000024411	Aqp4	0.725952	0.520049	protein_coding
ENSMUSG00000025746	Il6	4.0043	0.520049	protein_coding
ENSMUSG00000026173	Plcd4	0.948658	0.520049	protein_coding
ENSMUSG00000027435	Cd93	1.04686	0.520049	protein_coding
ENSMUSG00000028435	Aqp3	-4.50418	0.520049	protein_coding
ENSMUSG00000028517	Plpp3	0.545085	0.520049	protein_coding
ENSMUSG00000029334	Prkg2	-0.468193	0.520049	protein_coding
ENSMUSG00000031465	Angpt2	1.14381	0.520049	protein_coding
ENSMUSG00000031808	Slc27a1	0.592905	0.520049	protein_coding
ENSMUSG00000032741	Tpcn1	0.521708	0.520049	protein_coding
ENSMUSG00000035215	Lsm7	-1.01491	0.520049	protein_coding
ENSMUSG00000040624	Plekhg1	0.655945	0.520049	protein_coding
ENSMUSG00000040740	Slc25a34	1.66348	0.520049	protein_coding
ENSMUSG00000042874	D930007J09Rik	2.38314	0.520049	lncRNA
ENSMUSG00000047246	H2bc6	1.16227	0.520049	protein_coding
ENSMUSG00000052135	Foxo6	-1.56571	0.520049	protein_coding
ENSMUSG00000063564	Col23a1	-0.848383	0.520049	protein_coding
ENSMUSG00000066043	Phactr4	-0.459542	0.520049	protein_coding
ENSMUSG00000078588	Ccdc24	3.17258	0.520049	protein_coding
ENSMUSG00000091842	Gm16490	-4.67066	0.520049	processed_pseudogene
ENSMUSG00000097063	Pantr2	0.759548	0.520049	lncRNA
ENSMUSG00000103928	Gm37893	1.81916	0.520049	TEC
ENSMUSG00000110080	Gm6145	1.02384	0.520049	lncRNA
ENSMUSG00000110427	4933406B17Rik	3.88294	0.520049	lncRNA
ENSMUSG00000110462	Gm35572	5.26639	0.520049	lncRNA
ENSMUSG00000111236	Gm31614	3.35981	0.520049	lncRNA
ENSMUSG00000015647	Lama5	1.19444	0.521642	protein_coding
ENSMUSG00000024236	Svil	-0.391875	0.525293	protein_coding
ENSMUSG00000026047	Poglut2	-1.15827	0.526165	protein_coding
ENSMUSG00000056306	Sertm1	-0.846867	0.526165	protein_coding
ENSMUSG00000075327	Zbtb2	0.46704	0.526165	protein_coding
ENSMUSG00000100396	Gm29367	2.52366	0.526165	lncRNA
ENSMUSG00000102875	Gm37139	-1.63296	0.526165	TEC
ENSMUSG00000105071	Gm43336	-0.779639	0.526165	TEC
ENSMUSG00000111055	D030034A15Rik	2.9109	0.526165	lncRNA
ENSMUSG00000078201	Tmem203	1.33028	0.535108	protein_coding
ENSMUSG00000049721	Gal3st1	-0.499184	0.539849	protein_coding
ENSMUSG00000114477	Gm8795	-6.5311	0.54866	processed_pseudogene
ENSMUSG00000022091	Sorbs3	0.461734	0.550461	protein_coding
ENSMUSG00000059920	4930453N24Rik	-0.463583	0.550461	protein_coding
ENSMUSG00000086968	4933431E20Rik	0.541949	0.550461	lncRNA
ENSMUSG00000031816	Mthfsd	-0.923701	0.550658	protein_coding
ENSMUSG00000058503	Fam133b	-0.538119	0.550658	protein_coding
ENSMUSG00000063873	Slc24a3	-0.489728	0.554789	protein_coding
ENSMUSG00000052397	Ezr	0.932653	0.556223	protein_coding
ENSMUSG00000066797	Zfp648	2.55821	0.556223	protein_coding
ENSMUSG00000019899	Lama2	0.885877	0.556947	protein_coding
ENSMUSG00000024982	Zdhhc6	-0.498232	0.556947	protein_coding
ENSMUSG00000028128	F3	0.504171	0.556947	protein_coding
ENSMUSG00000029648	Flt1	1.04735	0.556947	protein_coding
ENSMUSG00000031561	Tenm3	0.694428	0.556947	protein_coding
ENSMUSG00000039018	Mtg1	0.904536	0.556947	protein_coding
ENSMUSG00000043155	Hpdl	4.52853	0.556947	protein_coding
ENSMUSG00000045107	Saysd1	1.2404	0.556947	protein_coding
ENSMUSG00000116718	Gm49668	-1.64233	0.556947	lncRNA
ENSMUSG00000027259	Adal	0.64965	0.558403	protein_coding
ENSMUSG00000020961	Ston2	0.792053	0.570895	protein_coding
ENSMUSG00000032044	Rpusd4	-0.933893	0.570895	protein_coding
ENSMUSG00000039041	Adrm1	0.632841	0.570895	protein_coding
ENSMUSG00000115219	Eef1akmt4	2.628	0.57603	protein_coding
ENSMUSG00000029656	C8b	-4.74784	0.581269	protein_coding
ENSMUSG00000042198	Chchd7	1.53244	0.581269	protein_coding
ENSMUSG00000053898	Ech1	0.526367	0.586243	protein_coding
ENSMUSG00000038077	Kcna6	-0.515498	0.590061	protein_coding
ENSMUSG00000000673	Haao	3.42394	0.59056	protein_coding
ENSMUSG00000021702	Thbs4	3.01421	0.592346	protein_coding
ENSMUSG00000058135	Gstm1	0.698782	0.592346	protein_coding
ENSMUSG00000115210	Gm49308	-0.861954	0.592346	TEC
ENSMUSG00000063428	Ddo	1.58793	0.59812	protein_coding
ENSMUSG00000009563	Tor2a	-0.69212	0.59896	protein_coding
ENSMUSG00000030249	Abcc9	1.01169	0.59896	protein_coding
ENSMUSG00000003208	Yju2	0.754271	0.603252	protein_coding
ENSMUSG00000005089	Slc1a2	0.522255	0.603252	protein_coding
ENSMUSG00000021743	Fezf2	1.40772	0.603252	protein_coding
ENSMUSG00000023249	Parp3	1.4116	0.603252	protein_coding
ENSMUSG00000025038	Efhc2	3.1499	0.603252	protein_coding
ENSMUSG00000025372	Baiap2	-0.442333	0.603252	protein_coding
ENSMUSG00000026220	Slc16a14	-0.676109	0.603252	protein_coding
ENSMUSG00000027227	Sord	-1.18154	0.603252	protein_coding
ENSMUSG00000027374	Mrps5	1.02911	0.603252	protein_coding
ENSMUSG00000027712	Anxa5	0.600114	0.603252	protein_coding
ENSMUSG00000028126	Pip5k1a	-0.638497	0.603252	protein_coding
ENSMUSG00000028778	Hcrtr1	-2.39512	0.603252	protein_coding
ENSMUSG00000031545	Gpat4	-0.423087	0.603252	protein_coding
ENSMUSG00000038025	Phf2	-0.446508	0.603252	protein_coding
ENSMUSG00000042190	Cmklr1	1.61637	0.603252	protein_coding
ENSMUSG00000044456	Rin3	1.37116	0.603252	protein_coding
ENSMUSG00000051062	Fbll1	-0.949324	0.603252	protein_coding
ENSMUSG00000060429	Sntb1	1.899	0.603252	protein_coding
ENSMUSG00000070305	Mpzl3	1.68542	0.603252	protein_coding
ENSMUSG00000074346	Kcnd3os	3.07834	0.603252	lncRNA
ENSMUSG00000078128	Gm2178	-2.64293	0.603252	processed_pseudogene
ENSMUSG00000085928	4933427I22Rik	2.80321	0.603252	lncRNA
ENSMUSG00000086893	Gm11365	-3.51548	0.603252	lncRNA
ENSMUSG00000097217	Gm26549	2.42405	0.603252	lncRNA
ENSMUSG00000098130	Gm17797	2.88923	0.603252	processed_pseudogene
ENSMUSG00000102185	5033404E19Rik	3.46707	0.603252	transcribed_processed_pseudogene
ENSMUSG00000102212	C230085N15Rik	-1.83212	0.603252	TEC
ENSMUSG00000109930	Gm34730	3.03489	0.603252	lncRNA
ENSMUSG00000115597	Gm49030	-3.6963	0.603252	lncRNA
ENSMUSG00000021903	Galnt15	1.70227	0.60485	protein_coding
ENSMUSG00000022241	Tars	0.417178	0.60485	protein_coding
ENSMUSG00000024151	Msh2	-0.577455	0.60485	protein_coding
ENSMUSG00000031170	Slc38a5	3.49981	0.60485	protein_coding
ENSMUSG00000031860	Pbx4	-1.15351	0.60485	protein_coding
ENSMUSG00000053617	Sh3pxd2a	-0.526795	0.60485	protein_coding
ENSMUSG00000079260	Tmppe	-1.51117	0.60485	protein_coding
ENSMUSG00000080723	Gm12564	3.79233	0.60485	processed_pseudogene
ENSMUSG00000108823	Gm18959	-1.76422	0.60485	processed_pseudogene
ENSMUSG00000117325	Gm49962	4.43727	0.60485	processed_pseudogene
ENSMUSG00000115131	Gm49268	2.5167	0.607116	TEC
ENSMUSG00000081238	Gm15836	-4.15776	0.611874	processed_pseudogene
ENSMUSG00000020605	Hs1bp3	0.71389	0.617282	protein_coding
ENSMUSG00000057123	Gja5	-2.77974	0.617282	protein_coding
ENSMUSG00000020892	Aloxe3	1.35096	0.617429	protein_coding
ENSMUSG00000022037	Clu	0.484894	0.617429	protein_coding
ENSMUSG00000027560	Dok5	-0.901486	0.617429	protein_coding
ENSMUSG00000042426	Dhx29	-0.443973	0.617429	protein_coding
ENSMUSG00000052798	Nup107	-0.546978	0.617429	protein_coding
ENSMUSG00000056458	Mok	-0.781535	0.617429	protein_coding
ENSMUSG00000111087	Gm47168	4.89739	0.617429	processed_pseudogene
ENSMUSG00000020424	Castor1	3.86624	0.622482	protein_coding
ENSMUSG00000032218	Ccnb2	-1.01502	0.622482	protein_coding
ENSMUSG00000039316	Rftn1	1.17866	0.622482	protein_coding
ENSMUSG00000097016	Gm26708	-4.78845	0.622482	lncRNA
ENSMUSG00000020591	Ntsr2	0.688411	0.622765	protein_coding
ENSMUSG00000030731	Syt3	0.560288	0.622906	protein_coding
ENSMUSG00000105895	Gm42829	-1.47493	0.622906	lncRNA
ENSMUSG00000040675	Mthfd1l	-0.446232	0.626947	protein_coding
ENSMUSG00000097164	Cep83os	-0.517379	0.626947	lncRNA
ENSMUSG00000108211	Gm44130	-1.62836	0.626947	TEC
ENSMUSG00000053957	Gm12474	-2.77408	0.631948	lncRNA
ENSMUSG00000071645	Tut1	0.748783	0.631948	protein_coding
ENSMUSG00000090033	Gm16243	-2.29465	0.631948	lncRNA
ENSMUSG00000097439	Gm16754	-2.70946	0.631948	lncRNA
ENSMUSG00000103085	Gm38120	-0.962795	0.631948	TEC
ENSMUSG00000109105	Gm44873	-1.72404	0.631948	TEC
ENSMUSG00000117994	Gm5820	1.94055	0.631948	lncRNA
ENSMUSG00000021133	Susd6	-0.513805	0.634123	protein_coding
ENSMUSG00000048100	Taf13	0.602665	0.634299	protein_coding
ENSMUSG00000085091	Egfros	3.70966	0.639987	lncRNA
ENSMUSG00000028164	Manba	0.576353	0.645435	protein_coding
ENSMUSG00000026478	Lamc1	-0.310728	0.647103	protein_coding
ENSMUSG00000100680	1810044D09Rik	3.19253	0.647103	lncRNA
ENSMUSG00000103920	Gm37897	-3.4984	0.647103	TEC
ENSMUSG00000104159	Gm38099	-4.0607	0.647103	TEC
ENSMUSG00000113810	Gm48259	1.48536	0.647103	TEC
ENSMUSG00000027670	Ocstamp	-2.63538	0.65033	protein_coding
ENSMUSG00000044258	Ctla2a	2.92731	0.65033	protein_coding
ENSMUSG00000048997	Atxn7l2	1.08777	0.65033	protein_coding
ENSMUSG00000049897	Stkld1	2.39329	0.65033	protein_coding
ENSMUSG00000056870	Gulp1	0.920661	0.65033	protein_coding
ENSMUSG00000074715	Ccl28	1.51066	0.65033	protein_coding
ENSMUSG00000097313	Gm26569	5.20891	0.65033	lncRNA
ENSMUSG00000111067	Gm48714	-1.82329	0.65033	TEC
ENSMUSG00000115692	Gm49163	2.64715	0.65033	lncRNA
ENSMUSG00000118400	Gm6336	-2.53156	0.65033	processed_pseudogene
ENSMUSG00000104263	9430062P05Rik	3.07011	0.658763	TEC
ENSMUSG00000035805	Mlc1	0.659929	0.660544	protein_coding
ENSMUSG00000028040	Efna4	3.976	0.661037	protein_coding
ENSMUSG00000039349	C130074G19Rik	1.15191	0.668	protein_coding
ENSMUSG00000083900	Gm13294	1.62196	0.668	processed_pseudogene
ENSMUSG00000097793	Gm17259	2.6247	0.668	lncRNA
ENSMUSG00000104986	1600023N17Rik	2.32795	0.668	TEC
ENSMUSG00000031849	Comp	-2.63108	0.670903	protein_coding
ENSMUSG00000064622	Gm22304	-1.37621	0.670903	snoRNA
ENSMUSG00000029086	Prom1	1.11872	0.672081	protein_coding
ENSMUSG00000007097	Atp1a2	0.441386	0.6723	protein_coding
ENSMUSG00000034612	Chst11	-0.286776	0.6723	protein_coding
ENSMUSG00000053286	Trmt1l	-0.500119	0.6723	protein_coding
ENSMUSG00000088990	Gm22767	-2.79293	0.6723	scaRNA
ENSMUSG00000106607	Gm43178	1.78891	0.6723	TEC
ENSMUSG00000106905	Gm42741	1.73444	0.6723	TEC
ENSMUSG00000040387	Klhl32	0.552078	0.673759	protein_coding
ENSMUSG00000024379	Tslp	4.92126	0.682323	protein_coding
ENSMUSG00000030307	Slc6a11	0.513644	0.683558	protein_coding
ENSMUSG00000020122	Egfr	0.95799	0.685602	protein_coding
ENSMUSG00000024190	Dusp1	0.359551	0.685602	protein_coding
ENSMUSG00000029769	Ccdc136	1.16173	0.685602	protein_coding
ENSMUSG00000031896	Ctrl	3.85751	0.685602	protein_coding
ENSMUSG00000079055	Slc8a3	-0.582403	0.685602	protein_coding
ENSMUSG00000096188	Cmtm4	-0.297269	0.685602	protein_coding
ENSMUSG00000097326	A330048O09Rik	3.59075	0.685602	lncRNA
ENSMUSG00000107680	Gm43903	4.54459	0.685602	TEC
ENSMUSG00000111171	Gm47815	-2.62417	0.685602	lncRNA
ENSMUSG00000000093	Tbx2	2.90118	0.68757	protein_coding
ENSMUSG00000022853	Ehhadh	1.53143	0.68757	protein_coding
ENSMUSG00000024538	Ppic	2.75906	0.68757	protein_coding
ENSMUSG00000028012	Rrh	-1.68437	0.68757	protein_coding
ENSMUSG00000038240	Pdss2	0.654063	0.68757	protein_coding
ENSMUSG00000039156	Stim2	-0.2519	0.68757	protein_coding
ENSMUSG00000079109	Pms2	-0.641283	0.68757	protein_coding
ENSMUSG00000086602	Gm15609	2.22565	0.68757	lncRNA
ENSMUSG00000092286	Dtnbos	-1.83403	0.68757	lncRNA
ENSMUSG00000106103	Gm43081	-4.53658	0.68757	TEC
ENSMUSG00000036983	Tfb1m	-1.07701	0.68894	protein_coding
ENSMUSG00000061175	Fnip2	-0.374363	0.68894	protein_coding
ENSMUSG00000084798	4930533B01Rik	-2.93558	0.68894	lncRNA
ENSMUSG00000009876	Cox4i2	2.50701	0.691155	protein_coding
ENSMUSG00000029775	Klhdc10	-0.286545	0.691155	protein_coding
ENSMUSG00000031139	Mcf2	-0.831733	0.691155	protein_coding
ENSMUSG00000043505	Gimap5	3.85768	0.691155	protein_coding
ENSMUSG00000106944	Gm43843	-0.592381	0.698205	TEC
ENSMUSG00000026447	Pik3c2b	-0.385329	0.698242	protein_coding
ENSMUSG00000045657	Pcdhb10	0.687578	0.698242	protein_coding
ENSMUSG00000047330	Kcne4	1.23828	0.698242	protein_coding
ENSMUSG00000078627	Marchf10	2.9469	0.698242	protein_coding
ENSMUSG00000095440	Fignl2	1.60225	0.698242	protein_coding
ENSMUSG00000097671	1700015O11Rik	-3.59934	0.698242	lncRNA
ENSMUSG00000078861	Zfp931	1.04058	0.700977	protein_coding
ENSMUSG00000106005	Gm29151	-1.61158	0.700977	lncRNA
ENSMUSG00000043556	Fbxl7	1.26101	0.701746	protein_coding
ENSMUSG00000003420	Fcgrt	0.823166	0.711595	protein_coding
ENSMUSG00000078439	Smim24	-2.13191	0.711595	protein_coding
ENSMUSG00000107932	Gm44432	2.62962	0.711595	TEC
ENSMUSG00000015533	Itga2	1.29416	0.715268	protein_coding
ENSMUSG00000022971	Ifnar2	0.45074	0.715268	protein_coding
ENSMUSG00000025380	Fscn2	1.91821	0.715268	protein_coding
ENSMUSG00000034394	Lif	1.98128	0.715268	protein_coding
ENSMUSG00000039167	Adgrl4	1.08082	0.715268	protein_coding
ENSMUSG00000041945	Mfsd9	4.38708	0.715268	protein_coding
ENSMUSG00000047557	Lxn	0.656315	0.715268	protein_coding
ENSMUSG00000056738	A730036I17Rik	3.0004	0.715268	lncRNA
ENSMUSG00000060961	Slc4a4	0.586059	0.715268	protein_coding
ENSMUSG00000061353	Cxcl12	0.947271	0.715268	protein_coding
ENSMUSG00000070436	Serpinh1	0.684303	0.715268	protein_coding
ENSMUSG00000078234	Klhdc7a	1.05613	0.715268	protein_coding
ENSMUSG00000087396	4933407K13Rik	0.772401	0.715268	lncRNA
ENSMUSG00000102258	Gm38257	0.852582	0.715268	TEC
ENSMUSG00000103144	Pcdhga1	1.05905	0.715268	protein_coding
ENSMUSG00000103569	Gm38067	-1.42656	0.715268	TEC
ENSMUSG00000109429	Gm45223	-0.98398	0.715268	TEC
ENSMUSG00000112276	5033421B08Rik	-4.19707	0.715268	lncRNA
ENSMUSG00000013150	Gfod2	-1.11849	0.718392	protein_coding
ENSMUSG00000020173	Cobl	-0.302678	0.718392	protein_coding
ENSMUSG00000021661	Ankra2	0.500055	0.718392	protein_coding
ENSMUSG00000035868	Zfp983	0.634042	0.718392	protein_coding
ENSMUSG00000047216	Cdh19	0.732058	0.718392	protein_coding
ENSMUSG00000053604	Rpia	-0.565014	0.718392	protein_coding
ENSMUSG00000075514	Gm13375	-0.909946	0.718392	lncRNA
ENSMUSG00000086372	Gm16246	-5.41322	0.718392	lncRNA
ENSMUSG00000087370	Tmem170b	0.355528	0.718392	protein_coding
ENSMUSG00000096751	Gm28373	-1.92489	0.718392	lncRNA
ENSMUSG00000097587	4930578M01Rik	-1.72867	0.718392	lncRNA
ENSMUSG00000103693	Gm37529	-0.84718	0.718392	lncRNA
ENSMUSG00000105935	Gm43628	4.66642	0.718392	TEC
ENSMUSG00000106287	Gm43585	3.80635	0.718392	lncRNA
ENSMUSG00000020656	Grhl1	1.06206	0.718634	protein_coding
ENSMUSG00000028701	Lurap1	0.617892	0.718634	protein_coding
ENSMUSG00000097428	AW047730	0.812034	0.718634	lncRNA
ENSMUSG00000004044	Cavin1	1.20416	0.719886	protein_coding
ENSMUSG00000034463	Scara3	0.979646	0.719886	protein_coding
ENSMUSG00000035112	Wnk4	1.55436	0.719886	protein_coding
ENSMUSG00000034744	Nagk	-0.704011	0.721684	protein_coding
ENSMUSG00000101643	Gm28307	-2.29584	0.721684	lncRNA
ENSMUSG00000103412	Gm37340	2.87301	0.721684	TEC
ENSMUSG00000026988	Wdsub1	-0.680763	0.723575	protein_coding
ENSMUSG00000010392	Gosr1	-0.385897	0.732874	protein_coding
ENSMUSG00000019872	Smpdl3a	0.589584	0.732874	protein_coding
ENSMUSG00000022197	Pdzd2	-0.337833	0.732874	protein_coding
ENSMUSG00000026192	Atic	-0.405143	0.732874	protein_coding
ENSMUSG00000041117	Ccdc8	2.43329	0.732874	protein_coding
ENSMUSG00000062175	Tgif2	-1.93925	0.732874	protein_coding
ENSMUSG00000091177	Gm15494	-2.58625	0.732874	lncRNA
ENSMUSG00000094686	Ccl21a	-2.22626	0.732874	protein_coding
ENSMUSG00000102817	Gm6185	-2.22661	0.732874	transcribed_unprocessed_pseudogene
ENSMUSG00000106087	Gm43609	1.64581	0.732874	TEC
ENSMUSG00000108723	Gm44837	2.53803	0.732874	lncRNA
ENSMUSG00000035757	Selenoo	0.659173	0.736657	protein_coding
ENSMUSG00000040028	Elavl1	-0.278402	0.742777	protein_coding
ENSMUSG00000057409	Zfp53	-0.731523	0.742777	protein_coding
ENSMUSG00000022261	Sdc2	0.382067	0.74322	protein_coding
ENSMUSG00000025931	Paqr8	0.521443	0.744568	protein_coding
ENSMUSG00000020723	Cacng4	-0.274962	0.747606	protein_coding
ENSMUSG00000021318	Gli3	0.755024	0.747606	protein_coding
ENSMUSG00000021947	Cryl1	-0.458788	0.747606	protein_coding
ENSMUSG00000026516	Nvl	-0.376623	0.747606	protein_coding
ENSMUSG00000028780	Sema3c	1.2579	0.747606	protein_coding
ENSMUSG00000030170	Wnt5b	-2.37464	0.747606	protein_coding
ENSMUSG00000035845	Alg12	0.833474	0.747606	protein_coding
ENSMUSG00000036672	Cenpt	-0.8506	0.747606	protein_coding
ENSMUSG00000038663	Fsd2	-1.67782	0.747606	protein_coding
ENSMUSG00000048756	Foxo3	-0.259435	0.747606	protein_coding
ENSMUSG00000075012	Fjx1	0.708655	0.747606	protein_coding
ENSMUSG00000083209	Gm11969	-1.32641	0.747606	processed_pseudogene
ENSMUSG00000086677	Tvp23bos	3.6534	0.747606	lncRNA
ENSMUSG00000087221	BC037032	-1.46153	0.747606	lncRNA
ENSMUSG00000097462	9530026P05Rik	2.0585	0.747606	lncRNA
ENSMUSG00000102937	Gm38116	1.41759	0.747606	TEC
ENSMUSG00000104974	Gm43686	-3.61865	0.747606	TEC
ENSMUSG00000105776	Gm43292	-1.45086	0.747606	TEC
ENSMUSG00000106870	Gm43681	1.04591	0.747606	TEC
ENSMUSG00000107369	Gstm2-ps1	0.671868	0.747606	processed_pseudogene
ENSMUSG00000111833	Gm48805	-3.73958	0.747606	processed_pseudogene
ENSMUSG00000117888	Gm50351	2.75107	0.747606	lncRNA
ENSMUSG00000020388	Pdlim4	1.0105	0.75707	protein_coding
ENSMUSG00000021483	Cdk20	-0.661032	0.75707	protein_coding
ENSMUSG00000024664	Fads3	0.803049	0.75707	protein_coding
ENSMUSG00000034118	Tpst1	-0.399283	0.75707	protein_coding
ENSMUSG00000037979	Ccdc92	-0.473802	0.75707	protein_coding
ENSMUSG00000039323	Igfbp2	0.569583	0.75707	protein_coding
ENSMUSG00000041608	Entpd3	2.78208	0.75707	protein_coding
ENSMUSG00000056900	Usp13	-0.397622	0.75707	protein_coding
ENSMUSG00000069089	Cdk7	-0.580794	0.75707	protein_coding
ENSMUSG00000072941	Sod3	0.725773	0.75707	protein_coding
ENSMUSG00000085792	Gm15414	3.14087	0.75707	lncRNA
ENSMUSG00000109143	Gm10046	-4.28389	0.75707	transcribed_unprocessed_pseudogene
ENSMUSG00000113645	Gm47076	1.68481	0.75707	lncRNA
ENSMUSG00000116234	Gm49550	-3.40152	0.75707	processed_pseudogene
ENSMUSG00000028360	Slc44a5	-0.587352	0.759518	protein_coding
ENSMUSG00000073775	Kti12	-0.940065	0.759518	protein_coding
ENSMUSG00000079610	Ankrd39	1.08661	0.759518	protein_coding
ENSMUSG00000111090	Gm30698	2.88932	0.759518	TEC
ENSMUSG00000112642	Gm17849	-3.43903	0.759518	processed_pseudogene
ENSMUSG00000104318	Pcdha7	-1.72974	0.760499	protein_coding
ENSMUSG00000105556	Gm43080	-1.02412	0.760499	TEC
ENSMUSG00000107335	Gm43372	3.21732	0.760499	TEC
ENSMUSG00000005716	Pvalb	-1.5182	0.761514	protein_coding
ENSMUSG00000020733	Slc9a3r1	0.75833	0.761514	protein_coding
ENSMUSG00000024227	Pdzph1	1.4609	0.761514	protein_coding
ENSMUSG00000028995	Fam126a	-0.44682	0.761514	protein_coding
ENSMUSG00000031075	Ano1	1.3338	0.761514	protein_coding
ENSMUSG00000032220	Myo1e	0.663823	0.761514	protein_coding
ENSMUSG00000033453	Adamts15	3.14622	0.761514	protein_coding
ENSMUSG00000037991	Rmi2	-1.53975	0.761514	protein_coding
ENSMUSG00000053091	Lins1	-0.778028	0.761514	protein_coding
ENSMUSG00000057193	Slc44a2	0.420802	0.761514	protein_coding
ENSMUSG00000086013	Gm15706	1.28728	0.761514	lncRNA
ENSMUSG00000104938	Gm42840	-2.15976	0.761514	TEC
ENSMUSG00000113379	Gm46436	1.62163	0.761514	TEC
ENSMUSG00000119765	SNORD16	-2.03407	0.761514	snoRNA
ENSMUSG00002075798	7SK	-3.34008	0.761514	misc_RNA
ENSMUSG00000019539	Rcn3	0.750392	0.762368	protein_coding
ENSMUSG00000087373	Gm15892	-1.45921	0.762368	lncRNA
ENSMUSG00000102861	Gm37637	1.17466	0.762368	lncRNA
ENSMUSG00000000056	Narf	-0.650022	0.765169	protein_coding
ENSMUSG00000000247	Lhx2	0.712141	0.765169	protein_coding
ENSMUSG00000085837	Kcnmb4os2	-1.5245	0.765169	lncRNA
ENSMUSG00000046667	Rbm12b1	0.539154	0.766157	protein_coding
ENSMUSG00000022220	Adcy4	2.20641	0.766674	protein_coding
ENSMUSG00000050288	Fzd2	1.00819	0.766674	protein_coding
ENSMUSG00000083307	AA414768	-1.78906	0.766674	processed_pseudogene
ENSMUSG00000067578	Cbln4	-1.5261	0.766676	protein_coding
ENSMUSG00000072683	Gm7457	-2.1371	0.766676	lncRNA
ENSMUSG00000028776	Tinagl1	1.76159	0.766741	protein_coding
ENSMUSG00000033177	Tmprss7	-1.44187	0.768784	protein_coding
ENSMUSG00000106988	Tsg101-ps	0.660357	0.768784	processed_pseudogene
ENSMUSG00000006442	Srm	0.430516	0.770748	protein_coding
ENSMUSG00000014198	Zfp385c	3.38696	0.775026	protein_coding
ENSMUSG00000114994	Gm49097	1.78363	0.775026	lncRNA
ENSMUSG00000000881	Dlg3	-0.341128	0.778327	protein_coding
ENSMUSG00000001943	Vsig2	1.49692	0.778327	protein_coding
ENSMUSG00000002416	Ndufb2	-0.545314	0.778327	protein_coding
ENSMUSG00000003131	Pafah1b2	-0.355232	0.778327	protein_coding
ENSMUSG00000003484	Cyp4f18	2.88769	0.778327	protein_coding
ENSMUSG00000005360	Slc1a3	0.474241	0.778327	protein_coding
ENSMUSG00000006369	Fbln1	1.01539	0.778327	protein_coding
ENSMUSG00000009470	Tnpo1	-0.288302	0.778327	protein_coding
ENSMUSG00000010045	Tmem115	-0.482065	0.778327	protein_coding
ENSMUSG00000010064	Slc38a3	0.274228	0.778327	protein_coding
ENSMUSG00000014361	Mertk	0.578053	0.778327	protein_coding
ENSMUSG00000017007	Rbpjl	0.675519	0.778327	protein_coding
ENSMUSG00000017390	Aldoc	0.539318	0.778327	protein_coding
ENSMUSG00000019880	Rspo3	2.05364	0.778327	protein_coding
ENSMUSG00000020154	Ptprb	0.700239	0.778327	protein_coding
ENSMUSG00000020261	Slc36a1	-0.353129	0.778327	protein_coding
ENSMUSG00000020268	Lyrm7	-1.26002	0.778327	protein_coding
ENSMUSG00000020376	Rnf130	-0.338278	0.778327	protein_coding
ENSMUSG00000021097	Clmn	0.680448	0.778327	protein_coding
ENSMUSG00000021508	Cxcl14	0.530936	0.778327	protein_coding
ENSMUSG00000021668	Polk	0.684826	0.778327	protein_coding
ENSMUSG00000022033	Pbk	-1.05041	0.778327	protein_coding
ENSMUSG00000022076	Klhl1	3.59893	0.778327	protein_coding
ENSMUSG00000022404	Slc25a17	0.47083	0.778327	protein_coding
ENSMUSG00000022788	Fgd4	0.475465	0.778327	protein_coding
ENSMUSG00000022898	Vps26c	-0.444554	0.778327	protein_coding
ENSMUSG00000023000	Dhh	3.91955	0.778327	protein_coding
ENSMUSG00000024201	Kdm4b	-0.368254	0.778327	protein_coding
ENSMUSG00000024331	Dsc2	-2.88507	0.778327	protein_coding
ENSMUSG00000024400	Wdr33	-0.35271	0.778327	protein_coding
ENSMUSG00000024421	Lama3	1.01635	0.778327	protein_coding
ENSMUSG00000025324	Atp10a	1.15517	0.778327	protein_coding
ENSMUSG00000025666	Tmem47	0.420927	0.778327	protein_coding
ENSMUSG00000025781	Atp5c1	0.276281	0.778327	protein_coding
ENSMUSG00000026156	B3gat2	-0.47517	0.778327	protein_coding
ENSMUSG00000026259	Ngef	0.718352	0.778327	protein_coding
ENSMUSG00000026473	Glul	0.517056	0.778327	protein_coding
ENSMUSG00000027405	Nop56	0.405157	0.778327	protein_coding
ENSMUSG00000028179	Cth	1.14976	0.778327	protein_coding
ENSMUSG00000028747	Htr6	-0.851769	0.778327	protein_coding
ENSMUSG00000028977	Casz1	1.60394	0.778327	protein_coding
ENSMUSG00000029924	Slc37a3	-0.421547	0.778327	protein_coding
ENSMUSG00000030604	Zfp626	-0.703638	0.778327	protein_coding
ENSMUSG00000030677	Kif22	1.17453	0.778327	protein_coding
ENSMUSG00000030930	Chst15	-0.458723	0.778327	protein_coding
ENSMUSG00000031077	Fadd	-0.721517	0.778327	protein_coding
ENSMUSG00000031373	Car5b	1.34767	0.778327	protein_coding
ENSMUSG00000031668	Eif2ak3	-0.478825	0.778327	protein_coding
ENSMUSG00000031748	Gnao1	0.404608	0.778327	protein_coding
ENSMUSG00000031984	2810004N23Rik	-0.473946	0.778327	protein_coding
ENSMUSG00000032243	Itga11	-1.85224	0.778327	protein_coding
ENSMUSG00000032278	Paqr5	2.0675	0.778327	protein_coding
ENSMUSG00000032281	Acsbg1	0.758251	0.778327	protein_coding
ENSMUSG00000032475	Nck1	-0.634239	0.778327	protein_coding
ENSMUSG00000032867	Fbxw8	-0.507355	0.778327	protein_coding
ENSMUSG00000033088	Triobp	0.531587	0.778327	protein_coding
ENSMUSG00000033318	Gstt2	1.77493	0.778327	protein_coding
ENSMUSG00000033429	Mcee	0.74313	0.778327	protein_coding
ENSMUSG00000033998	Kcnk1	0.600983	0.778327	protein_coding
ENSMUSG00000034334	Fam151b	-0.985498	0.778327	protein_coding
ENSMUSG00000034413	Neurl1b	-0.852191	0.778327	protein_coding
ENSMUSG00000034551	Hdx	0.668586	0.778327	protein_coding
ENSMUSG00000034997	Htr2a	1.35298	0.778327	protein_coding
ENSMUSG00000036833	Pnpla7	0.681342	0.778327	protein_coding
ENSMUSG00000037017	Zscan21	-0.446909	0.778327	protein_coding
ENSMUSG00000037640	Zfp60	0.392148	0.778327	protein_coding
ENSMUSG00000037824	Tspan14	0.662336	0.778327	protein_coding
ENSMUSG00000037921	Ddx60	-1.01167	0.778327	protein_coding
ENSMUSG00000038582	Pptc7	-0.5745	0.778327	protein_coding
ENSMUSG00000038970	Lmtk2	-0.349478	0.778327	protein_coding
ENSMUSG00000039005	Tlr4	-1.01386	0.778327	protein_coding
ENSMUSG00000039457	Ppl	-1.56226	0.778327	protein_coding
ENSMUSG00000039745	Htatip2	-1.40525	0.778327	protein_coding
ENSMUSG00000040112	Mrps35	-0.520584	0.778327	protein_coding
ENSMUSG00000040147	Maob	0.82391	0.778327	protein_coding
ENSMUSG00000040841	Six5	1.98027	0.778327	protein_coding
ENSMUSG00000041577	Prelp	0.609778	0.778327	protein_coding
ENSMUSG00000041695	Kcnj2	0.735435	0.778327	protein_coding
ENSMUSG00000041939	Mvk	0.527382	0.778327	protein_coding
ENSMUSG00000043313	Pcdhb19	-0.539412	0.778327	protein_coding
ENSMUSG00000043587	Pxylp1	0.616406	0.778327	protein_coding
ENSMUSG00000044365	Cxxc4	-0.51087	0.778327	protein_coding
ENSMUSG00000045100	Slc25a26	-0.886336	0.778327	protein_coding
ENSMUSG00000045659	Plekha7	-0.649031	0.778327	protein_coding
ENSMUSG00000046959	Slc26a1	-1.15405	0.778327	protein_coding
ENSMUSG00000048218	Amigo2	0.948113	0.778327	protein_coding
ENSMUSG00000050505	Pcdh20	-0.37164	0.778327	protein_coding
ENSMUSG00000050565	Tor1aip2	-0.21629	0.778327	protein_coding
ENSMUSG00000050822	Slc29a4	-0.657604	0.778327	protein_coding
ENSMUSG00000051599	Pcdhb2	-0.619158	0.778327	protein_coding
ENSMUSG00000051663	Pcdhb1	4.38264	0.778327	protein_coding
ENSMUSG00000052302	Tbc1d30	-0.632417	0.778327	protein_coding
ENSMUSG00000052593	Adam17	-0.404087	0.778327	protein_coding
ENSMUSG00000052631	Sh2d6	3.31969	0.778327	protein_coding
ENSMUSG00000053646	Plxnb1	0.34261	0.778327	protein_coding
ENSMUSG00000054477	Kcnn2	0.922654	0.778327	protein_coding
ENSMUSG00000057280	Musk	-2.27603	0.778327	protein_coding
ENSMUSG00000058607	Rpl31-ps20	-2.59325	0.778327	processed_pseudogene
ENSMUSG00000059791	Nrm	-0.603684	0.778327	protein_coding
ENSMUSG00000060534	Dcc	-0.405172	0.778327	protein_coding
ENSMUSG00000063952	Brpf3	-0.359427	0.778327	protein_coding
ENSMUSG00000065904	Gm26109	1.91098	0.778327	snoRNA
ENSMUSG00000066842	Hmcn1	1.20077	0.778327	protein_coding
ENSMUSG00000071064	Zfp827	-0.316551	0.778327	protein_coding
ENSMUSG00000078349	AW011738	0.716293	0.778327	lncRNA
ENSMUSG00000082413	Gm13401	3.24373	0.778327	processed_pseudogene
ENSMUSG00000085408	C530005A16Rik	1.07956	0.778327	lncRNA
ENSMUSG00000085584	Rtl9	-1.3621	0.778327	protein_coding
ENSMUSG00000085779	Atcayos	-1.53655	0.778327	lncRNA
ENSMUSG00000086167	Gm13827	1.38657	0.778327	processed_pseudogene
ENSMUSG00000086953	Aknaos	-1.7408	0.778327	lncRNA
ENSMUSG00000087168	Gm15983	-2.31544	0.778327	lncRNA
ENSMUSG00000087286	Gm9013	-3.35957	0.778327	processed_pseudogene
ENSMUSG00000088308	Gm24507	-1.70105	0.778327	snoRNA
ENSMUSG00000090053	Pakap	1.64292	0.778327	protein_coding
ENSMUSG00000090855	Gm17219	3.06308	0.778327	processed_pseudogene
ENSMUSG00000090963	Gm17655	2.93992	0.778327	protein_coding
ENSMUSG00000091512	Lamtor3	-0.493271	0.778327	protein_coding
ENSMUSG00000092162	Vmn2r86	2.37219	0.778327	protein_coding
ENSMUSG00000093668	Pou5f2	2.2673	0.778327	protein_coding
ENSMUSG00000094226	Gm21759	-2.97976	0.778327	processed_pseudogene
ENSMUSG00000094936	Rbm4	0.823135	0.778327	protein_coding
ENSMUSG00000095334	Gm21984	3.09537	0.778327	lncRNA
ENSMUSG00000095407	Tmem200c	1.43801	0.778327	protein_coding
ENSMUSG00000097067	Gm26743	1.20001	0.778327	lncRNA
ENSMUSG00000098912	1500004A13Rik	0.340086	0.778327	lncRNA
ENSMUSG00000103199	Gm37648	1.95586	0.778327	TEC
ENSMUSG00000103232	Gm37160	1.67638	0.778327	TEC
ENSMUSG00000103472	Pcdhga7	-0.469957	0.778327	protein_coding
ENSMUSG00000103761	Gm37859	2.86747	0.778327	TEC
ENSMUSG00000104411	Gm30340	3.98836	0.778327	lncRNA
ENSMUSG00000104420	E230020A03Rik	-1.12617	0.778327	TEC
ENSMUSG00000104476	Gm38211	-3.31574	0.778327	TEC
ENSMUSG00000104535	Gm42686	-3.55151	0.778327	TEC
ENSMUSG00000104828	Gm42898	1.8039	0.778327	TEC
ENSMUSG00000105135	Gm43667	1.46631	0.778327	TEC
ENSMUSG00000105408	Gm7285	1.56031	0.778327	processed_pseudogene
ENSMUSG00000106043	Gm42968	1.10967	0.778327	TEC
ENSMUSG00000107116	Gm43274	-1.04022	0.778327	TEC
ENSMUSG00000107182	Gm43268	-0.702249	0.778327	TEC
ENSMUSG00000107201	5930420M18Rik	-1.23246	0.778327	TEC
ENSMUSG00000107647	Gm44445	-1.73205	0.778327	TEC
ENSMUSG00000108372	Gm45124	3.66941	0.778327	TEC
ENSMUSG00000109776	Gm30400	-4.56027	0.778327	lncRNA
ENSMUSG00000110031	Gm18205	-1.81907	0.778327	processed_pseudogene
ENSMUSG00000110442	Gm45804	2.74789	0.778327	TEC
ENSMUSG00000110523	C230057M02Rik	1.43237	0.778327	lncRNA
ENSMUSG00000111756	Gm48183	-2.58515	0.778327	TEC
ENSMUSG00000112637	Gm48225	1.37048	0.778327	TEC
ENSMUSG00000112925	Gm31763	-1.29406	0.778327	lncRNA
ENSMUSG00000113058	Gm48311	-3.75428	0.778327	lncRNA
ENSMUSG00000113864	Gm48381	-2.18659	0.778327	TEC
ENSMUSG00000114302	Gm48683	-3.63019	0.778327	lncRNA
ENSMUSG00000114524	Gm48357	-2.37969	0.778327	lncRNA
ENSMUSG00000115138	Gm36899	3.66224	0.778327	lncRNA
ENSMUSG00000115469	Gm49227	-3.35187	0.778327	lncRNA
ENSMUSG00000117270	Gm49953	-3.22064	0.778327	lncRNA
ENSMUSG00000117579	Gm50023	2.52914	0.778327	lncRNA
ENSMUSG00000118630	Gm52974	1.1506	0.778327	unprocessed_pseudogene
ENSMUSG00000003477	Inmt	-1.43594	0.780003	protein_coding
ENSMUSG00000012126	Ubxn11	1.62348	0.780003	protein_coding
ENSMUSG00000015023	Ddx19a	-0.508365	0.780003	protein_coding
ENSMUSG00000020133	2310011J03Rik	0.858268	0.780003	protein_coding
ENSMUSG00000020423	Btg2	0.50689	0.780003	protein_coding
ENSMUSG00000020826	Nos2	2.70276	0.780003	protein_coding
ENSMUSG00000022519	Srl	1.17667	0.780003	protein_coding
ENSMUSG00000022674	Ube2v2	-0.6974	0.780003	protein_coding
ENSMUSG00000022684	Bfar	0.399005	0.780003	protein_coding
ENSMUSG00000026258	Snorc	2.13928	0.780003	protein_coding
ENSMUSG00000027939	Nup210l	1.32446	0.780003	protein_coding
ENSMUSG00000028960	Ube4b	-0.31614	0.780003	protein_coding
ENSMUSG00000032308	Ulk3	0.976824	0.780003	protein_coding
ENSMUSG00000033059	Pygb	0.441028	0.780003	protein_coding
ENSMUSG00000036585	Fgf1	0.387823	0.780003	protein_coding
ENSMUSG00000040680	Kremen2	-3.19226	0.780003	protein_coding
ENSMUSG00000041468	Gpr12	-1.57472	0.780003	protein_coding
ENSMUSG00000048960	Prex2	0.888555	0.780003	protein_coding
ENSMUSG00000068299	Nat8f4	0.688431	0.780003	protein_coding
ENSMUSG00000074673	Ttll9	2.78156	0.780003	protein_coding
ENSMUSG00000085145	Gm11614	-1.57111	0.780003	lncRNA
ENSMUSG00000086247	Gm15787	1.12582	0.780003	lncRNA
ENSMUSG00000086851	A430108G06Rik	3.04677	0.780003	lncRNA
ENSMUSG00000097170	Gm16982	-1.08608	0.780003	lncRNA
ENSMUSG00000097842	9330104G04Rik	-1.75543	0.780003	lncRNA
ENSMUSG00000106446	Gm42970	-1.25979	0.780003	TEC
ENSMUSG00000110316	Gm45311	1.99845	0.780003	lncRNA
ENSMUSG00000028670	Lypla2	-0.985302	0.780691	protein_coding
ENSMUSG00000031609	Sap30	-0.474673	0.780691	protein_coding
ENSMUSG00000097684	Gm26645	3.04479	0.780691	lncRNA
ENSMUSG00000068037	Mas1	1.60873	0.781849	protein_coding
ENSMUSG00000026657	Frmd4a	0.403776	0.784632	protein_coding
ENSMUSG00000027765	P2ry1	-0.615084	0.784632	protein_coding
ENSMUSG00000108812	C130083A15Rik	1.42438	0.784632	TEC
ENSMUSG00000025519	Tktl2	4.31986	0.785325	protein_coding
ENSMUSG00000033854	Kcnk10	-0.511323	0.785325	protein_coding
ENSMUSG00000096936	Gm3510	2.73831	0.785325	lncRNA
ENSMUSG00002075858	7SK	1.33903	0.785325	misc_RNA
ENSMUSG00000028370	Pappa	-1.66075	0.786286	protein_coding
ENSMUSG00000018566	Slc2a4	2.80596	0.787227	protein_coding
ENSMUSG00000025209	Twnk	-1.01655	0.787227	protein_coding
ENSMUSG00000028681	Ptch2	2.07828	0.787227	protein_coding
ENSMUSG00000033967	Rnf225	1.4344	0.787227	protein_coding
ENSMUSG00000038094	Atp13a4	0.938887	0.787227	protein_coding
ENSMUSG00000046658	Zfp316	0.493366	0.787227	protein_coding
ENSMUSG00000048939	Atp13a5	0.775275	0.787227	protein_coding
ENSMUSG00000090936	Gm17705	1.71035	0.787227	lncRNA
ENSMUSG00000097882	0610038B21Rik	3.27386	0.787227	lncRNA
ENSMUSG00000117956	Gm50196	2.54474	0.787227	lncRNA
ENSMUSG00000020021	Fgd6	0.575788	0.788921	protein_coding
ENSMUSG00000024948	Map4k2	-0.55275	0.788921	protein_coding
ENSMUSG00000090799	Klhl33	-2.49994	0.788921	protein_coding
ENSMUSG00000036966	Spryd3	-0.769819	0.790503	protein_coding
ENSMUSG00000107320	Gm42549	-0.859696	0.793092	TEC
ENSMUSG00000072623	Zfp9	-0.48343	0.79825	protein_coding
ENSMUSG00000025571	Tnrc6c	-0.325383	0.802854	protein_coding
ENSMUSG00000036381	P2ry14	0.750934	0.802854	protein_coding
ENSMUSG00000107560	Gm44199	1.2952	0.802854	lncRNA
ENSMUSG00000018599	Mief2	0.666087	0.803058	protein_coding
ENSMUSG00000021694	Ercc8	-0.554042	0.803058	protein_coding
ENSMUSG00000022295	Atp6v1c1	-0.288989	0.803058	protein_coding
ENSMUSG00000022474	Pmm1	0.67339	0.803058	protein_coding
ENSMUSG00000022533	Atp13a3	-0.267492	0.803058	protein_coding
ENSMUSG00000026655	Fam107b	0.502822	0.803058	protein_coding
ENSMUSG00000026678	Rgs5	0.905415	0.803058	protein_coding
ENSMUSG00000030824	Nucb1	0.281681	0.803058	protein_coding
ENSMUSG00000031505	Naxd	-0.417349	0.803058	protein_coding
ENSMUSG00000031853	Map3k21	3.34424	0.803058	protein_coding
ENSMUSG00000047884	Klk9	-1.71583	0.803058	protein_coding
ENSMUSG00000058704	Memo1	-0.591373	0.803058	protein_coding
ENSMUSG00000073902	Gvin3	2.43032	0.803058	unprocessed_pseudogene
ENSMUSG00000085179	Gm13645	-4.29651	0.803058	lncRNA
ENSMUSG00000085260	Med9os	-2.09228	0.803058	lncRNA
ENSMUSG00000097183	Gm17501	1.8891	0.803058	lncRNA
ENSMUSG00000010608	Rbm25	-0.314667	0.803424	protein_coding
ENSMUSG00000032198	Dock6	0.563019	0.803424	protein_coding
ENSMUSG00000038665	Dgki	-0.541579	0.803424	protein_coding
ENSMUSG00000042595	Fam199x	0.620961	0.803424	protein_coding
ENSMUSG00000043614	Vps37d	-0.661028	0.803424	protein_coding
ENSMUSG00000057143	Trim12c	2.01759	0.803424	protein_coding
ENSMUSG00000058488	Kl	-1.51187	0.803424	protein_coding
ENSMUSG00000072640	Lyrm9	-0.630012	0.803424	protein_coding
ENSMUSG00000079083	Jrkl	-0.796869	0.803424	protein_coding
ENSMUSG00000090358	Gm2822	-3.0541	0.803424	lncRNA
ENSMUSG00002075987	7SK	1.66921	0.803424	misc_RNA
ENSMUSG00000022763	Aifm3	0.830681	0.809739	protein_coding
ENSMUSG00000085799	Gm6963	2.2907	0.809739	processed_pseudogene
ENSMUSG00000094634	Gm3468	0.980122	0.809855	protein_coding
ENSMUSG00000097276	4930525G20Rik	1.48563	0.809855	lncRNA
ENSMUSG00000040429	Mterf1a	1.45899	0.80989	protein_coding
ENSMUSG00000042606	Hirip3	-0.604824	0.812171	protein_coding
ENSMUSG00000082396	Zfp389	-2.60843	0.812171	transcribed_processed_pseudogene
ENSMUSG00000004902	Slc25a18	0.65172	0.813862	protein_coding
ENSMUSG00000005483	Dnajb1	-0.407419	0.813862	protein_coding
ENSMUSG00000017802	Retreg3	-0.39661	0.813862	protein_coding
ENSMUSG00000021474	Sfxn1	0.360074	0.813862	protein_coding
ENSMUSG00000035666	Gtf3c4	-0.286412	0.813862	protein_coding
ENSMUSG00000039410	Prdm16	1.12943	0.813862	protein_coding
ENSMUSG00000044043	Pcdhb14	0.580393	0.813862	protein_coding
ENSMUSG00000044352	Sowaha	-0.348743	0.813862	protein_coding
ENSMUSG00000092182	Gm20407	1.41923	0.813862	lncRNA
ENSMUSG00000105466	Gm42998	-3.06715	0.813862	TEC
ENSMUSG00000112734	Gm47644	2.12873	0.813862	lncRNA
ENSMUSG00000117128	Gm49915	-0.999538	0.813862	lncRNA
ENSMUSG00000003228	Grk5	-0.339645	0.813992	protein_coding
ENSMUSG00000025266	Gnl3l	-0.377093	0.813992	protein_coding
ENSMUSG00000036256	Igfbp7	0.782361	0.813992	protein_coding
ENSMUSG00000038178	Slc43a2	-0.361775	0.813992	protein_coding
ENSMUSG00000042109	Csdc2	0.683293	0.813992	protein_coding
ENSMUSG00000052056	Zfp217	1.10115	0.813992	protein_coding
ENSMUSG00000089709	Gm16262	-3.12265	0.813992	lncRNA
ENSMUSG00000102581	Gm37443	1.25605	0.813992	TEC
ENSMUSG00000106825	2510016D11Rik	1.25678	0.813992	TEC
ENSMUSG00000107227	Gm42559	-1.15189	0.813992	TEC
ENSMUSG00000112420	Gm48543	1.22742	0.813992	TEC
ENSMUSG00000016319	Slc25a5	0.24646	0.817218	protein_coding
ENSMUSG00000029402	Snrnp35	-0.709616	0.817218	protein_coding
ENSMUSG00000054885	4930578G10Rik	1.652	0.817218	protein_coding
ENSMUSG00000106142	Gm17937	3.15387	0.817218	processed_pseudogene
ENSMUSG00000063558	Aox1	0.881542	0.817239	protein_coding
ENSMUSG00000033174	Mgll	0.441996	0.817813	protein_coding
ENSMUSG00000022270	Retreg1	-0.348091	0.817844	protein_coding
ENSMUSG00000025608	Podxl	0.691012	0.817844	protein_coding
ENSMUSG00000028351	Brinp1	-0.319078	0.817844	protein_coding
ENSMUSG00000034117	Ptgdr2	-3.23024	0.817844	protein_coding
ENSMUSG00000038217	Tlcd2	3.80452	0.817844	protein_coding
ENSMUSG00000086859	Snhg20	0.736215	0.817844	lncRNA
ENSMUSG00000089774	Slc5a3	-0.349626	0.817844	protein_coding
ENSMUSG00000102411	Gm36936	-0.97958	0.817844	TEC
ENSMUSG00000105509	C130013H08Rik	-2.36923	0.817844	lncRNA
ENSMUSG00000097216	4932441J04Rik	-1.42072	0.825035	lncRNA
ENSMUSG00000069678	Pcgf1	-0.964602	0.826406	protein_coding
ENSMUSG00000074259	Gramd2	2.28539	0.826406	protein_coding
ENSMUSG00000089988	Gm16238	2.34428	0.827643	processed_pseudogene
ENSMUSG00000025646	Atrip	-0.408215	0.828178	protein_coding
ENSMUSG00000070423	Olfr558	2.81655	0.828178	protein_coding
ENSMUSG00000045555	Mettl24	-2.45135	0.828614	protein_coding
ENSMUSG00000111301	Gm30671	1.55758	0.828614	processed_pseudogene
ENSMUSG00000000901	Mmp11	1.0015	0.829588	protein_coding
ENSMUSG00000001891	Ugp2	0.389054	0.829588	protein_coding
ENSMUSG00000005225	Plekha8	0.44453	0.829588	protein_coding
ENSMUSG00000007603	Dus3l	0.387026	0.829588	protein_coding
ENSMUSG00000026494	Kif26b	-0.502498	0.829588	protein_coding
ENSMUSG00000026701	Prdx6	0.42592	0.829588	protein_coding
ENSMUSG00000027605	Acss2	0.554524	0.829588	protein_coding
ENSMUSG00000028645	Slc2a1	0.52088	0.829588	protein_coding
ENSMUSG00000031349	Nsdhl	0.599053	0.829588	protein_coding
ENSMUSG00000032523	Hhatl	1.0448	0.829588	protein_coding
ENSMUSG00000033931	Rbm34	0.512063	0.829588	protein_coding
ENSMUSG00000038319	Kcnh2	0.461418	0.829588	protein_coding
ENSMUSG00000038544	Inip	-0.434397	0.829588	protein_coding
ENSMUSG00000040048	Ndufb10	0.400548	0.829588	protein_coding
ENSMUSG00000040687	Madd	0.284769	0.829588	protein_coding
ENSMUSG00000042997	Nhlrc3	-0.563069	0.829588	protein_coding
ENSMUSG00000043241	Upf2	-0.254988	0.829588	protein_coding
ENSMUSG00000050605	Zfp61	-0.522888	0.829588	protein_coding
ENSMUSG00000051984	Sec31b	-3.0727	0.829588	protein_coding
ENSMUSG00000054942	Miga1	-0.448793	0.829588	protein_coding
ENSMUSG00000074235	Gm10649	-2.89462	0.829588	lncRNA
ENSMUSG00000086188	Gm15169	-2.12254	0.829588	lncRNA
ENSMUSG00000087687	Pet100	1.01273	0.829588	protein_coding
ENSMUSG00000099051	Gm27241	2.09076	0.829588	lncRNA
ENSMUSG00000111412	Gm47047	-3.19497	0.829588	lncRNA
ENSMUSG00000117757	Gm50169	-2.62973	0.829588	lncRNA
ENSMUSG00000107109	Gm42571	-2.33312	0.832112	TEC
ENSMUSG00000044937	Ttc41	-1.10015	0.833067	protein_coding
ENSMUSG00000026424	Gpr37l1	0.207492	0.83401	protein_coding
ENSMUSG00000115568	Tiaf2	1.71841	0.83401	TEC
ENSMUSG00000030518	Fam189a1	0.414997	0.834271	protein_coding
ENSMUSG00000037010	Apln	0.761506	0.834271	protein_coding
ENSMUSG00000084957	Bbip1	0.41145	0.834271	protein_coding
ENSMUSG00000085925	Rtl1	0.854229	0.834271	protein_coding
ENSMUSG00000091329	1700112D23Rik	-3.29564	0.834271	lncRNA
ENSMUSG00000102623	Gm37673	1.53132	0.834271	TEC
ENSMUSG00000105818	Gm43256	1.36794	0.834271	lncRNA
ENSMUSG00000032477	Cdc25a	-0.643241	0.834911	protein_coding
ENSMUSG00000003974	Grm3	0.639222	0.835379	protein_coding
ENSMUSG00000007039	Ddah2	0.344212	0.835379	protein_coding
ENSMUSG00000032204	Aqp9	2.35255	0.835379	protein_coding
ENSMUSG00000106019	Gm43672	-1.0123	0.835379	lncRNA
ENSMUSG00000021611	Tert	-1.53621	0.840812	protein_coding
ENSMUSG00000025069	Gsto2	2.55632	0.840812	protein_coding
ENSMUSG00000025137	Pcyt2	0.619114	0.840812	protein_coding
ENSMUSG00000028011	Tdo2	-3.24752	0.840812	protein_coding
ENSMUSG00000028300	C9orf72	-0.507595	0.840812	protein_coding
ENSMUSG00000041329	Atp1b2	0.291593	0.840812	protein_coding
ENSMUSG00000054252	Fgfr3	0.892197	0.840812	protein_coding
ENSMUSG00000084244	Gm14020	-2.2319	0.840812	processed_pseudogene
ENSMUSG00000085754	Gm15886	0.541686	0.840812	lncRNA
ENSMUSG00000095332	Gm9821	1.69219	0.840812	lncRNA
ENSMUSG00000102651	Gm37080	1.38106	0.840812	TEC
ENSMUSG00000108365	Gm44951	-2.49641	0.840812	TEC
ENSMUSG00000108718	Gm44749	3.26968	0.840812	TEC
ENSMUSG00000116769	8030451O07Rik	1.65167	0.840812	lncRNA
ENSMUSG00000051228	Nyx	-3.3431	0.8446	protein_coding
ENSMUSG00000028093	Acp6	0.479083	0.845211	protein_coding
ENSMUSG00000002963	Pnkp	0.743242	0.845891	protein_coding
ENSMUSG00000046027	Stard5	0.742373	0.846263	protein_coding
ENSMUSG00000001229	Dpp9	-0.435765	0.846815	protein_coding
ENSMUSG00000002489	Tiam1	-0.49744	0.846815	protein_coding
ENSMUSG00000003423	Pih1d1	-0.705783	0.846815	protein_coding
ENSMUSG00000018849	Wwc1	0.435676	0.846815	protein_coding
ENSMUSG00000019738	Polr2i	0.408816	0.846815	protein_coding
ENSMUSG00000021418	Rpp40	1.09526	0.846815	protein_coding
ENSMUSG00000021772	Nkiras1	0.601364	0.846815	protein_coding
ENSMUSG00000022391	Rangap1	-0.262904	0.846815	protein_coding
ENSMUSG00000023175	Bsg	0.186871	0.846815	protein_coding
ENSMUSG00000025533	Asl	0.699691	0.846815	protein_coding
ENSMUSG00000026064	Ptp4a1	0.678671	0.846815	protein_coding
ENSMUSG00000026134	Prim2	-0.473403	0.846815	protein_coding
ENSMUSG00000027690	Slc2a2	3.01514	0.846815	protein_coding
ENSMUSG00000028552	Eps15	0.516797	0.846815	protein_coding
ENSMUSG00000028718	Stil	-1.12054	0.846815	protein_coding
ENSMUSG00000029016	Clcn6	-0.233715	0.846815	protein_coding
ENSMUSG00000029162	Khk	1.05739	0.846815	protein_coding
ENSMUSG00000032194	Kank2	-0.373162	0.846815	protein_coding
ENSMUSG00000034472	Rasd2	0.897998	0.846815	protein_coding
ENSMUSG00000034601	2700049A03Rik	0.394036	0.846815	protein_coding
ENSMUSG00000040043	Rbms2	-0.772687	0.846815	protein_coding
ENSMUSG00000040390	Map3k10	0.35554	0.846815	protein_coding
ENSMUSG00000044465	Fam160a2	0.377827	0.846815	protein_coding
ENSMUSG00000046999	1110032F04Rik	-1.46179	0.846815	protein_coding
ENSMUSG00000047454	Gphn	-0.350168	0.846815	protein_coding
ENSMUSG00000050556	Kcnb1	-0.292091	0.846815	protein_coding
ENSMUSG00000050953	Gja1	0.967293	0.846815	protein_coding
ENSMUSG00000054893	Zfp667	-0.493541	0.846815	protein_coding
ENSMUSG00000062204	Olfr1373	-3.41663	0.846815	protein_coding
ENSMUSG00000079048	4933413L06Rik	2.94257	0.846815	lncRNA
ENSMUSG00000079487	Med12	0.31395	0.846815	protein_coding
ENSMUSG00000086502	B130055M24Rik	-1.13405	0.846815	lncRNA
ENSMUSG00000091387	Gcnt4	1.02284	0.846815	protein_coding
ENSMUSG00000100281	4930422M22Rik	-2.35643	0.846815	lncRNA
ENSMUSG00000104140	Gm37140	1.41601	0.846815	TEC
ENSMUSG00000104279	Gm38300	2.54131	0.846815	TEC
ENSMUSG00000104647	Gm43485	-0.761566	0.846815	TEC
ENSMUSG00000105460	Gm42671	2.31259	0.846815	TEC
ENSMUSG00000105759	Gm42425	2.64981	0.846815	lncRNA
ENSMUSG00000107375	Gm43084	2.14711	0.846815	TEC
ENSMUSG00000107712	Gm43870	3.24875	0.846815	TEC
ENSMUSG00000111555	Gm47326	-3.34747	0.846815	lncRNA
ENSMUSG00000111652	Gm48726	1.97854	0.846815	TEC
ENSMUSG00000112423	Gm6333	5.96346	0.846815	processed_pseudogene
ENSMUSG00000114760	Gm48006	4.06738	0.846815	lncRNA
ENSMUSG00000115718	Gm49179	2.3751	0.846815	lncRNA
ENSMUSG00000027750	Postn	1.23828	0.847879	protein_coding
ENSMUSG00000052911	Lamb2	0.661861	0.847879	protein_coding
ENSMUSG00000081156	Gm14425	-2.04806	0.847879	transcribed_processed_pseudogene
ENSMUSG00002075789	7SK	1.35723	0.847879	misc_RNA
ENSMUSG00000020952	Scfd1	-0.358068	0.848954	protein_coding
ENSMUSG00000000303	Cdh1	-2.89112	0.849179	protein_coding
ENSMUSG00000035133	Arhgap5	0.459371	0.849179	protein_coding
ENSMUSG00000038583	Pln	2.03858	0.849179	protein_coding
ENSMUSG00000030519	Apba2	-0.29068	0.849984	protein_coding
ENSMUSG00000014932	Yes1	0.428952	0.85026	protein_coding
ENSMUSG00000025425	St8sia5	0.744954	0.85026	protein_coding
ENSMUSG00000029121	Crmp1	-0.409285	0.85026	protein_coding
ENSMUSG00000029623	Pdap1	0.378941	0.85026	protein_coding
ENSMUSG00000030108	Slc6a13	0.648122	0.85026	protein_coding
ENSMUSG00000034442	Trmt5	0.551565	0.85026	protein_coding
ENSMUSG00000044576	Garem2	0.64934	0.85026	protein_coding
ENSMUSG00000072115	Ang	1.14975	0.85026	protein_coding
ENSMUSG00000078915	Hsp25-ps1	2.04249	0.85026	processed_pseudogene
ENSMUSG00000087623	Gm12404	1.71477	0.85026	lncRNA
ENSMUSG00000098286	Mir8091	-2.29376	0.85026	miRNA
ENSMUSG00000108070	Gm43872	2.15834	0.85026	TEC
ENSMUSG00002075078	7SK	-3.42987	0.85026	misc_RNA
ENSMUSG00000021598	Med10	-0.61886	0.850933	protein_coding
ENSMUSG00000034810	Scn7a	-2.11454	0.851516	protein_coding
ENSMUSG00000050423	Ppp1r3g	1.22296	0.851516	protein_coding
ENSMUSG00000052763	Zfp212	0.62759	0.851516	protein_coding
ENSMUSG00000052837	Junb	0.461119	0.851516	protein_coding
ENSMUSG00000087667	Gm13381	-1.7491	0.851516	lncRNA
ENSMUSG00000103677	Pcdhga4	0.630973	0.851516	protein_coding
ENSMUSG00000104097	Gm37313	1.84641	0.851516	unprocessed_pseudogene
ENSMUSG00000106557	Gm42442	2.35883	0.851889	TEC
ENSMUSG00000002897	Il17ra	-0.552677	0.854465	protein_coding
ENSMUSG00000003184	Irf3	0.467235	0.854465	protein_coding
ENSMUSG00000004085	Map3k20	0.601022	0.854465	protein_coding
ENSMUSG00000013974	Mcemp1	-3.2081	0.854465	protein_coding
ENSMUSG00000023007	Prpf40b	0.64969	0.854465	protein_coding
ENSMUSG00000026049	Tex30	-1.21737	0.854465	protein_coding
ENSMUSG00000026155	Smap1	0.402847	0.854465	protein_coding
ENSMUSG00000030235	Slco1c1	1.14404	0.854465	protein_coding
ENSMUSG00000030283	St8sia1	-0.34491	0.854465	protein_coding
ENSMUSG00000031209	Heph	1.62009	0.854465	protein_coding
ENSMUSG00000038002	Cramp1l	-0.246918	0.854465	protein_coding
ENSMUSG00000045838	Ccdc9b	0.792107	0.854465	protein_coding
ENSMUSG00000055137	Sugct	1.00577	0.854465	protein_coding
ENSMUSG00000055320	Tead1	0.42504	0.854465	protein_coding
ENSMUSG00000079018	Ly6c1	0.959699	0.859324	protein_coding
ENSMUSG00000079037	Prnp	0.320451	0.859324	protein_coding
ENSMUSG00000002249	Tead3	0.765639	0.861386	protein_coding
ENSMUSG00000003200	Sh3gl1	-0.345783	0.861386	protein_coding
ENSMUSG00000027305	Ndufaf1	0.638843	0.861386	protein_coding
ENSMUSG00000036570	Fxyd1	0.796249	0.861386	protein_coding
ENSMUSG00000041949	Tango6	-0.763145	0.861386	protein_coding
ENSMUSG00000043969	Emx2	-0.596948	0.861386	protein_coding
ENSMUSG00000052752	Traf7	0.439308	0.861386	protein_coding
ENSMUSG00000063611	Gm10134	1.75983	0.861386	lncRNA
ENSMUSG00000074415	Mir100hg	0.331735	0.861386	lncRNA
ENSMUSG00000074807	Gm10762	0.70434	0.861386	lncRNA
ENSMUSG00000087088	Gm16638	1.58981	0.861386	lncRNA
ENSMUSG00000087108	Gm16093	-3.28354	0.861386	lncRNA
ENSMUSG00000101320	Gm28529	1.62782	0.861386	lncRNA
ENSMUSG00000107804	Gm44439	0.800582	0.861386	TEC
ENSMUSG00000108207	1810059H22Rik	1.88772	0.861386	lncRNA
ENSMUSG00000110672	Gm45786	2.63509	0.861386	TEC
ENSMUSG00000111593	Gm48742	0.958158	0.861386	lncRNA
ENSMUSG00000113303	4930423D22Rik	2.90206	0.861386	lncRNA
ENSMUSG00002076924		0.997184	0.861386	snoRNA
ENSMUSG00000020170	Frs2	-0.336474	0.861973	protein_coding
ENSMUSG00000028378	Ptgr1	2.01198	0.861973	protein_coding
ENSMUSG00000044201	Cdc25c	1.09446	0.861973	protein_coding
ENSMUSG00000085024	C230035I16Rik	1.85933	0.863223	lncRNA
ENSMUSG00000107411	Gm19040	1.22529	0.863223	processed_pseudogene
ENSMUSG00000033594	Spata2l	1.00311	0.863739	protein_coding
ENSMUSG00000100600	A230077H06Rik	-0.664592	0.863739	lncRNA
ENSMUSG00000028271	Gtf2b	-0.389851	0.864001	protein_coding
ENSMUSG00000020396	Nefh	0.982288	0.865244	protein_coding
ENSMUSG00000022686	B3gnt5	-0.533333	0.865244	protein_coding
ENSMUSG00000024546	4930546C10Rik	-3.49444	0.865244	lncRNA
ENSMUSG00000028068	Iqgap3	-1.03621	0.865244	protein_coding
ENSMUSG00000028654	Mycl	-0.35115	0.865244	protein_coding
ENSMUSG00000029442	Wdr66	1.23618	0.865244	protein_coding
ENSMUSG00000031960	Aars	-0.269867	0.865244	protein_coding
ENSMUSG00000034911	Ushbp1	1.98334	0.865244	protein_coding
ENSMUSG00000041703	Zic5	1.45149	0.865244	protein_coding
ENSMUSG00000041794	Myrip	0.498969	0.865244	protein_coding
ENSMUSG00000047789	Slc38a9	-0.352451	0.865244	protein_coding
ENSMUSG00000054191	Klf1	3.50729	0.865244	protein_coding
ENSMUSG00000074968	Ano3	-0.468675	0.865244	protein_coding
ENSMUSG00000079017	Ifi27l2a	1.87615	0.865244	protein_coding
ENSMUSG00000111079	Gm47112	2.98573	0.865244	lncRNA
ENSMUSG00000022269	Marchf11	-2.05973	0.865311	protein_coding
ENSMUSG00000027111	Itga6	0.556954	0.865613	protein_coding
ENSMUSG00000032297	Celf6	-1.61856	0.865613	protein_coding
ENSMUSG00000034145	Tmem63c	-0.516213	0.865613	protein_coding
ENSMUSG00000036123	Slc9a3	-1.27672	0.865613	protein_coding
ENSMUSG00000038023	Atp6v0a2	0.335195	0.865613	protein_coding
ENSMUSG00000042229	Rabif	-0.465238	0.865613	protein_coding
ENSMUSG00000042750	Bex2	-0.322002	0.865613	protein_coding
ENSMUSG00000059060	Rad51b	2.0998	0.865613	protein_coding
ENSMUSG00000074466	Gm15417	1.42244	0.865613	lncRNA
ENSMUSG00000102517	Gm38085	1.93581	0.865613	lncRNA
ENSMUSG00000103331	Gm37995	0.969073	0.865613	TEC
ENSMUSG00000109206	Gm45137	0.837604	0.865613	TEC
ENSMUSG00000117752	Gm35554	-4.13651	0.865613	lncRNA
ENSMUSG00000119005		3.19004	0.865613	snoRNA
ENSMUSG00000007812	Zfp655	0.332227	0.86585	protein_coding
ENSMUSG00000010476	Ebf3	1.61642	0.86585	protein_coding
ENSMUSG00000041037	Irgq	0.358952	0.86585	protein_coding
ENSMUSG00000073174	Gm29254	-2.82937	0.86585	lncRNA
ENSMUSG00000089886	Gm16184	-1.1519	0.86585	processed_pseudogene
ENSMUSG00000110263	Gm45652	1.74634	0.866562	TEC
ENSMUSG00000051034	Zfp11	-0.706301	0.869999	protein_coding
ENSMUSG00000002602	Axl	0.310917	0.873552	protein_coding
ENSMUSG00000017144	Rnd3	0.705175	0.873552	protein_coding
ENSMUSG00000024517	Grp	-1.77831	0.873552	protein_coding
ENSMUSG00000048410	Zfp407	-0.376789	0.873552	protein_coding
ENSMUSG00000049571	Cfap46	1.32399	0.873552	protein_coding
ENSMUSG00000097324	Carmn	1.85346	0.873552	lncRNA
ENSMUSG00000101299	Gm28175	1.11456	0.873552	lncRNA
ENSMUSG00000112719	Gm45925	-1.99153	0.873552	transcribed_processed_pseudogene
ENSMUSG00000073889	Il11ra1	0.755995	0.874416	protein_coding
ENSMUSG00000003355	Fkbp11	2.18852	0.874535	protein_coding
ENSMUSG00000005981	Trap1	0.342751	0.874535	protein_coding
ENSMUSG00000006301	Tmbim1	0.278328	0.874535	protein_coding
ENSMUSG00000006342	Susd2	2.01445	0.874535	protein_coding
ENSMUSG00000007777	0610009B22Rik	-0.393208	0.874535	protein_coding
ENSMUSG00000011832	Evi5l	-0.235417	0.874535	protein_coding
ENSMUSG00000014243	Zswim7	0.734623	0.874535	protein_coding
ENSMUSG00000020328	Nudcd2	0.726338	0.874535	protein_coding
ENSMUSG00000020654	Adcy3	-0.361001	0.874535	protein_coding
ENSMUSG00000020788	Atp2a3	1.15476	0.874535	protein_coding
ENSMUSG00000021364	Elovl2	0.759471	0.874535	protein_coding
ENSMUSG00000022337	Emc2	0.399235	0.874535	protein_coding
ENSMUSG00000024039	Cbs	0.766714	0.874535	protein_coding
ENSMUSG00000024357	Sil1	0.567865	0.874535	protein_coding
ENSMUSG00000025147	Mob2	-0.459234	0.874535	protein_coding
ENSMUSG00000025278	Flnb	0.381021	0.874535	protein_coding
ENSMUSG00000025724	Sec11a	-0.317989	0.874535	protein_coding
ENSMUSG00000025978	Rftn2	0.301821	0.874535	protein_coding
ENSMUSG00000026956	Uap1l1	0.398534	0.874535	protein_coding
ENSMUSG00000027099	Mtx2	-0.572763	0.874535	protein_coding
ENSMUSG00000027776	Il12a	3.59981	0.874535	protein_coding
ENSMUSG00000028004	Npy2r	3.47668	0.874535	protein_coding
ENSMUSG00000029438	Bcl7a	-0.339536	0.874535	protein_coding
ENSMUSG00000029649	Pomp	0.320454	0.874535	protein_coding
ENSMUSG00000030589	Rasgrp4	-2.66427	0.874535	protein_coding
ENSMUSG00000030747	Dgat2	-0.533738	0.874535	protein_coding
ENSMUSG00000030757	Zkscan2	-0.38243	0.874535	protein_coding
ENSMUSG00000031274	Col4a5	0.935551	0.874535	protein_coding
ENSMUSG00000031948	Kars	-0.385567	0.874535	protein_coding
ENSMUSG00000032586	Traip	1.43571	0.874535	protein_coding
ENSMUSG00000034931	Dhx8	-0.326226	0.874535	protein_coding
ENSMUSG00000036873	2410004B18Rik	-0.40464	0.874535	protein_coding
ENSMUSG00000038525	Armc10	-0.527197	0.874535	protein_coding
ENSMUSG00000040483	Xaf1	-1.23905	0.874535	protein_coding
ENSMUSG00000040767	Snrnp25	0.719299	0.874535	protein_coding
ENSMUSG00000042507	Mideas	-0.446345	0.874535	protein_coding
ENSMUSG00000043659	Npsr1	-2.26197	0.874535	protein_coding
ENSMUSG00000046591	Ticrr	-1.02499	0.874535	protein_coding
ENSMUSG00000048703	Speer4b	0.632969	0.874535	protein_coding
ENSMUSG00000049119	Fam110b	0.405619	0.874535	protein_coding
ENSMUSG00000050304	Slc25a2	1.95891	0.874535	protein_coding
ENSMUSG00000051359	Ncald	-0.226033	0.874535	protein_coding
ENSMUSG00000052544	St6galnac3	-0.449704	0.874535	protein_coding
ENSMUSG00000058318	Phf21a	0.242762	0.874535	protein_coding
ENSMUSG00000063931	Pepd	-0.366332	0.874535	protein_coding
ENSMUSG00000068758	Il3ra	-2.17427	0.874535	protein_coding
ENSMUSG00000069267	H3c2	2.5377	0.874535	protein_coding
ENSMUSG00000069814	Ccdc92b	-0.430672	0.874535	protein_coding
ENSMUSG00000070385	Ampd1	3.08135	0.874535	protein_coding
ENSMUSG00000071281	Zfp65	0.693091	0.874535	protein_coding
ENSMUSG00000071856	Mcc	0.650866	0.874535	protein_coding
ENSMUSG00000074847	Gm10775	2.8623	0.874535	protein_coding
ENSMUSG00000079243	Xirp1	2.24774	0.874535	protein_coding
ENSMUSG00000084087	Gm13650	2.51521	0.874535	processed_pseudogene
ENSMUSG00000085012	Gm15492	2.78807	0.874535	lncRNA
ENSMUSG00000085176	Gm15397	2.29521	0.874535	lncRNA
ENSMUSG00000086154	Gm16196	-2.41708	0.874535	lncRNA
ENSMUSG00000086604	Gm15510	-1.43673	0.874535	lncRNA
ENSMUSG00000087579	Hectd2os	-2.26813	0.874535	lncRNA
ENSMUSG00000090230	Gm16315	-2.12653	0.874535	lncRNA
ENSMUSG00000090387	Gm17056	-0.927514	0.874535	lncRNA
ENSMUSG00000090946	Ccdc71l	-0.564225	0.874535	protein_coding
ENSMUSG00000095616	Gm26244	-3.23535	0.874535	snRNA
ENSMUSG00000097057	Gm17638	1.88094	0.874535	lncRNA
ENSMUSG00000098322	5830468F06Rik	-2.32493	0.874535	lncRNA
ENSMUSG00000100929	Gm28064	-2.32093	0.874535	processed_pseudogene
ENSMUSG00000102902	Gm38263	1.24786	0.874535	TEC
ENSMUSG00000102919	Gm37726	-1.06373	0.874535	TEC
ENSMUSG00000103062	Gm37200	1.80794	0.874535	TEC
ENSMUSG00000103964	Gm8407	2.78162	0.874535	processed_pseudogene
ENSMUSG00000109781	Gm45509	-2.45925	0.874535	lncRNA
ENSMUSG00000110278	Gm5608	3.40909	0.874535	lncRNA
ENSMUSG00000111977	Gm47163	-0.973561	0.874535	lncRNA
ENSMUSG00000112680	Gm48760	4.025	0.874535	processed_pseudogene
ENSMUSG00000113557	Gm47657	-0.733306	0.874535	TEC
ENSMUSG00000026036	Nif3l1	0.393292	0.874601	protein_coding
ENSMUSG00000026226	Spata3	1.34352	0.874601	protein_coding
ENSMUSG00000085354	Gm2044	2.63055	0.874601	lncRNA
ENSMUSG00000102635	Gm36638	1.41066	0.874601	TEC
ENSMUSG00000021135	Slc10a1	-0.964514	0.874604	protein_coding
ENSMUSG00000025195	Dnmbp	-0.425707	0.874604	protein_coding
ENSMUSG00000027523	Gnas	-0.559398	0.874604	protein_coding
ENSMUSG00000031200	Mtcp1	0.797918	0.874604	protein_coding
ENSMUSG00000031328	Flna	0.422302	0.874604	protein_coding
ENSMUSG00000036503	Rnf13	0.250541	0.874604	protein_coding
ENSMUSG00000040511	Pvr	-0.343101	0.874604	protein_coding
ENSMUSG00000040697	Dnajc16	0.412344	0.874604	protein_coding
ENSMUSG00000051124	Gimap9	4.12119	0.874604	protein_coding
ENSMUSG00000091971	Hspa1a	0.688564	0.874604	protein_coding
ENSMUSG00000104214	Gm36638	-0.724494	0.874604	TEC
ENSMUSG00002076052	7SK	-2.53624	0.874604	misc_RNA
ENSMUSG00000027546	Atp9a	-0.314838	0.874957	protein_coding
ENSMUSG00000027459	Fam110a	0.489893	0.875892	protein_coding
ENSMUSG00000033065	Pfkm	0.356668	0.875892	protein_coding
ENSMUSG00000040771	Oard1	-0.546283	0.875892	protein_coding
ENSMUSG00000042097	Zfp239	0.59282	0.875892	protein_coding
ENSMUSG00000048617	Rtbdn	1.7616	0.875892	protein_coding
ENSMUSG00000062127	Cttnbp2nl	-0.251252	0.875892	protein_coding
ENSMUSG00000075271	Ttc30a1	1.31697	0.875892	protein_coding
ENSMUSG00000090778	Gm3235	2.34822	0.875892	lncRNA
ENSMUSG00000096160	Gm3436	-1.24716	0.875892	processed_pseudogene
ENSMUSG00000108923	4933431C10Rik	-0.829667	0.875892	TEC
ENSMUSG00000027887	Sypl2	1.26034	0.87806	protein_coding
ENSMUSG00000021893	Capn7	-0.314901	0.880246	protein_coding
ENSMUSG00000020441	2310033P09Rik	-0.521544	0.88175	protein_coding
ENSMUSG00000022807	Osbpl11	-0.501938	0.88175	protein_coding
ENSMUSG00000024370	Cdc23	0.326408	0.88175	protein_coding
ENSMUSG00000031654	Cbln1	-1.20972	0.88175	protein_coding
ENSMUSG00000035726	Supt16	-0.280148	0.88175	protein_coding
ENSMUSG00000036565	Ttyh3	0.263406	0.88175	protein_coding
ENSMUSG00000047419	Cmya5	1.00237	0.88175	protein_coding
ENSMUSG00000096054	Syne1	0.344355	0.88175	protein_coding
ENSMUSG00000110213	Gm45628	1.97799	0.88175	processed_pseudogene
ENSMUSG00000016181	Utp25	-0.337052	0.882398	protein_coding
ENSMUSG00000021044	Adck1	0.618439	0.882398	protein_coding
ENSMUSG00000040451	Sgms1	0.237882	0.882398	protein_coding
ENSMUSG00000060206	Zfp462	-0.18926	0.882398	protein_coding
ENSMUSG00000099696	2900052N01Rik	0.712094	0.882398	lncRNA
ENSMUSG00000112880	Gm20337	-3.41624	0.882398	lncRNA
ENSMUSG00000052102	Gnpda1	-0.488086	0.883343	protein_coding
ENSMUSG00000001128	Cfp	0.830112	0.883749	protein_coding
ENSMUSG00000027309	4930402H24Rik	0.343103	0.884033	protein_coding
ENSMUSG00000021850	ccdc198	-1.20228	0.884385	protein_coding
ENSMUSG00000022365	Derl1	0.302727	0.884385	protein_coding
ENSMUSG00000026614	Slc30a10	0.719218	0.884385	protein_coding
ENSMUSG00000028064	Sema4a	0.644694	0.884385	protein_coding
ENSMUSG00000031825	Crispld2	0.899682	0.884385	protein_coding
ENSMUSG00000034789	Rab24	0.446713	0.884385	protein_coding
ENSMUSG00000050700	Emilin3	2.02555	0.884385	protein_coding
ENSMUSG00000060512	0610040J01Rik	-0.359188	0.884385	protein_coding
ENSMUSG00000051159	Cited1	-1.16711	0.885216	protein_coding
ENSMUSG00000022184	Fbxo4	0.68528	0.886009	protein_coding
ENSMUSG00000007338	Mrpl49	-0.436632	0.886778	protein_coding
ENSMUSG00000036192	Rorb	0.451273	0.886778	protein_coding
ENSMUSG00000039037	St6galnac5	0.78845	0.886778	protein_coding
ENSMUSG00000039461	Tcta	0.47661	0.886778	protein_coding
ENSMUSG00000039879	Heca	-0.350627	0.886778	protein_coding
ENSMUSG00000056091	St3gal5	-0.392754	0.886778	protein_coding
ENSMUSG00000073684	Faap20	-0.441029	0.886778	protein_coding
ENSMUSG00000074384	AI429214	-1.31937	0.886778	protein_coding
ENSMUSG00000085465	Gm15347	-1.7937	0.886778	lncRNA
ENSMUSG00000086199	Bcas3os1	1.12144	0.886778	lncRNA
ENSMUSG00000105813	Gm42928	-1.76574	0.886778	TEC
ENSMUSG00000108199	Gm44249	1.18048	0.886778	TEC
ENSMUSG00000112317	Gm47580	-1.49735	0.886778	TEC
ENSMUSG00000113391	Gm48327	-1.77964	0.886778	TEC
ENSMUSG00000025173	Wdr45b	0.36165	0.887243	protein_coding
ENSMUSG00000029352	Crybb3	2.97172	0.887243	protein_coding
ENSMUSG00000031065	Cdk16	0.372298	0.887243	protein_coding
ENSMUSG00000037989	Wnk2	0.350434	0.887243	protein_coding
ENSMUSG00000039539	Sgcz	0.783095	0.887243	protein_coding
ENSMUSG00000039623	Ap5z1	-0.49831	0.887243	protein_coding
ENSMUSG00000042167	Tent2	0.390698	0.887243	protein_coding
ENSMUSG00000044033	Ccdc141	0.711107	0.887243	protein_coding
ENSMUSG00000056724	Nbeal2	-0.619547	0.887243	protein_coding
ENSMUSG00000104181	Gm8850	2.07887	0.887683	processed_pseudogene
ENSMUSG00000020023	Tmcc3	-0.255602	0.887744	protein_coding
ENSMUSG00000038370	Pcp4l1	0.807606	0.887744	protein_coding
ENSMUSG00000046402	Rbp1	0.877868	0.887744	protein_coding
ENSMUSG00000048572	Tmem252	1.52567	0.887744	protein_coding
ENSMUSG00000071637	Cebpd	0.686387	0.887744	protein_coding
ENSMUSG00000103443	Gm37132	1.61114	0.887744	TEC
ENSMUSG00000105740	Gm42685	-1.92053	0.887744	TEC
ENSMUSG00000106758	Gm42731	-1.36358	0.887744	TEC
ENSMUSG00000109708	Gm45809	0.728085	0.887744	TEC
ENSMUSG00000114282	5330431K02Rik	-1.25773	0.887744	TEC
ENSMUSG00000002885	Adgre5	0.677141	0.888212	protein_coding
ENSMUSG00000004951	Hspb1	0.960935	0.888212	protein_coding
ENSMUSG00000009293	Ube2g2	-0.485598	0.888212	protein_coding
ENSMUSG00000017692	Rhbdl3	0.898776	0.888212	protein_coding
ENSMUSG00000019763	Rmnd1	0.429507	0.888212	protein_coding
ENSMUSG00000020038	Cry1	-0.373682	0.888212	protein_coding
ENSMUSG00000020600	Slc7a15	-3.06139	0.888212	protein_coding
ENSMUSG00000021751	Acox2	2.05221	0.888212	protein_coding
ENSMUSG00000027300	Ubox5	-0.58112	0.888212	protein_coding
ENSMUSG00000028358	Zfp618	-1.2618	0.888212	protein_coding
ENSMUSG00000028919	Arhgef19	0.453367	0.888212	protein_coding
ENSMUSG00000031932	Gpr83	-2.29952	0.888212	protein_coding
ENSMUSG00000035064	Eef2k	-0.382135	0.888212	protein_coding
ENSMUSG00000035585	Tsen34	0.335724	0.888212	protein_coding
ENSMUSG00000035896	Rnase1	2.04453	0.888212	protein_coding
ENSMUSG00000044912	Syt16	0.291082	0.888212	protein_coding
ENSMUSG00000047420	Fam180a	-0.904157	0.888212	protein_coding
ENSMUSG00000057246	BC051142	0.892148	0.888212	protein_coding
ENSMUSG00000063179	Pstk	0.427784	0.888212	protein_coding
ENSMUSG00000082149	Gm13002	-5.62934	0.888212	processed_pseudogene
ENSMUSG00000100213	Gm28151	-1.60614	0.888212	lncRNA
ENSMUSG00000111030	Gm47234	0.873424	0.888212	TEC
ENSMUSG00000111447	Gm48249	-1.71152	0.888212	lncRNA
ENSMUSG00000113871	Gm48349	1.24101	0.888212	processed_pseudogene
ENSMUSG00000114251	Tmed10-ps	-0.373545	0.888212	processed_pseudogene
ENSMUSG00000027173	Depdc7	1.20696	0.888305	protein_coding
ENSMUSG00000030096	Slc6a6	0.307662	0.888305	protein_coding
ENSMUSG00000031297	Slc7a3	-0.367085	0.888305	protein_coding
ENSMUSG00000032384	Csnk1g1	-0.302406	0.888305	protein_coding
ENSMUSG00000033434	Gtpbp6	1.45779	0.888305	protein_coding
ENSMUSG00000034263	Ints14	-0.392326	0.888305	protein_coding
ENSMUSG00000034616	Ssh3	0.861606	0.888305	protein_coding
ENSMUSG00000035126	Dnai4	0.786468	0.888305	protein_coding
ENSMUSG00000036854	Hspb6	0.592199	0.888305	protein_coding
ENSMUSG00000041079	Rwdd2b	0.770008	0.888305	protein_coding
ENSMUSG00000050377	Il31ra	-2.74477	0.888305	protein_coding
ENSMUSG00000054293	P2ry10b	2.41842	0.888305	protein_coding
ENSMUSG00000108681	Gm17825	-1.65124	0.888305	processed_pseudogene
ENSMUSG00000022503	Nubp1	-0.734957	0.888802	protein_coding
ENSMUSG00000037818	Abhd18	0.529107	0.888802	protein_coding
ENSMUSG00000040289	Hey1	0.323894	0.888802	protein_coding
ENSMUSG00000055200	Sertad3	-1.03765	0.888802	protein_coding
ENSMUSG00000067370	B3galt4	-1.91604	0.888802	protein_coding
ENSMUSG00000081534	Slc48a1	0.355535	0.888802	protein_coding
ENSMUSG00000105772	Gm42496	-2.25879	0.888802	TEC
ENSMUSG00000000738	Spg7	-0.455678	0.891215	protein_coding
ENSMUSG00000000811	Txnrd3	-0.632387	0.891215	protein_coding
ENSMUSG00000001751	Naglu	0.775983	0.891215	protein_coding
ENSMUSG00000005069	Pex5	-0.343798	0.891215	protein_coding
ENSMUSG00000005699	Pard6a	0.574692	0.891215	protein_coding
ENSMUSG00000006675	P4htm	-0.362782	0.891215	protein_coding
ENSMUSG00000006850	Tmco6	0.499278	0.891215	protein_coding
ENSMUSG00000015053	Gata2	1.99501	0.891215	protein_coding
ENSMUSG00000021676	Iqgap2	0.384445	0.891215	protein_coding
ENSMUSG00000021820	Camk2g	0.335707	0.891215	protein_coding
ENSMUSG00000021918	Nek4	0.394698	0.891215	protein_coding
ENSMUSG00000024613	Tcof1	-0.365174	0.891215	protein_coding
ENSMUSG00000024957	Kcnk4	2.15904	0.891215	protein_coding
ENSMUSG00000025323	Sp4	-0.299966	0.891215	protein_coding
ENSMUSG00000025584	Pde8a	-0.333578	0.891215	protein_coding
ENSMUSG00000025911	Adhfe1	0.773639	0.891215	protein_coding
ENSMUSG00000026563	Tada1	-0.510276	0.891215	protein_coding
ENSMUSG00000026697	Myoc	-2.35083	0.891215	protein_coding
ENSMUSG00000028016	Ints12	-0.347006	0.891215	protein_coding
ENSMUSG00000028132	Tlcd4	-0.374958	0.891215	protein_coding
ENSMUSG00000028344	Invs	0.483563	0.891215	protein_coding
ENSMUSG00000029507	Pus1	0.928751	0.891215	protein_coding
ENSMUSG00000030761	Myo7a	-0.514227	0.891215	protein_coding
ENSMUSG00000031871	Cdh5	0.761692	0.891215	protein_coding
ENSMUSG00000031901	Dus2	-0.497538	0.891215	protein_coding
ENSMUSG00000032796	Lama1	-0.421795	0.891215	protein_coding
ENSMUSG00000032878	Ccdc85a	0.669536	0.891215	protein_coding
ENSMUSG00000033633	Clec18a	2.7033	0.891215	protein_coding
ENSMUSG00000033712	Ccar2	-0.489318	0.891215	protein_coding
ENSMUSG00000036620	Mgat4b	-0.466479	0.891215	protein_coding
ENSMUSG00000037112	Sik2	-0.282705	0.891215	protein_coding
ENSMUSG00000037362	Ccn3	0.837149	0.891215	protein_coding
ENSMUSG00000043439	Epop	0.720226	0.891215	protein_coding
ENSMUSG00000043943	Naalad2	-0.813488	0.891215	protein_coding
ENSMUSG00000045083	Lingo2	0.485379	0.891215	protein_coding
ENSMUSG00000050295	Foxc1	0.764102	0.891215	protein_coding
ENSMUSG00000051185	Fam174a	0.449072	0.891215	protein_coding
ENSMUSG00000051934	Spats2	-0.433425	0.891215	protein_coding
ENSMUSG00000053199	Arhgap20	-0.254104	0.891215	protein_coding
ENSMUSG00000058254	Tspan7	0.263508	0.891215	protein_coding
ENSMUSG00000058396	Gpr182	-0.78889	0.891215	protein_coding
ENSMUSG00000070891	Gm12689	-1.86053	0.891215	protein_coding
ENSMUSG00000071266	Zfp946	0.722342	0.891215	protein_coding
ENSMUSG00000078813	Leng1	0.699279	0.891215	protein_coding
ENSMUSG00000084904	Gm14827	1.45341	0.891215	lncRNA
ENSMUSG00000084967	Gm12296	1.28567	0.891215	lncRNA
ENSMUSG00000085885	Gm11906	2.03466	0.891215	lncRNA
ENSMUSG00000086407	Gm14123	-1.1047	0.891215	lncRNA
ENSMUSG00000102277	A130050O07Rik	0.925218	0.891215	TEC
ENSMUSG00000103047	Gm37310	0.916698	0.891215	TEC
ENSMUSG00000103280	Gm37277	0.681215	0.891215	TEC
ENSMUSG00000103522	9430087J23Rik	0.934203	0.891215	TEC
ENSMUSG00000104245	Gm38155	-1.42531	0.891215	lncRNA
ENSMUSG00000104671	Gm43062	0.848911	0.891215	lncRNA
ENSMUSG00000106720	Gm43795	1.74756	0.891215	TEC
ENSMUSG00000109556	Gm38843	-3.61336	0.891215	lncRNA
ENSMUSG00000113385	Gm48405	-1.78515	0.891215	TEC
ENSMUSG00000024042	Sik1	0.658664	0.892009	protein_coding
ENSMUSG00000040570	Rundc3b	-0.574038	0.892009	protein_coding
ENSMUSG00000001436	Slc19a1	0.407395	0.893143	protein_coding
ENSMUSG00000002015	Bcap31	-0.344035	0.893143	protein_coding
ENSMUSG00000017009	Sdc4	0.523767	0.893143	protein_coding
ENSMUSG00000030605	Mfge8	0.480019	0.893143	protein_coding
ENSMUSG00000030772	Dkk3	0.485717	0.893143	protein_coding
ENSMUSG00000034796	Cpne7	0.796196	0.893143	protein_coding
ENSMUSG00000038949	Cnst	-0.387814	0.893143	protein_coding
ENSMUSG00000055782	Abcd2	0.544186	0.893143	protein_coding
ENSMUSG00000071847	Apcdd1	0.325521	0.893143	protein_coding
ENSMUSG00000096780	Tmem181b-ps	-0.394368	0.893143	transcribed_unprocessed_pseudogene
ENSMUSG00000109271	Gm39129	-2.71013	0.893143	lncRNA
ENSMUSG00000109812	Gm45640	-1.03732	0.893143	TEC
ENSMUSG00000112150	9530018F02Rik	2.59488	0.893143	lncRNA
ENSMUSG00000053263	Gm12592	-1.22796	0.893257	lncRNA
ENSMUSG00000097823	Gm16701	-0.858117	0.893257	lncRNA
ENSMUSG00000099349	1700047G03Rik	-2.09083	0.893257	lncRNA
ENSMUSG00000020889	Nr1d1	0.20493	0.893392	protein_coding
ENSMUSG00000032181	Scg3	0.350811	0.893392	protein_coding
ENSMUSG00000085069	Prdm16os	0.917082	0.893392	lncRNA
ENSMUSG00000087719	Gm26464	2.2177	0.893392	ribozyme
ENSMUSG00000097204	Gm17690	1.17503	0.893392	lncRNA
ENSMUSG00000050052	Tdrp	-0.41297	0.895809	protein_coding
ENSMUSG00000024074	Crim1	0.59115	0.897047	protein_coding
ENSMUSG00000040389	Wdr47	-0.374676	0.897047	protein_coding
ENSMUSG00000091898	Tnnc1	3.90735	0.897069	protein_coding
ENSMUSG00000024235	Map3k8	0.66816	0.897415	protein_coding
ENSMUSG00000038569	Rad9b	-0.779579	0.897415	protein_coding
ENSMUSG00000102009	4933400F21Rik	-0.564828	0.897415	lncRNA
ENSMUSG00000034303	Ccdc15	0.695472	0.897995	protein_coding
ENSMUSG00000049672	Zbtb14	-0.38762	0.897995	protein_coding
ENSMUSG00000087530	Gm15533	1.80992	0.897995	lncRNA
ENSMUSG00000109341	Gm30873	1.26594	0.897995	lncRNA
ENSMUSG00000026421	Csrp1	0.460847	0.900366	protein_coding
ENSMUSG00000037638	Zbtb42	-2.64256	0.900366	protein_coding
ENSMUSG00000085875	Gm12905	-0.60025	0.900366	lncRNA
ENSMUSG00000089990	Gm15852	-2.21896	0.900366	lncRNA
ENSMUSG00000100303	2600014E21Rik	0.961102	0.900366	lncRNA
ENSMUSG00000104351	Gm37125	1.93507	0.900366	TEC
ENSMUSG00000109459	Gm39526	1.85975	0.900366	lncRNA
ENSMUSG00000106539	Gm43670	1.36731	0.900879	TEC
ENSMUSG00000027397	Slc20a1	0.363349	0.901589	protein_coding
ENSMUSG00000046618	Olfml2a	0.477977	0.901589	protein_coding
ENSMUSG00000001018	Snapin	0.331554	0.902566	protein_coding
ENSMUSG00000007021	Syngr3	0.373365	0.902566	protein_coding
ENSMUSG00000007670	Khsrp	-0.311132	0.902566	protein_coding
ENSMUSG00000027088	Phospho2	0.375953	0.902566	protein_coding
ENSMUSG00000027303	Ptpra	0.233302	0.902566	protein_coding
ENSMUSG00000027603	Ggt7	-0.373396	0.902566	protein_coding
ENSMUSG00000028010	Gar1	-0.487952	0.902566	protein_coding
ENSMUSG00000030664	Sox6os	2.70289	0.902566	lncRNA
ENSMUSG00000030822	Prr14	-0.253324	0.902566	protein_coding
ENSMUSG00000035129	Gm6781	0.580961	0.902566	processed_pseudogene
ENSMUSG00000038180	Spag4	-1.66509	0.902566	protein_coding
ENSMUSG00000054258	Gm5082	4.13872	0.902566	lncRNA
ENSMUSG00000062461	Rpl27a-ps4	-0.773397	0.902566	processed_pseudogene
ENSMUSG00000087079	Gm13389	1.80471	0.902566	lncRNA
ENSMUSG00000093429	Vmn1r-ps145	-2.08059	0.902566	unprocessed_pseudogene
ENSMUSG00000096687	Mfsd4b4	0.96112	0.902566	protein_coding
ENSMUSG00000102950	Gm37018	-0.691548	0.902566	TEC
ENSMUSG00000103899	Gm37940	-0.589562	0.902566	TEC
ENSMUSG00000026571	Dcaf6	-0.248634	0.903004	protein_coding
ENSMUSG00000042581	Thsd7b	0.6673	0.903004	protein_coding
ENSMUSG00000054871	Tmem158	-0.685042	0.903004	protein_coding
ENSMUSG00000002346	Slc25a42	0.344316	0.903359	protein_coding
ENSMUSG00000003526	Prodh	1.16374	0.903359	protein_coding
ENSMUSG00000019577	Pdk4	0.915488	0.903359	protein_coding
ENSMUSG00000021222	Dcaf4	-0.434608	0.903359	protein_coding
ENSMUSG00000024990	Rbp4	1.04362	0.903359	protein_coding
ENSMUSG00000025537	Phkg1	0.639877	0.903359	protein_coding
ENSMUSG00000026356	Dars	0.273953	0.903359	protein_coding
ENSMUSG00000028246	Faxc	-0.42962	0.903359	protein_coding
ENSMUSG00000029433	Diablo	0.402848	0.903359	protein_coding
ENSMUSG00000029518	Rab35	-0.436399	0.903359	protein_coding
ENSMUSG00000032202	Rab27a	-0.630957	0.903359	protein_coding
ENSMUSG00000036106	Prr5	0.980132	0.903359	protein_coding
ENSMUSG00000039202	Abhd2	-0.239067	0.903359	protein_coding
ENSMUSG00000040078	Ptges3-ps	-0.2525	0.903359	processed_pseudogene
ENSMUSG00000042195	Slc35f2	0.943611	0.903359	protein_coding
ENSMUSG00000044573	Acp1	-0.426055	0.903359	protein_coding
ENSMUSG00000054046	Klk13	-1.95447	0.903359	protein_coding
ENSMUSG00000054648	Zfp869	0.348879	0.903359	protein_coding
ENSMUSG00000059901	Adamts14	1.83785	0.903359	protein_coding
ENSMUSG00000065979	Cpped1	0.333945	0.903359	protein_coding
ENSMUSG00000073752	Gm10570	-2.96722	0.903359	lncRNA
ENSMUSG00000091523	AU040972	0.721381	0.903359	lncRNA
ENSMUSG00000097388	Gm3200	1.12109	0.903359	processed_pseudogene
ENSMUSG00000100075	1700018L02Rik	0.944215	0.903359	lncRNA
ENSMUSG00000102240	Gm37717	-1.54019	0.903359	TEC
ENSMUSG00000102820	Gm38353	1.99394	0.903359	lncRNA
ENSMUSG00000103016	Gm37506	-2.02945	0.903359	TEC
ENSMUSG00000103030	E330011M16Rik	2.15385	0.903359	TEC
ENSMUSG00000107688	Gm44091	-1.13956	0.903359	lncRNA
ENSMUSG00000114995	Gm49284	1.19495	0.903359	TEC
ENSMUSG00000063714	Sp3os	1.45866	0.904338	lncRNA
ENSMUSG00000002768	Mea1	-0.418271	0.904982	protein_coding
ENSMUSG00000020256	Aldh1l2	-0.38886	0.904982	protein_coding
ENSMUSG00000021794	Glud1	0.301439	0.904982	protein_coding
ENSMUSG00000024085	Man2a1	-0.338249	0.904982	protein_coding
ENSMUSG00000024150	Mcfd2	-0.329089	0.904982	protein_coding
ENSMUSG00000024691	Fam111a	-0.755887	0.904982	protein_coding
ENSMUSG00000029772	Ahcyl2	0.271938	0.904982	protein_coding
ENSMUSG00000030539	Sema4b	0.46283	0.904982	protein_coding
ENSMUSG00000036733	Rbm42	-2.99257	0.904982	protein_coding
ENSMUSG00000038244	Mical2	0.424865	0.904982	protein_coding
ENSMUSG00000045092	S1pr1	0.71504	0.904982	protein_coding
ENSMUSG00000051669	AU021092	1.70466	0.904982	protein_coding
ENSMUSG00000055216	9430025C20Rik	1.66575	0.904982	pseudogene
ENSMUSG00000055862	Izumo4	0.626782	0.904982	protein_coding
ENSMUSG00000073643	Wdfy1	-0.459045	0.904982	protein_coding
ENSMUSG00000084347	Akt2-ps	0.490502	0.904982	processed_pseudogene
ENSMUSG00000086358	Gm13270	-1.81988	0.904982	lncRNA
ENSMUSG00002074935		2.61283	0.904982	scaRNA
ENSMUSG00000071652	Ints5	-0.564505	0.905835	protein_coding
ENSMUSG00000071660	Ttc9c	0.327572	0.905835	protein_coding
ENSMUSG00000102143	Gm38057	0.637859	0.905835	TEC
ENSMUSG00000039031	Arhgap18	0.518548	0.905905	protein_coding
ENSMUSG00000054034	Tceal5	-0.382837	0.905905	protein_coding
ENSMUSG00000032679	Cd59a	1.2161	0.908196	protein_coding
ENSMUSG00000021636	Marveld2	2.27029	0.908381	protein_coding
ENSMUSG00000026639	Lamb3	-2.353	0.908381	protein_coding
ENSMUSG00000027217	Tspan18	1.45057	0.908381	protein_coding
ENSMUSG00000042284	Itga1	0.645752	0.908381	protein_coding
ENSMUSG00000047021	Cfap65	2.66702	0.908381	protein_coding
ENSMUSG00000090698	Apold1	0.705821	0.908381	protein_coding
ENSMUSG00000099423	Gm17826	1.68317	0.908381	processed_pseudogene
ENSMUSG00000103358	Gm37593	1.08044	0.908381	TEC
ENSMUSG00000016386	Mpped2	-0.529555	0.908848	protein_coding
ENSMUSG00000036760	Kcnk9	0.901568	0.908848	protein_coding
ENSMUSG00000037617	Spag1	0.476743	0.908848	protein_coding
ENSMUSG00000078249	Hmga1b	0.769078	0.908848	protein_coding
ENSMUSG00000102779	Gm38164	2.11541	0.908848	processed_pseudogene
ENSMUSG00000104587	Gm43161	5.69872	0.908848	TEC
ENSMUSG00000023473	Celsr3	0.557365	0.909375	protein_coding
ENSMUSG00000026641	Usf1	-0.477622	0.909897	protein_coding
ENSMUSG00000028907	Utp11	-0.461625	0.910016	protein_coding
ENSMUSG00000036992	Nxt1	-0.643992	0.910016	protein_coding
ENSMUSG00000073792	Alg6	-0.35833	0.910016	protein_coding
ENSMUSG00000102369	9530022L04Rik	-1.1891	0.910016	TEC
ENSMUSG00000113780	Gm33195	1.32786	0.910016	lncRNA
ENSMUSG00000116795	Gm49600	-1.71324	0.910016	TEC
ENSMUSG00000020774	Aspa	0.8354	0.910356	protein_coding
ENSMUSG00000003299	Mrpl4	0.30323	0.910468	protein_coding
ENSMUSG00000021379	Id4	0.594287	0.910565	protein_coding
ENSMUSG00000050533	Gm9845	-0.984283	0.910565	processed_pseudogene
ENSMUSG00000051735	Rinl	1.49296	0.910565	protein_coding
ENSMUSG00000112905	Gm47477	1.52657	0.910565	TEC
ENSMUSG00000032846	Zswim6	-0.343194	0.911016	protein_coding
ENSMUSG00000002732	Fkbp7	-0.853907	0.911087	protein_coding
ENSMUSG00000021090	Lrrc9	0.794982	0.911087	protein_coding
ENSMUSG00000105429	Gm43692	-1.79899	0.912079	TEC
ENSMUSG00000019892	Lrriq1	-1.47675	0.912339	protein_coding
ENSMUSG00000024146	Cript	0.369493	0.912339	protein_coding
ENSMUSG00000024404	Riok3	-0.229891	0.912339	protein_coding
ENSMUSG00000024910	Ctsw	2.89606	0.912339	protein_coding
ENSMUSG00000025241	Fyco1	0.326855	0.912339	protein_coding
ENSMUSG00000033033	Calhm2	-1.08729	0.912339	protein_coding
ENSMUSG00000034059	Ypel4	-0.348359	0.912339	protein_coding
ENSMUSG00000040280	Ndufa4l2	1.75751	0.912339	protein_coding
ENSMUSG00000040537	Adam22	-0.187558	0.912339	protein_coding
ENSMUSG00000052821	Cysltr1	1.79623	0.912339	protein_coding
ENSMUSG00000074283	Zfp109	0.62008	0.912339	protein_coding
ENSMUSG00000079465	Col4a3	1.76682	0.912339	protein_coding
ENSMUSG00000098098	Bvht	-2.17077	0.912339	lncRNA
ENSMUSG00000101335	Gm28229	0.765249	0.912339	lncRNA
ENSMUSG00000103570	C630004M23Rik	-2.75559	0.912339	TEC
ENSMUSG00000109656	Gm45548	2.17919	0.912339	TEC
ENSMUSG00000035936	Aldh5a1	0.259762	0.912667	protein_coding
ENSMUSG00000039703	Nploc4	-0.275898	0.912667	protein_coding
ENSMUSG00000004558	Ndrg2	0.344739	0.912683	protein_coding
ENSMUSG00000022003	Slc25a30	-0.516469	0.913091	protein_coding
ENSMUSG00000067424	Zfp563	-0.465316	0.913091	protein_coding
ENSMUSG00000090112	Shprh	-0.338553	0.913091	protein_coding
ENSMUSG00000100121	1700025N23Rik	2.82452	0.913091	lncRNA
ENSMUSG00000107951	Gm6210	-0.849935	0.913091	processed_pseudogene
ENSMUSG00000110077	Gm45632	1.19419	0.913091	TEC
ENSMUSG00000110754	4930405J17Rik	1.34821	0.913091	lncRNA
ENSMUSG00000032098	Treh	1.65795	0.913821	protein_coding
ENSMUSG00000036356	Csgalnact1	0.451474	0.913821	protein_coding
ENSMUSG00000039917	Rhbdd2	-0.37429	0.913821	protein_coding
ENSMUSG00000049658	Bdp1	-0.262093	0.913821	protein_coding
ENSMUSG00000055850	Rnf181	0.401002	0.913821	protein_coding
ENSMUSG00000105873	Gm43708	2.09165	0.913821	TEC
ENSMUSG00000107868	Gm5112	-1.8284	0.914294	TEC
ENSMUSG00000006494	Pdk1	-0.380291	0.9155	protein_coding
ENSMUSG00000020185	E2f7	-1.29185	0.9155	protein_coding
ENSMUSG00000021703	Serinc5	-0.21218	0.9155	protein_coding
ENSMUSG00000022829	Stxbp5l	0.454496	0.9155	protein_coding
ENSMUSG00000026017	Carf	-0.497718	0.9155	protein_coding
ENSMUSG00000026514	Cnih3	-0.795346	0.9155	protein_coding
ENSMUSG00000028345	Tex10	-0.403	0.9155	protein_coding
ENSMUSG00000028948	Nol9	0.558968	0.9155	protein_coding
ENSMUSG00000029005	Draxin	-1.90649	0.9155	protein_coding
ENSMUSG00000030327	Necap1	-0.292908	0.9155	protein_coding
ENSMUSG00000030835	Nomo1	-0.32762	0.9155	protein_coding
ENSMUSG00000031024	Denn2b	-0.322116	0.9155	protein_coding
ENSMUSG00000031029	Eif3f	-0.234163	0.9155	protein_coding
ENSMUSG00000031755	Bbs2	0.393162	0.9155	protein_coding
ENSMUSG00000033960	Jcad	0.508476	0.9155	protein_coding
ENSMUSG00000040354	Mars1	0.282246	0.9155	protein_coding
ENSMUSG00000044156	Hepacam2	-3.10681	0.9155	protein_coding
ENSMUSG00000045767	B230219D22Rik	-0.248775	0.9155	protein_coding
ENSMUSG00000048406	B330016D10Rik	1.50719	0.9155	pseudogene
ENSMUSG00000049300	Prmt6	-0.531725	0.9155	protein_coding
ENSMUSG00000050315	Synpo2	0.916289	0.9155	protein_coding
ENSMUSG00000061186	Sfmbt2	-0.827081	0.9155	protein_coding
ENSMUSG00000065852	Gm22353	-1.55399	0.9155	snoRNA
ENSMUSG00000074194	Zfp791	-0.641637	0.9155	protein_coding
ENSMUSG00000078528	Gm17068	1.1778	0.9155	processed_pseudogene
ENSMUSG00000078787	Cyp2t4	1.48191	0.9155	protein_coding
ENSMUSG00000086368	Gm13830	-1.05604	0.9155	lncRNA
ENSMUSG00000087362	Gm13710	-2.89313	0.9155	lncRNA
ENSMUSG00000087543	Gm16576	1.52279	0.9155	lncRNA
ENSMUSG00000095913	Gm21844	1.32704	0.9155	lncRNA
ENSMUSG00000102374	Gm38387	0.739	0.9155	TEC
ENSMUSG00000102553	D930036K23Rik	-1.29033	0.9155	TEC
ENSMUSG00000106197	Gm42717	1.24628	0.9155	lncRNA
ENSMUSG00000107173	Gm43266	-1.90155	0.9155	TEC
ENSMUSG00000108388	Gm44673	-1.86453	0.9155	TEC
ENSMUSG00000110727	Gm48784	2.53201	0.9155	lncRNA
ENSMUSG00000114771	Gm49064	1.41035	0.9155	lncRNA
ENSMUSG00000115756	Gm49519	2.45636	0.9155	lncRNA
ENSMUSG00000116904	Gm49640	1.50186	0.9155	processed_pseudogene
ENSMUSG00000117988	Gm8663	-1.52622	0.9155	processed_pseudogene
ENSMUSG00000112824	Gm47917	2.55958	0.915699	lncRNA
ENSMUSG00000058173	Smco4	-1.12964	0.916177	protein_coding
ENSMUSG00000090061	Nwd2	0.77759	0.916177	protein_coding
ENSMUSG00000021360	Gcnt2	0.773175	0.917636	protein_coding
ENSMUSG00000024759	Atl3	-0.272282	0.917636	protein_coding
ENSMUSG00000047821	Trim16	1.78398	0.917636	protein_coding
ENSMUSG00000024501	Dpysl3	-0.222614	0.917794	protein_coding
ENSMUSG00000019975	Ikbip	0.453302	0.918782	protein_coding
ENSMUSG00000029125	Stx18	0.492579	0.918782	protein_coding
ENSMUSG00000029185	Fam114a1	-0.271841	0.918782	protein_coding
ENSMUSG00000032816	Igdcc4	0.325746	0.918782	protein_coding
ENSMUSG00000035773	Kiss1r	2.16445	0.918782	protein_coding
ENSMUSG00000037361	Sf3b6	-0.425645	0.918782	protein_coding
ENSMUSG00000082786	Gm14489	1.87673	0.918912	processed_pseudogene
ENSMUSG00000000794	Kcnn3	0.499299	0.920348	protein_coding
ENSMUSG00000003354	Ccdc65	2.21889	0.920348	protein_coding
ENSMUSG00000031392	Irak1	0.268728	0.920348	protein_coding
ENSMUSG00000032883	Acsl3	0.436491	0.920348	protein_coding
ENSMUSG00000034832	Tet3	-0.270556	0.920348	protein_coding
ENSMUSG00000040170	Fmo2	2.25486	0.920348	protein_coding
ENSMUSG00000051048	P4ha3	2.25277	0.920348	protein_coding
ENSMUSG00000052139	Babam2	-0.331713	0.920348	protein_coding
ENSMUSG00000082078	Gm12098	-2.6581	0.920348	processed_pseudogene
ENSMUSG00000083992	Gm11478	0.366174	0.920348	processed_pseudogene
ENSMUSG00000001260	Gabrg1	0.367377	0.920446	protein_coding
ENSMUSG00000025059	Gk	0.580884	0.920446	protein_coding
ENSMUSG00000032231	Anxa2	0.788618	0.92054	protein_coding
ENSMUSG00000039159	Ube2h	-0.220472	0.92054	protein_coding
ENSMUSG00000067297	Ifit1bl2	-1.36811	0.92054	protein_coding
ENSMUSG00000000402	Egfl6	0.91171	0.922919	protein_coding
ENSMUSG00000020389	Cdkl3	-0.654715	0.922919	protein_coding
ENSMUSG00000028282	Casp8ap2	-0.380183	0.923386	protein_coding
ENSMUSG00000047343	Mettl21c	-0.808742	0.923386	protein_coding
ENSMUSG00000063882	Uqcrh	0.299767	0.923386	protein_coding
ENSMUSG00000096929	A330023F24Rik	0.397828	0.923386	lncRNA
ENSMUSG00000108034	4930557K07Rik	-1.26326	0.923386	lncRNA
ENSMUSG00000112368	Gm49376	-1.43084	0.923386	unprocessed_pseudogene
ENSMUSG00000014554	Dguok	0.52139	0.924246	protein_coding
ENSMUSG00000017721	Pigt	-0.203016	0.924246	protein_coding
ENSMUSG00000020288	Ahsa2	0.45815	0.924246	protein_coding
ENSMUSG00000020447	Npc1l1	2.51138	0.924246	protein_coding
ENSMUSG00000020601	Trib2	-0.193151	0.924246	protein_coding
ENSMUSG00000021428	Riok1	-0.326834	0.924246	protein_coding
ENSMUSG00000021775	Nr1d2	-0.219807	0.924246	protein_coding
ENSMUSG00000022012	Enox1	-0.671473	0.924246	protein_coding
ENSMUSG00000022766	Serpind1	0.581186	0.924246	protein_coding
ENSMUSG00000024325	Ring1	-0.48899	0.924246	protein_coding
ENSMUSG00000026278	Bok	-0.638089	0.924246	protein_coding
ENSMUSG00000026558	Uck2	0.421054	0.924246	protein_coding
ENSMUSG00000026578	Ccdc181	-0.457774	0.924246	protein_coding
ENSMUSG00000028555	Ttc39a	-0.869167	0.924246	protein_coding
ENSMUSG00000029408	Abcb9	0.707364	0.924246	protein_coding
ENSMUSG00000029570	Lfng	0.439914	0.924246	protein_coding
ENSMUSG00000029650	Slc46a3	-0.55589	0.924246	protein_coding
ENSMUSG00000030216	Wbp11	-0.319052	0.924246	protein_coding
ENSMUSG00000030748	Il4ra	-0.579659	0.924246	protein_coding
ENSMUSG00000031144	Syp	0.384246	0.924246	protein_coding
ENSMUSG00000031536	Polb	0.435592	0.924246	protein_coding
ENSMUSG00000032528	Vipr1	1.35664	0.924246	protein_coding
ENSMUSG00000032604	Qars	0.372831	0.924246	protein_coding
ENSMUSG00000033610	Pank1	0.39595	0.924246	protein_coding
ENSMUSG00000035237	Lcat	0.958207	0.924246	protein_coding
ENSMUSG00000039000	Ube3c	0.280308	0.924246	protein_coding
ENSMUSG00000039244	E130309D02Rik	-0.373694	0.924246	protein_coding
ENSMUSG00000039497	Dse	-0.582501	0.924246	protein_coding
ENSMUSG00000039840	Epg5	0.330284	0.924246	protein_coding
ENSMUSG00000040269	Mrps28	-0.49441	0.924246	protein_coding
ENSMUSG00000040410	Fbxl4	0.409951	0.924246	protein_coding
ENSMUSG00000040432	Ltb4r2	-2.30086	0.924246	protein_coding
ENSMUSG00000040467	4921522P10Rik	1.68017	0.924246	lncRNA
ENSMUSG00000041380	Htr2c	1.53507	0.924246	protein_coding
ENSMUSG00000041660	Bbox1	2.47747	0.924246	protein_coding
ENSMUSG00000044522	A730020M07Rik	1.35204	0.924246	lncRNA
ENSMUSG00000047428	Dlk2	1.10049	0.924246	protein_coding
ENSMUSG00000047515	BC049715	1.37511	0.924246	protein_coding
ENSMUSG00000053289	Ddx10	-0.384576	0.924246	protein_coding
ENSMUSG00000054594	Oscar	2.39456	0.924246	protein_coding
ENSMUSG00000057098	Ebf1	-0.486641	0.924246	protein_coding
ENSMUSG00000067224	Gm3695	1.57697	0.924246	processed_pseudogene
ENSMUSG00000082229	Nap1l2	0.390035	0.924246	protein_coding
ENSMUSG00000082926	Gm8172	-1.56039	0.924246	processed_pseudogene
ENSMUSG00000084090	Gm11245	-1.86563	0.924246	processed_pseudogene
ENSMUSG00000084128	Esrp2	-1.4732	0.924246	protein_coding
ENSMUSG00000087700	Gm15283	-0.540188	0.924246	lncRNA
ENSMUSG00000090069	E430024P14Rik	-1.32809	0.924246	lncRNA
ENSMUSG00000090658	Prss47	-1.55559	0.924246	protein_coding
ENSMUSG00000091476	Catspere2	-0.929071	0.924246	protein_coding
ENSMUSG00000092183	4930515G01Rik	-1.20168	0.924246	lncRNA
ENSMUSG00000102224	4930447F24Rik	-2.47437	0.924246	lncRNA
ENSMUSG00000103597	Gm19777	-2.13568	0.924246	processed_pseudogene
ENSMUSG00000104145	D130019J16Rik	-0.686523	0.924246	TEC
ENSMUSG00000105434	Gm43359	-0.512131	0.924246	TEC
ENSMUSG00000105694	Gm43237	1.47808	0.924246	TEC
ENSMUSG00000106414	Gm43320	2.21835	0.924246	TEC
ENSMUSG00000107749	Gm44321	1.18996	0.924246	TEC
ENSMUSG00000109465	Gm19032	1.90897	0.924246	processed_pseudogene
ENSMUSG00000110414	Gm45481	-2.03551	0.924246	TEC
ENSMUSG00000113792	Gm10933	1.04502	0.924246	TEC
ENSMUSG00000116822	Gm41504	2.79446	0.924246	TEC
ENSMUSG00000116882	Gm49614	0.990837	0.924246	TEC
ENSMUSG00000117977	Gm50106	1.74275	0.924246	lncRNA
ENSMUSG00000105350	4930537H20Rik	2.42128	0.92514	lncRNA
ENSMUSG00000103976	Gm37677	0.638394	0.925693	TEC
ENSMUSG00000023940	Sgo1	1.05223	0.925902	protein_coding
ENSMUSG00000054676	1600014C10Rik	-0.584843	0.925902	protein_coding
ENSMUSG00000063314	Gm12657	-1.5997	0.925902	processed_pseudogene
ENSMUSG00000071054	Safb	-0.182576	0.925902	protein_coding
ENSMUSG00000086118	Gm14169	1.74552	0.926257	lncRNA
ENSMUSG00000000934	Top1mt	0.751007	0.927678	protein_coding
ENSMUSG00000005338	Cadm3	-0.189177	0.927678	protein_coding
ENSMUSG00000005980	Dnase1	1.27291	0.927678	protein_coding
ENSMUSG00000009418	Nav1	-0.205355	0.927678	protein_coding
ENSMUSG00000014846	Tppp3	0.55679	0.927678	protein_coding
ENSMUSG00000020143	Dock2	-0.761428	0.927678	protein_coding
ENSMUSG00000021260	Hhipl1	0.53489	0.927678	protein_coding
ENSMUSG00000021750	Fam107a	0.688122	0.927678	protein_coding
ENSMUSG00000027297	Ltk	-1.46822	0.927678	protein_coding
ENSMUSG00000027340	Slc23a2	-0.226298	0.927678	protein_coding
ENSMUSG00000027611	Procr	2.40279	0.927678	protein_coding
ENSMUSG00000027671	Actl6a	-0.40634	0.927678	protein_coding
ENSMUSG00000027950	Chrnb2	0.97819	0.927678	protein_coding
ENSMUSG00000028673	Fuca1	0.237647	0.927678	protein_coding
ENSMUSG00000029651	Mtus2	0.444109	0.927678	protein_coding
ENSMUSG00000030816	Rnf40	-0.266712	0.927678	protein_coding
ENSMUSG00000032373	Car12	-1.19446	0.927678	protein_coding
ENSMUSG00000037259	Dzank1	-0.262544	0.927678	protein_coding
ENSMUSG00000039579	Grin3a	-0.257194	0.927678	protein_coding
ENSMUSG00000039652	Cpeb3	0.309454	0.927678	protein_coding
ENSMUSG00000044452	Zfp507	0.30434	0.927678	protein_coding
ENSMUSG00000046312	Myorg	0.484219	0.927678	protein_coding
ENSMUSG00000047735	Samd9l	0.568893	0.927678	protein_coding
ENSMUSG00000059248	Septin9	0.602088	0.927678	protein_coding
ENSMUSG00000061859	Patj	0.555285	0.927678	protein_coding
ENSMUSG00000066595	Flvcr1	-0.433862	0.927678	protein_coding
ENSMUSG00000071665	Foxr2	2.11361	0.927678	protein_coding
ENSMUSG00000074805	Il1bos	-3.61276	0.927678	lncRNA
ENSMUSG00000081894	Gm14212	0.835324	0.927678	processed_pseudogene
ENSMUSG00000093465	Gm20682	-0.633077	0.927678	lncRNA
ENSMUSG00000097998	Gm27019	1.98105	0.927678	lncRNA
ENSMUSG00000099034	2810039B14Rik	-0.720978	0.927678	transcribed_unitary_pseudogene
ENSMUSG00000102275	Gm37144	2.20444	0.927678	TEC
ENSMUSG00000103307	Gm19335	1.56366	0.927678	TEC
ENSMUSG00000103947	Gm37345	-1.32383	0.927678	TEC
ENSMUSG00000104037	Gm37776	1.99306	0.927678	TEC
ENSMUSG00000104682	Gm42636	1.16749	0.927678	TEC
ENSMUSG00000108077	6330415B21Rik	0.65401	0.927678	TEC
ENSMUSG00000111211	Gm48233	-1.58619	0.927678	TEC
ENSMUSG00000115898	Gm49524	1.04164	0.927678	TEC
ENSMUSG00000024937	Ehbp1l1	-0.766679	0.927839	protein_coding
ENSMUSG00000033510	Otud7a	-0.572127	0.92809	protein_coding
ENSMUSG00000107402	4732416N19Rik	0.781454	0.92809	TEC
ENSMUSG00000108064	Gm44423	1.62518	0.92809	TEC
ENSMUSG00000079467	Gm14966	1.77725	0.928424	lncRNA
ENSMUSG00000117171	C230013L11Rik	0.69495	0.928424	lncRNA
ENSMUSG00000031487	Brf2	-1.292	0.929074	protein_coding
ENSMUSG00000041878	8430432A02Rik	-1.57266	0.929074	lncRNA
ENSMUSG00000113501	Gm18940	-1.09769	0.929074	processed_pseudogene
ENSMUSG00000014791	Elmo3	-1.07085	0.929547	protein_coding
ENSMUSG00000027221	Chst1	0.594113	0.929547	protein_coding
ENSMUSG00000028392	Bspry	-2.0107	0.929547	protein_coding
ENSMUSG00000029309	Sparcl1	0.216797	0.929547	protein_coding
ENSMUSG00000063060	Sox7	1.97638	0.929547	protein_coding
ENSMUSG00000063063	Ctnna2	0.28948	0.929547	protein_coding
ENSMUSG00000102539	Gm37229	-2.07639	0.929547	lncRNA
ENSMUSG00000115417	Gm48949	2.08262	0.929547	lncRNA
ENSMUSG00000039795	Zfand1	0.445933	0.93072	protein_coding
ENSMUSG00000025810	Nrp1	0.594597	0.930901	protein_coding
ENSMUSG00000104661	Gm42768	1.12827	0.930901	TEC
ENSMUSG00000082941	Gm12850	-3.05799	0.931499	processed_pseudogene
ENSMUSG00000037827	Gm5884	0.487809	0.932172	processed_pseudogene
ENSMUSG00000089713	Gm16564	1.85568	0.932172	lncRNA
ENSMUSG00000005947	Itgae	1.61388	0.933045	protein_coding
ENSMUSG00000020422	Tns3	-0.15566	0.933045	protein_coding
ENSMUSG00000020868	Xylt2	0.431993	0.933045	protein_coding
ENSMUSG00000027618	Nfs1	0.453799	0.933045	protein_coding
ENSMUSG00000030428	Ttyh1	0.255545	0.933045	protein_coding
ENSMUSG00000030652	Coq7	0.518993	0.933045	protein_coding
ENSMUSG00000031565	Fgfr1	0.299459	0.933045	protein_coding
ENSMUSG00000031951	Tmem231	-0.511172	0.933045	protein_coding
ENSMUSG00000032415	Ube2cbp	1.09007	0.933045	protein_coding
ENSMUSG00000033845	Mrpl15	0.36793	0.933045	protein_coding
ENSMUSG00000034382	AI661453	-3.30007	0.933045	protein_coding
ENSMUSG00000036103	Colec12	-0.543752	0.933045	protein_coding
ENSMUSG00000036537	Rnf113a1	-0.835086	0.933045	protein_coding
ENSMUSG00000068749	Psma5	-0.438421	0.933045	protein_coding
ENSMUSG00000074582	Arfgef2	0.269133	0.933045	protein_coding
ENSMUSG00000079339	Ifit1bl1	0.891658	0.933045	protein_coding
ENSMUSG00000103972	Gm37466	2.33702	0.933045	TEC
ENSMUSG00000104388	Gm37033	-0.849775	0.933045	TEC
ENSMUSG00000104728	Gm42462	-1.15847	0.933045	TEC
ENSMUSG00000105894	Gm42710	-2.44327	0.933045	TEC
ENSMUSG00000111165	4930553I21Rik	2.72104	0.933045	TEC
ENSMUSG00002074902	7SK	2.30076	0.933045	misc_RNA
ENSMUSG00000090523	Gypc	1.5697	0.934811	protein_coding
ENSMUSG00000104615	Gm43804	2.37672	0.936356	TEC
ENSMUSG00000029376	Mthfd2l	-0.432221	0.936383	protein_coding
ENSMUSG00000020956	Dtd2	-0.729332	0.93659	protein_coding
ENSMUSG00000044250	Pced1b	0.861406	0.93659	protein_coding
ENSMUSG00000048731	Ggnbp1	1.26903	0.93659	protein_coding
ENSMUSG00000071658	Gng3	-0.225102	0.93659	protein_coding
ENSMUSG00000091315	Gm17214	1.8829	0.93659	processed_pseudogene
ENSMUSG00000106867	Gm43800	-1.90234	0.93659	TEC
ENSMUSG00000114738	Gm41041	-2.39098	0.93659	processed_pseudogene
ENSMUSG00000020743	Mif4gd	0.362876	0.937473	protein_coding
ENSMUSG00000022296	Baalc	0.289223	0.937473	protein_coding
ENSMUSG00000035376	Hacd2	0.401313	0.937473	protein_coding
ENSMUSG00000043857	Mgat5b	-0.255624	0.937473	protein_coding
ENSMUSG00000020621	Rdh14	0.490349	0.937571	protein_coding
ENSMUSG00000022292	Rrm2b	0.415191	0.937571	protein_coding
ENSMUSG00000029992	Gfpt1	-0.212921	0.937571	protein_coding
ENSMUSG00000031226	Pbdc1	0.385607	0.937571	protein_coding
ENSMUSG00000031907	Zfp90	-0.378517	0.937571	protein_coding
ENSMUSG00000034379	Wdr5b	-0.884155	0.937571	protein_coding
ENSMUSG00000035891	Cerk	-0.315908	0.937571	protein_coding
ENSMUSG00000050947	Amigo1	0.543492	0.937571	protein_coding
ENSMUSG00000052273	Dnah3	-2.01045	0.937571	protein_coding
ENSMUSG00000057337	Chst3	0.416154	0.937571	protein_coding
ENSMUSG00000079499	6530402F18Rik	-0.922548	0.937571	lncRNA
ENSMUSG00000085172	Gm6542	-0.570603	0.937571	processed_pseudogene
ENSMUSG00000103123	Gm37390	-2.07614	0.937571	TEC
ENSMUSG00000105107	Gm43412	1.02625	0.937571	TEC
ENSMUSG00000106475	Gm43011	-0.721094	0.937571	TEC
ENSMUSG00000039646	Vasn	0.662828	0.939294	protein_coding
ENSMUSG00000052033	Pfdn4	0.450593	0.939294	protein_coding
ENSMUSG00000071112	Spx	2.38536	0.939294	protein_coding
ENSMUSG00000086820	Gm11465	1.91872	0.939294	lncRNA
ENSMUSG00000059742	Kcnh7	0.393117	0.939325	protein_coding
ENSMUSG00000022420	Dnal4	0.504233	0.94049	protein_coding
ENSMUSG00000024817	Uhrf2	-0.243727	0.94049	protein_coding
ENSMUSG00000041134	Cyyr1	1.07543	0.940619	protein_coding
ENSMUSG00000064036	Mro	-0.336847	0.940619	protein_coding
ENSMUSG00000113020	Gm48063	-0.815226	0.940619	TEC
ENSMUSG00000115122	Gm49685	2.38655	0.940619	lncRNA
ENSMUSG00000117935	Gm8717	-1.37606	0.940619	processed_pseudogene
ENSMUSG00002074958	7SK	-2.21645	0.940619	misc_RNA
ENSMUSG00000045248	Med26	-0.511612	0.9408	protein_coding
ENSMUSG00000057130	Txnl4a	0.476642	0.942138	protein_coding
ENSMUSG00000001016	Ilf2	0.270125	0.94267	protein_coding
ENSMUSG00000001441	Npepps	-0.219369	0.94267	protein_coding
ENSMUSG00000004947	Dtx2	-0.377986	0.94267	protein_coding
ENSMUSG00000005615	Pcyt1a	-0.299957	0.94267	protein_coding
ENSMUSG00000005899	Smpd4	-0.335287	0.94267	protein_coding
ENSMUSG00000006205	Htra1	0.463721	0.94267	protein_coding
ENSMUSG00000006273	Atp6v1b2	0.183641	0.94267	protein_coding
ENSMUSG00000016918	Sulf1	-0.290805	0.94267	protein_coding
ENSMUSG00000020917	Acly	0.317695	0.94267	protein_coding
ENSMUSG00000021094	Dhrs7	-0.32084	0.94267	protein_coding
ENSMUSG00000021144	Mta1	-0.356905	0.94267	protein_coding
ENSMUSG00000021798	Ldb3	1.05773	0.94267	protein_coding
ENSMUSG00000023027	Atf1	-0.472645	0.94267	protein_coding
ENSMUSG00000024228	Nudt12	-0.879762	0.94267	protein_coding
ENSMUSG00000024245	Tmem178	-0.365253	0.94267	protein_coding
ENSMUSG00000024376	Epb41l4a	-0.285673	0.94267	protein_coding
ENSMUSG00000024413	Npc1	-0.155307	0.94267	protein_coding
ENSMUSG00000024926	Kat5	0.409981	0.94267	protein_coding
ENSMUSG00000025076	Casp7	-0.504804	0.94267	protein_coding
ENSMUSG00000025644	Gm7628	1.50271	0.94267	lncRNA
ENSMUSG00000026495	Efcab2	0.66965	0.94267	protein_coding
ENSMUSG00000026556	Vangl2	-0.380605	0.94267	protein_coding
ENSMUSG00000027168	Pax6	0.607507	0.94267	protein_coding
ENSMUSG00000027210	Meis2	0.261477	0.94267	protein_coding
ENSMUSG00000028085	Gatb	-0.602811	0.94267	protein_coding
ENSMUSG00000028307	Aldob	1.45881	0.94267	protein_coding
ENSMUSG00000028621	Cyb5rl	-1.11048	0.94267	protein_coding
ENSMUSG00000028864	Hgf	0.854339	0.94267	protein_coding
ENSMUSG00000028992	Nmnat1	0.822973	0.94267	protein_coding
ENSMUSG00000030859	Fam24a	-1.22945	0.94267	protein_coding
ENSMUSG00000030889	Vwa3a	1.46375	0.94267	protein_coding
ENSMUSG00000031636	Pdlim3	1.22599	0.94267	protein_coding
ENSMUSG00000031671	Setd6	0.506356	0.94267	protein_coding
ENSMUSG00000032306	Mpi	0.426183	0.94267	protein_coding
ENSMUSG00000032336	Nptn	0.202761	0.94267	protein_coding
ENSMUSG00000032436	Cmtm7	1.47487	0.94267	protein_coding
ENSMUSG00000034681	Rnps1	0.432344	0.94267	protein_coding
ENSMUSG00000035506	Slc12a8	2.46156	0.94267	protein_coding
ENSMUSG00000037029	Zfp146	-0.426119	0.94267	protein_coding
ENSMUSG00000037172	Dennd11	-0.26257	0.94267	protein_coding
ENSMUSG00000037492	Zmat4	-0.841607	0.94267	protein_coding
ENSMUSG00000040396	Abhd13	0.264923	0.94267	protein_coding
ENSMUSG00000040836	Gpr161	-0.479569	0.94267	protein_coding
ENSMUSG00000041035	Gm17018	0.49947	0.94267	protein_coding
ENSMUSG00000041736	Tspo	0.953364	0.94267	protein_coding
ENSMUSG00000042793	Lgr6	0.826482	0.94267	protein_coding
ENSMUSG00000043366	Olfr78	2.40101	0.94267	protein_coding
ENSMUSG00000045005	Fzd5	-0.594781	0.94267	protein_coding
ENSMUSG00000047193	Dync2h1	-0.354327	0.94267	protein_coding
ENSMUSG00000047935	Sox1ot	1.06397	0.94267	lncRNA
ENSMUSG00000048439	Nupl2	0.506776	0.94267	protein_coding
ENSMUSG00000049122	Frmd3	0.635805	0.94267	protein_coding
ENSMUSG00000051456	Hspb3	-2.7871	0.94267	protein_coding
ENSMUSG00000051518	Rps19bp1	0.426777	0.94267	protein_coding
ENSMUSG00000052353	Cemip	-0.604546	0.94267	protein_coding
ENSMUSG00000052372	Il1rapl1	0.338625	0.94267	protein_coding
ENSMUSG00000052563	D930048N14Rik	1.41631	0.94267	protein_coding
ENSMUSG00000055319	Sec23ip	-0.256125	0.94267	protein_coding
ENSMUSG00000058587	Tmod3	0.262161	0.94267	protein_coding
ENSMUSG00000059486	Kbtbd2	-0.307281	0.94267	protein_coding
ENSMUSG00000059743	Fdps	0.896096	0.94267	protein_coding
ENSMUSG00000060288	Ppih	0.695809	0.94267	protein_coding
ENSMUSG00000061371	Zfp873	-0.773068	0.94267	protein_coding
ENSMUSG00000063172	Hspb11	-0.892915	0.94267	protein_coding
ENSMUSG00000063415	Cyp26b1	0.418848	0.94267	protein_coding
ENSMUSG00000066306	Numa1	0.226796	0.94267	protein_coding
ENSMUSG00000071074	Yipf3	0.244222	0.94267	protein_coding
ENSMUSG00000074039	4930520O04Rik	-1.69347	0.94267	lncRNA
ENSMUSG00000074922	Fam122a	-0.594352	0.94267	protein_coding
ENSMUSG00000075592	Nynrin	0.308921	0.94267	protein_coding
ENSMUSG00000076441	Ass1	2.07525	0.94267	protein_coding
ENSMUSG00000083902	Tent2-ps1	0.618894	0.94267	processed_pseudogene
ENSMUSG00000083910	Gm13604	-2.63007	0.94267	processed_pseudogene
ENSMUSG00000084213	Hspe1-ps5	-1.41757	0.94267	processed_pseudogene
ENSMUSG00000084821	Gm15880	-1.09691	0.94267	lncRNA
ENSMUSG00000085051	Gm11542	2.32611	0.94267	lncRNA
ENSMUSG00000085160	Gm13617	1.19769	0.94267	lncRNA
ENSMUSG00000085623	Gm16041	1.00879	0.94267	lncRNA
ENSMUSG00000086279	Gm15634	2.92663	0.94267	lncRNA
ENSMUSG00000086544	Chn1os3	-1.73085	0.94267	lncRNA
ENSMUSG00000086810	Gm13110	1.75714	0.94267	lncRNA
ENSMUSG00000087305	A430035B10Rik	-0.831516	0.94267	lncRNA
ENSMUSG00000089818	Gm15950	2.65242	0.94267	unprocessed_pseudogene
ENSMUSG00000090534	Gm4675	-0.780437	0.94267	lncRNA
ENSMUSG00000095677	Dynlt1f	0.601953	0.94267	protein_coding
ENSMUSG00000097074	4833428L15Rik	1.50964	0.94267	lncRNA
ENSMUSG00000097797	Gm26901	-1.14306	0.94267	lncRNA
ENSMUSG00000098022	Zfp82	-1.63527	0.94267	protein_coding
ENSMUSG00000098120	Gm5914	1.62633	0.94267	lncRNA
ENSMUSG00000098516	Mir7651	-2.06684	0.94267	miRNA
ENSMUSG00000100738	2010106C02Rik	-3.1595	0.94267	lncRNA
ENSMUSG00000101437	Gm29454	-3.29882	0.94267	processed_pseudogene
ENSMUSG00000102145	Gm38056	-0.809668	0.94267	TEC
ENSMUSG00000102562	Gm37694	0.861695	0.94267	TEC
ENSMUSG00000102602	A930004J17Rik	-0.521604	0.94267	TEC
ENSMUSG00000102723	Gm37936	-1.39937	0.94267	TEC
ENSMUSG00000102862	Gm37640	-1.86488	0.94267	lncRNA
ENSMUSG00000104272	Gm38297	1.25459	0.94267	TEC
ENSMUSG00000104873	Gm40332	3.93661	0.94267	TEC
ENSMUSG00000106967	Gm42477	-1.48406	0.94267	lncRNA
ENSMUSG00000107823	Gm44436	2.30892	0.94267	TEC
ENSMUSG00000108169	Gm43958	-1.36418	0.94267	TEC
ENSMUSG00000111425	Gm47324	-1.28947	0.94267	processed_pseudogene
ENSMUSG00000111994	A330049N07Rik	-2.68379	0.94267	lncRNA
ENSMUSG00000112106	Gm47026	1.76133	0.94267	TEC
ENSMUSG00000112367	A230081H15Rik	1.91373	0.94267	TEC
ENSMUSG00000114412	4930405A10Rik	-2.65273	0.94267	lncRNA
ENSMUSG00000114678	Gm48481	-2.91454	0.94267	processed_pseudogene
ENSMUSG00000116919	Gm17809	1.4193	0.94267	processed_pseudogene
ENSMUSG00000032245	Cln6	-0.487833	0.943475	protein_coding
ENSMUSG00000035842	Ddx11	-1.01344	0.943475	protein_coding
ENSMUSG00000035914	Cd276	-0.352849	0.943475	protein_coding
ENSMUSG00000042249	Grk3	0.361579	0.943475	protein_coding
ENSMUSG00000065425	Mir325	-1.98458	0.943475	miRNA
ENSMUSG00000091695	Gm17669	1.16819	0.943475	processed_pseudogene
ENSMUSG00000097876	Gm16892	1.11615	0.943475	lncRNA
ENSMUSG00000001435	Col18a1	-0.405574	0.944246	protein_coding
ENSMUSG00000004032	Gstm5	0.374068	0.944246	protein_coding
ENSMUSG00000014164	Klhl3	0.4917	0.944246	protein_coding
ENSMUSG00000016481	Cr1l	0.253904	0.944246	protein_coding
ENSMUSG00000018102	H2bc4	0.360513	0.944246	protein_coding
ENSMUSG00000018372	Cep95	-0.301173	0.944246	protein_coding
ENSMUSG00000020610	Amz2	-0.298408	0.944246	protein_coding
ENSMUSG00000020794	Ube2g1	0.379129	0.944246	protein_coding
ENSMUSG00000021066	Atl1	-0.290661	0.944246	protein_coding
ENSMUSG00000021070	Bdkrb2	1.13997	0.944246	protein_coding
ENSMUSG00000021268	Meg3	0.36131	0.944246	lncRNA
ENSMUSG00000021799	Opn4	2.8666	0.944246	protein_coding
ENSMUSG00000022110	Sucla2	0.36425	0.944246	protein_coding
ENSMUSG00000024812	Tjp2	-0.234161	0.944246	protein_coding
ENSMUSG00000025157	Zdhhc16	-0.80782	0.944246	protein_coding
ENSMUSG00000025277	Abhd6	0.310326	0.944246	protein_coding
ENSMUSG00000025588	Nat1	1.02654	0.944246	protein_coding
ENSMUSG00000025790	Slco3a1	0.527096	0.944246	protein_coding
ENSMUSG00000026317	Cln8	-0.327281	0.944246	protein_coding
ENSMUSG00000026941	Mamdc4	0.56109	0.944246	protein_coding
ENSMUSG00000027079	Clp1	0.502704	0.944246	protein_coding
ENSMUSG00000027593	Raly	0.32552	0.944246	protein_coding
ENSMUSG00000027649	Ctnnbl1	0.418281	0.944246	protein_coding
ENSMUSG00000027893	Ahcyl1	0.279041	0.944246	protein_coding
ENSMUSG00000028174	Rpe65	0.935953	0.944246	protein_coding
ENSMUSG00000028706	Nsun4	-0.431768	0.944246	protein_coding
ENSMUSG00000029578	Wipi2	-0.276368	0.944246	protein_coding
ENSMUSG00000030934	Oat	0.31571	0.944246	protein_coding
ENSMUSG00000032349	Elovl5	0.266164	0.944246	protein_coding
ENSMUSG00000033623	Pcgf3	0.379309	0.944246	protein_coding
ENSMUSG00000033849	B3galt2	0.492729	0.944246	protein_coding
ENSMUSG00000033965	Slc16a2	-0.22555	0.944246	protein_coding
ENSMUSG00000034040	Galnt17	-0.506388	0.944246	protein_coding
ENSMUSG00000036437	Npy1r	0.895381	0.944246	protein_coding
ENSMUSG00000036885	Arhgef26	0.307143	0.944246	protein_coding
ENSMUSG00000037266	Rsrp1	0.196999	0.944246	protein_coding
ENSMUSG00000038059	Smim3	0.66985	0.944246	protein_coding
ENSMUSG00000039252	Lgi2	0.580371	0.944246	protein_coding
ENSMUSG00000040370	Etfrf1	0.468619	0.944246	protein_coding
ENSMUSG00000040473	Cfap69	-0.368617	0.944246	protein_coding
ENSMUSG00000041420	Meis3	-0.37809	0.944246	protein_coding
ENSMUSG00000041491	Cep78	0.524229	0.944246	protein_coding
ENSMUSG00000042029	Ncapg2	-0.549888	0.944246	protein_coding
ENSMUSG00000042340	Ctf1	-2.94813	0.944246	protein_coding
ENSMUSG00000042506	Usp22	-0.166057	0.944246	protein_coding
ENSMUSG00000043257	Pigv	0.749836	0.944246	protein_coding
ENSMUSG00000047721	Bola2	-0.410732	0.944246	protein_coding
ENSMUSG00000050493	Fam167b	2.41106	0.944246	protein_coding
ENSMUSG00000052921	Arhgef15	0.817228	0.944246	protein_coding
ENSMUSG00000056366	Fabp3-ps1	-1.06978	0.944246	processed_pseudogene
ENSMUSG00000059482	2610301B20Rik	-0.385311	0.944246	protein_coding
ENSMUSG00000061032	Rrp1	-0.239472	0.944246	protein_coding
ENSMUSG00000062944	9130023H24Rik	-1.03737	0.944246	protein_coding
ENSMUSG00000066979	Bub3	-0.238213	0.944246	protein_coding
ENSMUSG00000067161	Gm5560	0.406518	0.944246	processed_pseudogene
ENSMUSG00000068798	Rap1a	-0.340862	0.944246	protein_coding
ENSMUSG00000070639	Lrrc8b	-0.180916	0.944246	protein_coding
ENSMUSG00000071267	Zfp942	0.557572	0.944246	protein_coding
ENSMUSG00000072692	Rpl37rt	0.22979	0.944246	transcribed_processed_pseudogene
ENSMUSG00000074272	Ceacam1	0.95263	0.944246	protein_coding
ENSMUSG00000079414	Gm11110	2.25039	0.944246	lncRNA
ENSMUSG00000084804	1700095J12Rik	-1.86686	0.944246	lncRNA
ENSMUSG00000085192	Gm12195	-1.37763	0.944246	lncRNA
ENSMUSG00000086586	Gm11192	-2.80788	0.944246	lncRNA
ENSMUSG00000087185	Gm13872	1.25214	0.944246	lncRNA
ENSMUSG00000089975	Gm7420	0.985859	0.944246	transcribed_processed_pseudogene
ENSMUSG00000090277	Gm8338	-1.93774	0.944246	processed_pseudogene
ENSMUSG00000092399	4930556N13Rik	-1.7993	0.944246	lncRNA
ENSMUSG00000092558	Med20	-0.384767	0.944246	protein_coding
ENSMUSG00000095385	D630033O11Rik	2.09165	0.944246	lncRNA
ENSMUSG00000097133	Gm26628	1.63201	0.944246	lncRNA
ENSMUSG00000097160	A630072L19Rik	1.11663	0.944246	lncRNA
ENSMUSG00000099760	Gm28800	-2.33604	0.944246	lncRNA
ENSMUSG00000102136	Gm37107	1.12398	0.944246	lncRNA
ENSMUSG00000103039	Gm37123	-1.07134	0.944246	TEC
ENSMUSG00000103432	6720464F23Rik	1.18982	0.944246	TEC
ENSMUSG00000103715	4933431K14Rik	1.45536	0.944246	TEC
ENSMUSG00000103984	Gm37447	-1.71352	0.944246	TEC
ENSMUSG00000105382	Gm43339	-0.967202	0.944246	TEC
ENSMUSG00000105653	Gm43831	-5.29325	0.944246	TEC
ENSMUSG00000105867	Gm42517	-0.439315	0.944246	protein_coding
ENSMUSG00000106332	Gm43506	1.80666	0.944246	TEC
ENSMUSG00000106364	Gm42994	-1.52975	0.944246	TEC
ENSMUSG00000107103	Gm43164	-1.74664	0.944246	TEC
ENSMUSG00000108006	Gm44418	-1.49587	0.944246	lncRNA
ENSMUSG00000109073	Gm44975	-1.54987	0.944246	TEC
ENSMUSG00000110127	6430710M23Rik	1.54407	0.944246	TEC
ENSMUSG00000110661	Gm31805	-2.01383	0.944246	lncRNA
ENSMUSG00000111358	2900078I11Rik	-1.2359	0.944246	TEC
ENSMUSG00000115099	1700087I21Rik	-1.20265	0.944246	lncRNA
ENSMUSG00000116397	Gm49525	2.48142	0.944246	TEC
ENSMUSG00000116628	4930478L05Rik	-1.02529	0.944246	lncRNA
ENSMUSG00000117294	Gm49839	-1.87064	0.944246	TEC
ENSMUSG00000117465	Gm49980	-0.846658	0.944246	lncRNA
ENSMUSG00002076153	7SK	1.84573	0.944246	misc_RNA
ENSMUSG00000022371	Col14a1	1.29627	0.945448	protein_coding
ENSMUSG00000102748	Pcdhgb2	-0.457973	0.945448	protein_coding
ENSMUSG00000109045	Gm45084	1.29059	0.945448	TEC
ENSMUSG00000115222	Gm49747	-0.994725	0.945448	lncRNA
ENSMUSG00000005045	Chd5	-0.266921	0.947268	protein_coding
ENSMUSG00000023999	Kif6	2.29062	0.947268	protein_coding
ENSMUSG00000036526	Card11	1.50262	0.947268	protein_coding
ENSMUSG00000037355	Uvssa	0.519879	0.947268	protein_coding
ENSMUSG00000057181	5730455P16Rik	-0.337682	0.947268	protein_coding
ENSMUSG00000061013	Mkx	-0.619317	0.947268	protein_coding
ENSMUSG00000063632	Sox11	-0.256615	0.947268	protein_coding
ENSMUSG00000090086	AI480526	0.855322	0.947268	lncRNA
ENSMUSG00000103024	Gm37685	0.864237	0.947268	TEC
ENSMUSG00000107066	Gm4482	0.918737	0.947268	processed_pseudogene
ENSMUSG00000108737	BC060293	-1.48411	0.947268	TEC
ENSMUSG00000112248	Gm47910	-2.03767	0.947268	TEC
ENSMUSG00000029455	Aldh2	0.461383	0.947328	protein_coding
ENSMUSG00000031337	Mtm1	0.590183	0.947328	protein_coding
ENSMUSG00000034037	Fgd5	1.06277	0.947328	protein_coding
ENSMUSG00000050071	Bex1	-0.329873	0.947328	protein_coding
ENSMUSG00000112790	Gm33378	1.02113	0.947328	TEC
ENSMUSG00000004446	Bid	-0.601623	0.948571	protein_coding
ENSMUSG00000026311	Asb1	0.359008	0.948571	protein_coding
ENSMUSG00000027667	Zfp639	-0.306945	0.948571	protein_coding
ENSMUSG00000036422	Pcdh8	-0.44054	0.948571	protein_coding
ENSMUSG00000038214	Bend3	-0.555583	0.948571	protein_coding
ENSMUSG00000046722	Cdc42se1	-0.239183	0.948571	protein_coding
ENSMUSG00000048424	Ranbp3l	0.623871	0.948571	protein_coding
ENSMUSG00000061742	Slc22a12	-0.713862	0.948571	protein_coding
ENSMUSG00000067567	Hdac8	0.472841	0.948571	protein_coding
ENSMUSG00000086728	Man2c1os	1.42238	0.948571	lncRNA
ENSMUSG00000094091	Gm21885	-0.951133	0.948571	protein_coding
ENSMUSG00000109122	A230103L15Rik	0.702191	0.948571	TEC
ENSMUSG00000113528	Gm32699	1.15642	0.948571	TEC
ENSMUSG00000048154	Kmt2d	0.204673	0.949132	protein_coding
ENSMUSG00000112945	Gm32151	1.92038	0.949132	lncRNA
ENSMUSG00000025208	Mrpl43	0.621386	0.94914	protein_coding
ENSMUSG00000109427	Gm45845	-1.50382	0.94914	TEC
ENSMUSG00000019810	Fuca2	-0.296556	0.949907	protein_coding
ENSMUSG00000022103	Gfra2	0.228833	0.949907	protein_coding
ENSMUSG00000029126	Nsg1	-0.434543	0.949907	protein_coding
ENSMUSG00000029486	Mrpl1	-0.458629	0.949907	protein_coding
ENSMUSG00000049115	Agtr1a	2.68768	0.949907	protein_coding
ENSMUSG00000115252	Gm48996	-4.53022	0.949907	TEC
ENSMUSG00002076627	5S_rRNA	-1.95613	0.949907	rRNA
ENSMUSG00000038393	Txnip	0.701503	0.952266	protein_coding
ENSMUSG00000001281	Itgb7	-1.36909	0.95265	protein_coding
ENSMUSG00000001930	Vwf	0.4266	0.95265	protein_coding
ENSMUSG00000002633	Shh	0.655418	0.95265	protein_coding
ENSMUSG00000003227	Edar	1.43397	0.95265	protein_coding
ENSMUSG00000004328	Hif3a	1.29291	0.95265	protein_coding
ENSMUSG00000013973	Dedd	-0.863234	0.95265	protein_coding
ENSMUSG00000015085	Entpd2	0.670225	0.95265	protein_coding
ENSMUSG00000015224	Cyp2j9	0.271114	0.95265	protein_coding
ENSMUSG00000015652	Steap1	-1.82777	0.95265	protein_coding
ENSMUSG00000018899	Irf1	-0.440441	0.95265	protein_coding
ENSMUSG00000020308	Tpgs1	-0.489898	0.95265	protein_coding
ENSMUSG00000020669	Sh3yl1	-0.676116	0.95265	protein_coding
ENSMUSG00000021486	Prelid1	-0.393278	0.95265	protein_coding
ENSMUSG00000022822	Abcc5	-0.205259	0.95265	protein_coding
ENSMUSG00000022890	Atp5j	0.252483	0.95265	protein_coding
ENSMUSG00000023953	Polh	-0.39063	0.95265	protein_coding
ENSMUSG00000023990	Tfeb	-0.433068	0.95265	protein_coding
ENSMUSG00000024158	Hagh	0.419639	0.95265	protein_coding
ENSMUSG00000024530	Prelid3a	0.5033	0.95265	protein_coding
ENSMUSG00000024544	Ldlrad4	-0.40524	0.95265	protein_coding
ENSMUSG00000024620	Pdgfrb	0.485551	0.95265	protein_coding
ENSMUSG00000024827	Gldc	0.337548	0.95265	protein_coding
ENSMUSG00000025889	Snca	-0.542652	0.95265	protein_coding
ENSMUSG00000026107	Nabp1	0.384091	0.95265	protein_coding
ENSMUSG00000026167	Wnt10a	-1.06097	0.95265	protein_coding
ENSMUSG00000026785	Pkn3	2.01727	0.95265	protein_coding
ENSMUSG00000026809	Spaca9	-2.43215	0.95265	protein_coding
ENSMUSG00000026940	Ccdc183	1.31821	0.95265	protein_coding
ENSMUSG00000027456	Sdcbp2	-1.33074	0.95265	protein_coding
ENSMUSG00000027840	Wnt2b	-0.690208	0.95265	protein_coding
ENSMUSG00000027878	Notch2	0.40375	0.95265	protein_coding
ENSMUSG00000028409	Smu1	-0.267164	0.95265	protein_coding
ENSMUSG00000028687	Mutyh	1.23068	0.95265	protein_coding
ENSMUSG00000028760	Eif4g3	0.167262	0.95265	protein_coding
[truncated: 18,957 more rows]

## Sheet: Astrocyte
Ensembl ID	Gene Name	Log2(FoldChange)	adjusted p	biotype
ENSMUSG00000027165	Iftap	-8.97742	2.14e-19	protein_coding
ENSMUSG00000109165	Gm45148	-4.40212	0.145231	lncRNA
ENSMUSG00000036368	Rmdn2	0.987671	0.680745	protein_coding
ENSMUSG00000042042	Csgalnact2	1.21991	0.779238	protein_coding
ENSMUSG00000000001	Gnai3	-0.0714949	0.999702	protein_coding
ENSMUSG00000000028	Cdc45	0.530759	0.999702	protein_coding
ENSMUSG00000000031	H19	2.79062	0.999702	lncRNA
ENSMUSG00000000037	Scml2	1.43094	0.999702	protein_coding
ENSMUSG00000000049	Apoh	0.732086	0.999702	protein_coding
ENSMUSG00000000056	Narf	0.0875791	0.999702	protein_coding
ENSMUSG00000000058	Cav2	0.179057	0.999702	protein_coding
ENSMUSG00000000078	Klf6	-0.0710725	0.999702	protein_coding
ENSMUSG00000000085	Scmh1	0.191745	0.999702	protein_coding
ENSMUSG00000000088	Cox5a	0.108586	0.999702	protein_coding
ENSMUSG00000000093	Tbx2	-2.27058	0.999702	protein_coding
ENSMUSG00000000094	Tbx4	-1.57249	0.999702	protein_coding
ENSMUSG00000000120	Ngfr	-0.699362	0.999702	protein_coding
ENSMUSG00000000125	Wnt3	-0.236511	0.999702	protein_coding
ENSMUSG00000000126	Wnt9a	0.0316943	0.999702	protein_coding
ENSMUSG00000000127	Fer	-0.130897	0.999702	protein_coding
ENSMUSG00000000131	Xpo6	0.289563	0.999702	protein_coding
ENSMUSG00000000134	Tfe3	-0.0712072	0.999702	protein_coding
ENSMUSG00000000142	Axin2	0.211476	0.999702	protein_coding
ENSMUSG00000000148	Brat1	0.128516	0.999702	protein_coding
ENSMUSG00000000149	Gna12	0.176525	0.999702	protein_coding
ENSMUSG00000000154	Slc22a18	-1.78905	0.999702	protein_coding
ENSMUSG00000000167	Pih1d2	-0.0326637	0.999702	protein_coding
ENSMUSG00000000168	Dlat	0.0274094	0.999702	protein_coding
ENSMUSG00000000171	Sdhd	-0.0251328	0.999702	protein_coding
ENSMUSG00000000182	Fgf23	0.905346	0.999702	protein_coding
ENSMUSG00000000184	Ccnd2	0.00661432	0.999702	protein_coding
ENSMUSG00000000194	Gpr107	-0.0580866	0.999702	protein_coding
ENSMUSG00000000197	Nalcn	0.0467652	0.999702	protein_coding
ENSMUSG00000000202	Btbd17	-0.0490631	0.999702	protein_coding
ENSMUSG00000000214	Th	0.959135	0.999702	protein_coding
ENSMUSG00000000216	Scnn1g	0.382319	0.999702	protein_coding
ENSMUSG00000000223	Drp2	-0.0533233	0.999702	protein_coding
ENSMUSG00000000244	Tspan32	0.704481	0.999702	protein_coding
ENSMUSG00000000247	Lhx2	0.0767347	0.999702	protein_coding
ENSMUSG00000000253	Gmpr	0.762633	0.999702	protein_coding
ENSMUSG00000000263	Glra1	1.71445	0.999702	protein_coding
ENSMUSG00000000266	Mid2	-0.0785465	0.999702	protein_coding
ENSMUSG00000000275	Trim25	0.184681	0.999702	protein_coding
ENSMUSG00000000276	Dgke	0.240619	0.999702	protein_coding
ENSMUSG00000000278	Scpep1	0.0394939	0.999702	protein_coding
ENSMUSG00000000282	Mnt	-0.0515041	0.999702	protein_coding
ENSMUSG00000000290	Itgb2	0.840911	0.999702	protein_coding
ENSMUSG00000000295	Hddc2	0.0150163	0.999702	protein_coding
ENSMUSG00000000296	Tpd52l1	-0.677178	0.999702	protein_coding
ENSMUSG00000000301	Pemt	1.08536	0.999702	protein_coding
ENSMUSG00000000303	Cdh1	1.73635	0.999702	protein_coding
ENSMUSG00000000305	Cdh4	-0.121663	0.999702	protein_coding
ENSMUSG00000000308	Ckmt1	-0.34493	0.999702	protein_coding
ENSMUSG00000000317	Bcl6b	0.0706152	0.999702	protein_coding
ENSMUSG00000000318	Clec10a	-0.493548	0.999702	protein_coding
ENSMUSG00000000326	Comt	-0.34505	0.999702	protein_coding
ENSMUSG00000000339	Rtca	-0.0693258	0.999702	protein_coding
ENSMUSG00000000340	Dbt	0.00819483	0.999702	protein_coding
ENSMUSG00000000346	Dazap2	-0.0748304	0.999702	protein_coding
ENSMUSG00000000355	Mcts1	-0.373314	0.999702	protein_coding
ENSMUSG00000000359	Rem1	-0.777473	0.999702	protein_coding
ENSMUSG00000000365	Rnf17	-0.894757	0.999702	protein_coding
ENSMUSG00000000374	Trappc10	0.210326	0.999702	protein_coding
ENSMUSG00000000378	Ccm2	0.0865732	0.999702	protein_coding
ENSMUSG00000000381	Wap	2.79083	0.999702	protein_coding
ENSMUSG00000000384	Tbrg4	-0.304982	0.999702	protein_coding
ENSMUSG00000000385	Tmprss2	-2.45734	0.999702	protein_coding
ENSMUSG00000000386	Mx1	-0.211719	0.999702	polymorphic_pseudogene
ENSMUSG00000000392	Fap	1.26806	0.999702	protein_coding
ENSMUSG00000000399	Ndufa9	-0.0375489	0.999702	protein_coding
ENSMUSG00000000402	Egfl6	0.018756	0.999702	protein_coding
ENSMUSG00000000409	Lck	-1.18973	0.999702	protein_coding
ENSMUSG00000000411	Tssk3	0.87122	0.999702	protein_coding
ENSMUSG00000000416	Cttnbp2	0.208657	0.999702	protein_coding
ENSMUSG00000000420	Galnt1	0.0211977	0.999702	protein_coding
ENSMUSG00000000439	Mkrn2	0.143159	0.999702	protein_coding
ENSMUSG00000000440	Pparg	0.118881	0.999702	protein_coding
ENSMUSG00000000441	Raf1	-0.165896	0.999702	protein_coding
ENSMUSG00000000486	Septin1	1.26245	0.999702	protein_coding
ENSMUSG00000000489	Pdgfb	-0.537286	0.999702	protein_coding
ENSMUSG00000000530	Acvrl1	-0.148824	0.999702	protein_coding
ENSMUSG00000000531	Tamalin	0.346557	0.999702	protein_coding
ENSMUSG00000000532	Acvr1b	-0.138533	0.999702	protein_coding
ENSMUSG00000000538	Tom1l2	0.0849689	0.999702	protein_coding
ENSMUSG00000000552	Zfp385a	0.210105	0.999702	protein_coding
ENSMUSG00000000555	Itga5	-0.152687	0.999702	protein_coding
ENSMUSG00000000560	Gabra2	0.352444	0.999702	protein_coding
ENSMUSG00000000561	Wdr77	-0.0153767	0.999702	protein_coding
ENSMUSG00000000562	Adora3	0.400301	0.999702	protein_coding
ENSMUSG00000000563	Atp5pb	-0.04656	0.999702	protein_coding
ENSMUSG00000000567	Sox9	-0.131742	0.999702	protein_coding
ENSMUSG00000000568	Hnrnpd	-0.0263349	0.999702	protein_coding
ENSMUSG00000000579	Dynlt1c	-1.16802	0.999702	protein_coding
ENSMUSG00000000581	C1d	-0.177053	0.999702	protein_coding
ENSMUSG00000000594	Gm2a	0.128775	0.999702	protein_coding
ENSMUSG00000000600	Krit1	-0.0018751	0.999702	protein_coding
ENSMUSG00000000605	Clcn4	-0.249067	0.999702	protein_coding
ENSMUSG00000000627	Sema4f	-0.231828	0.999702	protein_coding
ENSMUSG00000000628	Hk2	0.139868	0.999702	protein_coding
ENSMUSG00000000631	Myo18a	-0.248828	0.999702	protein_coding
ENSMUSG00000000632	Sez6	0.604845	0.999702	protein_coding
ENSMUSG00000000673	Haao	-3.09468	0.999702	protein_coding
ENSMUSG00000000682	Cd52	-0.424977	0.999702	protein_coding
ENSMUSG00000000686	Abhd15	2.80992	0.999702	protein_coding
ENSMUSG00000000690	Hoxb6	0.212598	0.999702	protein_coding
ENSMUSG00000000693	Loxl3	-0.143608	0.999702	protein_coding
ENSMUSG00000000706	Btn1a1	-3.15847	0.999702	protein_coding
ENSMUSG00000000708	Kat2b	-0.0672373	0.999702	protein_coding
ENSMUSG00000000711	Rab5b	0.0113249	0.999702	protein_coding
ENSMUSG00000000724	Cryba1	1.0655	0.999702	protein_coding
ENSMUSG00000000730	Dnmt3l	0.550184	0.999702	protein_coding
ENSMUSG00000000731	Aire	-2.26253	0.999702	protein_coding
ENSMUSG00000000732	Icosl	0.491736	0.999702	protein_coding
ENSMUSG00000000738	Spg7	-0.192177	0.999702	protein_coding
ENSMUSG00000000739	Sult5a1	-1.63463	0.999702	protein_coding
ENSMUSG00000000740	Rpl13	0.117508	0.999702	protein_coding
ENSMUSG00000000743	Chmp1a	0.076999	0.999702	protein_coding
ENSMUSG00000000751	Rpa1	-0.0221799	0.999702	protein_coding
ENSMUSG00000000753	Serpinf1	0.226121	0.999702	protein_coding
ENSMUSG00000000759	Tubgcp3	-0.215394	0.999702	protein_coding
ENSMUSG00000000766	Oprm1	0.721538	0.999702	protein_coding
ENSMUSG00000000776	Polr3d	-0.116709	0.999702	protein_coding
ENSMUSG00000000782	Tcf7	0.401019	0.999702	protein_coding
ENSMUSG00000000787	Ddx3x	-0.0716642	0.999702	protein_coding
ENSMUSG00000000791	Il12rb1	-0.766637	0.999702	protein_coding
ENSMUSG00000000792	Slc5a5	-0.0653112	0.999702	protein_coding
ENSMUSG00000000794	Kcnn3	-0.0206563	0.999702	protein_coding
ENSMUSG00000000804	Usp32	0.0498839	0.999702	protein_coding
ENSMUSG00000000805	Car4	0.135269	0.999702	protein_coding
ENSMUSG00000000811	Txnrd3	-0.255087	0.999702	protein_coding
ENSMUSG00000000817	Fasl	-2.16999	0.999702	protein_coding
ENSMUSG00000000823	Zfp512b	0.26676	0.999702	protein_coding
ENSMUSG00000000826	Dnajc5	0.107862	0.999702	protein_coding
ENSMUSG00000000827	Tpd52l2	0.169756	0.999702	protein_coding
ENSMUSG00000000838	Fmr1	0.0632973	0.999702	protein_coding
ENSMUSG00000000861	Bcl11a	0.161934	0.999702	protein_coding
ENSMUSG00000000869	Il4	1.80036	0.999702	protein_coding
ENSMUSG00000000876	Pxmp4	-0.0706674	0.999702	protein_coding
ENSMUSG00000000881	Dlg3	-0.0118353	0.999702	protein_coding
ENSMUSG00000000884	Gnb1l	0.593124	0.999702	protein_coding
ENSMUSG00000000889	Dbh	1.86519	0.999702	protein_coding
ENSMUSG00000000901	Mmp11	-0.206546	0.999702	protein_coding
ENSMUSG00000000902	Smarcb1	0.135731	0.999702	protein_coding
ENSMUSG00000000903	Vpreb3	-0.607706	0.999702	protein_coding
ENSMUSG00000000915	Hip1r	-0.0207471	0.999702	protein_coding
ENSMUSG00000000916	Nsun5	-0.105148	0.999702	protein_coding
ENSMUSG00000000934	Top1mt	-0.738985	0.999702	protein_coding
ENSMUSG00000000948	Gm38393	0.299638	0.999702	protein_coding
ENSMUSG00000000957	Mmp14	-0.149577	0.999702	protein_coding
ENSMUSG00000000958	Slc7a7	0.317582	0.999702	protein_coding
ENSMUSG00000000959	Oxa1l	0.154545	0.999702	protein_coding
ENSMUSG00000000976	Heatr6	0.0773045	0.999702	protein_coding
ENSMUSG00000000982	Ccl3	0.489344	0.999702	protein_coding
ENSMUSG00000000983	Wfdc18	-0.301181	0.999702	protein_coding
ENSMUSG00000001016	Ilf2	-0.0405493	0.999702	protein_coding
ENSMUSG00000001017	Chtop	0.0109006	0.999702	protein_coding
ENSMUSG00000001018	Snapin	-0.174897	0.999702	protein_coding
ENSMUSG00000001020	S100a4	-1.14729	0.999702	protein_coding
ENSMUSG00000001021	S100a3	-0.665901	0.999702	protein_coding
ENSMUSG00000001025	S100a6	0.233066	0.999702	protein_coding
ENSMUSG00000001027	Scn4a	-1.54817	0.999702	protein_coding
ENSMUSG00000001029	Icam2	-0.371592	0.999702	protein_coding
ENSMUSG00000001034	Mapk7	0.273435	0.999702	protein_coding
ENSMUSG00000001036	Epn2	-0.0480329	0.999702	protein_coding
ENSMUSG00000001039	B9d1	0.277508	0.999702	protein_coding
ENSMUSG00000001052	Sec24b	0.25914	0.999702	protein_coding
ENSMUSG00000001053	N4bp3	-0.271627	0.999702	protein_coding
ENSMUSG00000001054	Rmnd5b	-0.259754	0.999702	protein_coding
ENSMUSG00000001056	Nhp2	-0.547053	0.999702	protein_coding
ENSMUSG00000001062	Vps9d1	-0.0483811	0.999702	protein_coding
ENSMUSG00000001065	Zfp276	-0.323415	0.999702	protein_coding
ENSMUSG00000001082	Mfsd10	-0.0260592	0.999702	protein_coding
ENSMUSG00000001089	Luzp1	-0.00923353	0.999702	protein_coding
ENSMUSG00000001095	Slc13a2	0.354035	0.999702	protein_coding
ENSMUSG00000001098	Kctd10	0.127609	0.999702	protein_coding
ENSMUSG00000001100	Poldip2	-0.0796453	0.999702	protein_coding
ENSMUSG00000001103	Sebox	-0.505164	0.999702	protein_coding
ENSMUSG00000001105	Ift20	0.0200236	0.999702	protein_coding
ENSMUSG00000001119	Col6a1	-0.878767	0.999702	protein_coding
ENSMUSG00000001120	Pcbp3	0.0226787	0.999702	protein_coding
ENSMUSG00000001123	Lgals9	0.0575757	0.999702	protein_coding
ENSMUSG00000001127	Araf	-0.121406	0.999702	protein_coding
ENSMUSG00000001128	Cfp	-0.265722	0.999702	protein_coding
ENSMUSG00000001131	Timp1	2.38137	0.999702	protein_coding
ENSMUSG00000001134	Uxt	-0.549923	0.999702	protein_coding
ENSMUSG00000001138	Cnnm3	-0.0632614	0.999702	protein_coding
ENSMUSG00000001143	Lman2l	-0.267972	0.999702	protein_coding
ENSMUSG00000001150	Mcm3ap	0.0275054	0.999702	protein_coding
ENSMUSG00000001151	Pcnt	0.0078523	0.999702	protein_coding
ENSMUSG00000001156	Mxd1	0.0467056	0.999702	protein_coding
ENSMUSG00000001157	Gmcl1	0.176011	0.999702	protein_coding
ENSMUSG00000001158	Snrnp27	-0.268105	0.999702	protein_coding
ENSMUSG00000001166	Oas1c	1.35326	0.999702	protein_coding
ENSMUSG00000001173	Ocrl	0.111522	0.999702	protein_coding
ENSMUSG00000001175	Calm1	0.00035954	0.999702	protein_coding
ENSMUSG00000001211	Agpat3	0.0225469	0.999702	protein_coding
ENSMUSG00000001225	Slc26a3	-1.0344	0.999702	protein_coding
ENSMUSG00000001227	Sema6b	0.0284152	0.999702	protein_coding
ENSMUSG00000001228	Uhrf1	-0.846561	0.999702	protein_coding
ENSMUSG00000001229	Dpp9	0.290922	0.999702	protein_coding
ENSMUSG00000001240	Ramp2	0.084804	0.999702	protein_coding
ENSMUSG00000001247	Lsr	-1.08701	0.999702	protein_coding
ENSMUSG00000001248	Gramd1a	-0.0302967	0.999702	protein_coding
ENSMUSG00000001249	Hpn	0.266927	0.999702	protein_coding
ENSMUSG00000001260	Gabrg1	0.0509088	0.999702	protein_coding
ENSMUSG00000001270	Ckb	0.0691296	0.999702	protein_coding
ENSMUSG00000001280	Sp1	0.0350033	0.999702	protein_coding
ENSMUSG00000001281	Itgb7	1.90238	0.999702	protein_coding
ENSMUSG00000001285	Myg1	-0.0443734	0.999702	protein_coding
ENSMUSG00000001288	Rarg	-0.0208117	0.999702	protein_coding
ENSMUSG00000001289	Pfdn5	-0.0615672	0.999702	protein_coding
ENSMUSG00000001300	Efnb2	0.129713	0.999702	protein_coding
ENSMUSG00000001305	Rrp15	-0.445898	0.999702	protein_coding
ENSMUSG00000001313	Rnd2	-0.0125103	0.999702	protein_coding
ENSMUSG00000001323	Srr	0.296391	0.999702	protein_coding
ENSMUSG00000001333	Sync	-0.932197	0.999702	protein_coding
ENSMUSG00000001334	Fndc5	-0.0635144	0.999702	protein_coding
ENSMUSG00000001348	Acp5	1.49047	0.999702	protein_coding
ENSMUSG00000001349	Cnn1	0.593828	0.999702	protein_coding
ENSMUSG00000001366	Fbxo9	0.0808418	0.999702	protein_coding
ENSMUSG00000001376	Vps50	-0.161925	0.999702	protein_coding
ENSMUSG00000001380	Hars	-0.241859	0.999702	protein_coding
ENSMUSG00000001383	Zmat2	-0.286068	0.999702	protein_coding
ENSMUSG00000001403	Ube2c	-0.300851	0.999702	protein_coding
ENSMUSG00000001415	Smg5	-0.0564646	0.999702	protein_coding
ENSMUSG00000001416	Cct3	-0.0140816	0.999702	protein_coding
ENSMUSG00000001418	Glmp	0.131308	0.999702	protein_coding
ENSMUSG00000001419	Mef2d	-0.0940098	0.999702	protein_coding
ENSMUSG00000001420	Tmem79	0.897171	0.999702	protein_coding
ENSMUSG00000001424	Snd1	0.0939478	0.999702	protein_coding
ENSMUSG00000001435	Col18a1	-2.28328	0.999702	protein_coding
ENSMUSG00000001436	Slc19a1	0.470324	0.999702	protein_coding
ENSMUSG00000001440	Kpnb1	-0.0971395	0.999702	protein_coding
ENSMUSG00000001441	Npepps	-0.0115801	0.999702	protein_coding
ENSMUSG00000001444	Tbx21	0.820246	0.999702	protein_coding
ENSMUSG00000001445	Mrpl10	0.423498	0.999702	protein_coding
ENSMUSG00000001467	Cyp51	-0.113338	0.999702	protein_coding
ENSMUSG00000001472	Tcf25	-0.112168	0.999702	protein_coding
ENSMUSG00000001473	Tubb6	-0.260512	0.999702	protein_coding
ENSMUSG00000001482	Def8	0.228764	0.999702	protein_coding
ENSMUSG00000001493	Meox1	-1.96525	0.999702	protein_coding
ENSMUSG00000001494	Sost	0.973597	0.999702	protein_coding
ENSMUSG00000001496	Nkx2-1	-0.584192	0.999702	protein_coding
ENSMUSG00000001497	Pax9	1.57545	0.999702	protein_coding
ENSMUSG00000001504	Irx2	-0.0419977	0.999702	protein_coding
ENSMUSG00000001506	Col1a1	-0.68839	0.999702	protein_coding
ENSMUSG00000001507	Itga3	-0.836774	0.999702	protein_coding
ENSMUSG00000001508	Sgca	-1.18808	0.999702	protein_coding
ENSMUSG00000001517	Foxm1	-0.493538	0.999702	protein_coding
ENSMUSG00000001518	Itfg2	-0.25043	0.999702	protein_coding
ENSMUSG00000001520	Nrip2	-0.332067	0.999702	protein_coding
ENSMUSG00000001521	Tulp3	0.139919	0.999702	protein_coding
ENSMUSG00000001524	Gtf2h4	0.436244	0.999702	protein_coding
ENSMUSG00000001525	Tubb5	0.215504	0.999702	protein_coding
ENSMUSG00000001542	Ell2	-0.0645588	0.999702	protein_coding
ENSMUSG00000001552	Jup	-0.000563703	0.999702	protein_coding
ENSMUSG00000001555	Fkbp10	-0.142863	0.999702	protein_coding
ENSMUSG00000001558	Klhl10	0.521221	0.999702	protein_coding
ENSMUSG00000001569	Nom1	0.0574364	0.999702	protein_coding
ENSMUSG00000001576	Ergic1	0.0848763	0.999702	protein_coding
ENSMUSG00000001583	Tnk1	0.809675	0.999702	protein_coding
ENSMUSG00000001588	Acap1	-1.15278	0.999702	protein_coding
ENSMUSG00000001604	Tcea3	-1.86758	0.999702	protein_coding
ENSMUSG00000001622	Csn3	-0.607752	0.999702	protein_coding
ENSMUSG00000001627	Ifrd1	-0.151449	0.999702	protein_coding
ENSMUSG00000001630	Stk38l	0.0518549	0.999702	protein_coding
ENSMUSG00000001632	Brpf1	-0.0327342	0.999702	protein_coding
ENSMUSG00000001642	Akr1b3	-0.541278	0.999702	protein_coding
ENSMUSG00000001657	Hoxc8	0.212598	0.999702	protein_coding
ENSMUSG00000001663	Gstt1	0.0511658	0.999702	protein_coding
ENSMUSG00000001665	Gstt3	-0.184351	0.999702	protein_coding
ENSMUSG00000001666	Ddt	0.00510969	0.999702	protein_coding
ENSMUSG00000001670	Tat	-1.48579	0.999702	protein_coding
ENSMUSG00000001672	Marveld3	1.22034	0.999702	protein_coding
ENSMUSG00000001674	Ddx18	-0.262777	0.999702	protein_coding
ENSMUSG00000001687	Ubl3	0.019153	0.999702	protein_coding
ENSMUSG00000001700	Gramd3	0.0375223	0.999702	protein_coding
ENSMUSG00000001707	Eef1e1	-0.173093	0.999702	protein_coding
ENSMUSG00000001729	Akt1	0.112575	0.999702	protein_coding
ENSMUSG00000001739	Cldn15	-0.763581	0.999702	protein_coding
ENSMUSG00000001741	Il16	-0.63982	0.999702	protein_coding
ENSMUSG00000001750	Tcirg1	-0.298469	0.999702	protein_coding
ENSMUSG00000001751	Naglu	-0.34725	0.999702	protein_coding
ENSMUSG00000001755	Coasy	0.1029	0.999702	protein_coding
ENSMUSG00000001761	Smo	-0.177166	0.999702	protein_coding
ENSMUSG00000001763	Tspan33	-0.0544514	0.999702	protein_coding
ENSMUSG00000001767	Crnkl1	0.0270186	0.999702	protein_coding
ENSMUSG00000001768	Rin2	0.224877	0.999702	protein_coding
ENSMUSG00000001773	Folh1	-0.130364	0.999702	protein_coding
ENSMUSG00000001774	Chordc1	0.245225	0.999702	protein_coding
ENSMUSG00000001783	Rtcb	-0.00204947	0.999702	protein_coding
ENSMUSG00000001785	Pwp1	0.09331	0.999702	protein_coding
ENSMUSG00000001786	Fbxo7	-0.000878951	0.999702	protein_coding
ENSMUSG00000001794	Capns1	0.00973168	0.999702	protein_coding
ENSMUSG00000001802	Lrp3	-0.253323	0.999702	protein_coding
ENSMUSG00000001819	Hoxd13	0.550184	0.999702	protein_coding
ENSMUSG00000001827	Folr1	-0.777473	0.999702	protein_coding
ENSMUSG00000001829	Clpb	0.0917768	0.999702	protein_coding
ENSMUSG00000001833	Septin7	0.0315285	0.999702	protein_coding
ENSMUSG00000001844	Zdhhc4	-0.0469197	0.999702	protein_coding
ENSMUSG00000001847	Rac1	0.0642116	0.999702	protein_coding
ENSMUSG00000001855	Nup214	0.240515	0.999702	protein_coding
ENSMUSG00000001864	Aif1l	0.135386	0.999702	protein_coding
ENSMUSG00000001865	Cpa3	0.212598	0.999702	protein_coding
ENSMUSG00000001870	Ltbp1	0.174043	0.999702	protein_coding
ENSMUSG00000001891	Ugp2	-0.110852	0.999702	protein_coding
ENSMUSG00000001901	Kcnh6	-1.37225	0.999702	protein_coding
ENSMUSG00000001909	Trmt1	0.0694129	0.999702	protein_coding
ENSMUSG00000001910	Nacc1	0.11407	0.999702	protein_coding
ENSMUSG00000001911	Nfix	0.0413729	0.999702	protein_coding
ENSMUSG00000001918	Slc1a5	-0.062585	0.999702	protein_coding
ENSMUSG00000001924	Uba1	-0.10858	0.999702	protein_coding
ENSMUSG00000001930	Vwf	1.25961	0.999702	protein_coding
ENSMUSG00000001942	Siae	0.185414	0.999702	protein_coding
ENSMUSG00000001943	Vsig2	0.122211	0.999702	protein_coding
ENSMUSG00000001946	Esam	-0.0776129	0.999702	protein_coding
ENSMUSG00000001948	Spa17	0.327896	0.999702	protein_coding
ENSMUSG00000001962	Fam50a	0.202813	0.999702	protein_coding
ENSMUSG00000001964	Emd	0.0258729	0.999702	protein_coding
ENSMUSG00000001983	Taco1	0.0793176	0.999702	protein_coding
ENSMUSG00000001985	Grik3	1.1741	0.999702	protein_coding
ENSMUSG00000001986	Gria3	0.0401294	0.999702	protein_coding
ENSMUSG00000001988	Npas1	0.0431735	0.999702	protein_coding
ENSMUSG00000001995	Sipa1l2	0.007058	0.999702	protein_coding
ENSMUSG00000001998	Ap4e1	0.124174	0.999702	protein_coding
ENSMUSG00000001999	Blvra	0.401908	0.999702	protein_coding
ENSMUSG00000002006	Pdzd4	-0.137748	0.999702	protein_coding
ENSMUSG00000002007	Srpk3	-0.356063	0.999702	protein_coding
ENSMUSG00000002010	Idh3g	-0.0463264	0.999702	protein_coding
ENSMUSG00000002012	Pnck	-1.05793	0.999702	protein_coding
ENSMUSG00000002014	Ssr4	0.0597603	0.999702	protein_coding
ENSMUSG00000002015	Bcap31	-0.0716448	0.999702	protein_coding
ENSMUSG00000002017	Fam98a	0.0200168	0.999702	protein_coding
ENSMUSG00000002020	Ltbp2	1.94522	0.999702	protein_coding
ENSMUSG00000002028	Kmt2a	0.0469673	0.999702	protein_coding
ENSMUSG00000002031	Ift46	-0.102542	0.999702	protein_coding
ENSMUSG00000002032	Tmem25	0.275553	0.999702	protein_coding
ENSMUSG00000002043	Trappc6a	-0.0685807	0.999702	protein_coding
ENSMUSG00000002052	Supt6	-0.0638812	0.999702	protein_coding
ENSMUSG00000002055	Spag5	0.0588466	0.999702	protein_coding
ENSMUSG00000002058	Unc119	-0.438118	0.999702	protein_coding
ENSMUSG00000002059	Rab34	0.222452	0.999702	protein_coding
ENSMUSG00000002064	Sdf2	-0.15456	0.999702	protein_coding
ENSMUSG00000002068	Ccne1	0.0657996	0.999702	protein_coding
ENSMUSG00000002083	Bbc3	0.840278	0.999702	protein_coding
ENSMUSG00000002100	Mybpc3	-2.36725	0.999702	protein_coding
ENSMUSG00000002102	Psmc3	0.00972796	0.999702	protein_coding
ENSMUSG00000002103	Acp2	0.0972723	0.999702	protein_coding
ENSMUSG00000002104	Rapsn	-0.70986	0.999702	protein_coding
ENSMUSG00000002105	Slc39a13	-0.0296752	0.999702	protein_coding
ENSMUSG00000002107	Celf2	0.0466246	0.999702	protein_coding
ENSMUSG00000002108	Nr1h3	0.0978395	0.999702	protein_coding
ENSMUSG00000002109	Ddb2	0.360613	0.999702	protein_coding
ENSMUSG00000002111	Spi1	-0.0994532	0.999702	protein_coding
ENSMUSG00000002129	Sf3a1	-0.149994	0.999702	protein_coding
ENSMUSG00000002147	Stat6	-0.652421	0.999702	protein_coding
ENSMUSG00000002190	Clgn	-0.00353104	0.999702	protein_coding
ENSMUSG00000002204	Napsa	-0.256958	0.999702	protein_coding
ENSMUSG00000002205	Vrk3	-0.183554	0.999702	protein_coding
ENSMUSG00000002210	Smg9	-0.209988	0.999702	protein_coding
ENSMUSG00000002221	Paxip1	0.0103558	0.999702	protein_coding
ENSMUSG00000002222	Rmnd5a	-0.216074	0.999702	protein_coding
ENSMUSG00000002227	Mov10	0.232432	0.999702	protein_coding
ENSMUSG00000002233	Rhoc	-0.406032	0.999702	protein_coding
ENSMUSG00000002249	Tead3	0.130642	0.999702	protein_coding
ENSMUSG00000002250	Ppard	0.0670063	0.999702	protein_coding
ENSMUSG00000002257	Def6	-1.32988	0.999702	protein_coding
ENSMUSG00000002265	Peg3	-0.0276391	0.999702	protein_coding
ENSMUSG00000002266	Zim1	-0.314526	0.999702	protein_coding
ENSMUSG00000002274	Metrn	-0.0584508	0.999702	protein_coding
ENSMUSG00000002279	Lmf1	-0.202527	0.999702	protein_coding
ENSMUSG00000002280	Ciao3	-0.00238919	0.999702	protein_coding
ENSMUSG00000002289	Angptl4	0.288532	0.999702	protein_coding
ENSMUSG00000002297	Dbf4	0.568705	0.999702	protein_coding
ENSMUSG00000002307	Daxx	0.342255	0.999702	protein_coding
ENSMUSG00000002308	Cd320	-0.0593446	0.999702	protein_coding
ENSMUSG00000002319	Ipo4	0.345169	0.999702	protein_coding
ENSMUSG00000002320	Tm9sf1	-0.294146	0.999702	protein_coding
ENSMUSG00000002324	Rec8	0.212198	0.999702	protein_coding
ENSMUSG00000002325	Irf9	-0.36047	0.999702	protein_coding
ENSMUSG00000002326	Gmpr2	0.185349	0.999702	protein_coding
ENSMUSG00000002329	Mdp1	0.207218	0.999702	protein_coding
ENSMUSG00000002332	Dhrs1	-0.213801	0.999702	protein_coding
ENSMUSG00000002341	Ncan	0.0219759	0.999702	protein_coding
ENSMUSG00000002342	Tmem161a	-0.250673	0.999702	protein_coding
ENSMUSG00000002343	Armc6	0.0627232	0.999702	protein_coding
ENSMUSG00000002345	Borcs8	0.16383	0.999702	protein_coding
ENSMUSG00000002346	Slc25a42	0.283348	0.999702	protein_coding
ENSMUSG00000002365	Snx9	0.258053	0.999702	protein_coding
ENSMUSG00000002372	Ranbp3	0.112719	0.999702	protein_coding
ENSMUSG00000002379	Ndufa11	-0.126811	0.999702	protein_coding
ENSMUSG00000002384	Bmp8b	-3.06595	0.999702	protein_coding
ENSMUSG00000002393	Nr2f6	-0.470432	0.999702	protein_coding
ENSMUSG00000002395	Use1	-0.208323	0.999702	protein_coding
ENSMUSG00000002396	Ocel1	-0.189102	0.999702	protein_coding
ENSMUSG00000002409	Dyrk1b	0.404168	0.999702	protein_coding
ENSMUSG00000002413	Braf	-0.0363455	0.999702	protein_coding
ENSMUSG00000002416	Ndufb2	0.228103	0.999702	protein_coding
ENSMUSG00000002428	Hltf	0.227574	0.999702	protein_coding
ENSMUSG00000002455	Prpf6	0.00541545	0.999702	protein_coding
ENSMUSG00000002458	Rgs19	0.533768	0.999702	protein_coding
ENSMUSG00000002459	Rgs20	0.14923	0.999702	protein_coding
ENSMUSG00000002475	Abhd3	0.0769569	0.999702	protein_coding
ENSMUSG00000002477	Snrpd1	-0.236269	0.999702	protein_coding
ENSMUSG00000002486	Tchp	-0.163352	0.999702	protein_coding
ENSMUSG00000002489	Tiam1	-0.237771	0.999702	protein_coding
ENSMUSG00000002496	Tsc2	0.231739	0.999702	protein_coding
ENSMUSG00000002500	Rpl3l	-0.175394	0.999702	protein_coding
ENSMUSG00000002504	Slc9a3r2	0.0130521	0.999702	protein_coding
ENSMUSG00000002524	Puf60	0.0263911	0.999702	protein_coding
ENSMUSG00000002546	Golga2	0.00136472	0.999702	protein_coding
ENSMUSG00000002550	Uck1	-0.304282	0.999702	protein_coding
ENSMUSG00000002578	Ikzf4	0.312205	0.999702	protein_coding
ENSMUSG00000002580	Mien1	-0.0868901	0.999702	protein_coding
ENSMUSG00000002588	Pon1	0.428998	0.999702	protein_coding
ENSMUSG00000002602	Axl	-0.0189612	0.999702	protein_coding
ENSMUSG00000002603	Tgfb1	-0.402686	0.999702	protein_coding
ENSMUSG00000002608	Ccdc97	0.357812	0.999702	protein_coding
ENSMUSG00000002617	Zfp40	0.188652	0.999702	protein_coding
ENSMUSG00000002625	Akap8l	-0.234056	0.999702	protein_coding
ENSMUSG00000002633	Shh	-0.704431	0.999702	protein_coding
ENSMUSG00000002635	Pdcd2l	0.104438	0.999702	protein_coding
ENSMUSG00000002658	Gtf2f1	-0.401218	0.999702	protein_coding
ENSMUSG00000002660	Clpp	0.0453181	0.999702	protein_coding
ENSMUSG00000002661	Alkbh7	0.0525878	0.999702	protein_coding
ENSMUSG00000002664	Pspn	2.54541	0.999702	protein_coding
ENSMUSG00000002668	Dennd1c	-0.68063	0.999702	protein_coding
ENSMUSG00000002679	Med6	-0.0666895	0.999702	protein_coding
ENSMUSG00000002688	Prkd1	-0.0340687	0.999702	protein_coding
ENSMUSG00000002699	Lcp2	-0.0300778	0.999702	protein_coding
ENSMUSG00000002718	Cse1l	-0.199984	0.999702	protein_coding
ENSMUSG00000002728	Naa20	-0.294212	0.999702	protein_coding
ENSMUSG00000002731	Prkra	-0.252805	0.999702	protein_coding
ENSMUSG00000002732	Fkbp7	0.138306	0.999702	protein_coding
ENSMUSG00000002733	Plekha3	0.243444	0.999702	protein_coding
ENSMUSG00000002741	Ykt6	-0.47192	0.999702	protein_coding
ENSMUSG00000002748	Baz1b	-0.071691	0.999702	protein_coding
ENSMUSG00000002763	Pex6	-0.139273	0.999702	protein_coding
ENSMUSG00000002767	Mrpl2	-0.375458	0.999702	protein_coding
ENSMUSG00000002768	Mea1	-0.0598345	0.999702	protein_coding
ENSMUSG00000002769	Gnmt	-0.987401	0.999702	protein_coding
ENSMUSG00000002771	Grin2d	1.34029	0.999702	protein_coding
ENSMUSG00000002778	Kdelr1	0.170273	0.999702	protein_coding
ENSMUSG00000002781	Tmem143	0.0108262	0.999702	protein_coding
ENSMUSG00000002791	Pdxk-ps	-0.669509	0.999702	transcribed_unprocessed_pseudogene
ENSMUSG00000002797	Ggct	-0.0357797	0.999702	protein_coding
ENSMUSG00000002799	Jag2	-0.344741	0.999702	protein_coding
ENSMUSG00000002803	Btbd6	0.0434774	0.999702	protein_coding
ENSMUSG00000002804	Nudt14	-1.40647	0.999702	protein_coding
ENSMUSG00000002808	Epdr1	-0.18518	0.999702	protein_coding
ENSMUSG00000002812	Flii	-0.104605	0.999702	protein_coding
ENSMUSG00000002814	Top3a	0.127985	0.999702	protein_coding
ENSMUSG00000002820	Atg4d	-0.613197	0.999702	protein_coding
ENSMUSG00000002825	Qtrt1	-0.129353	0.999702	protein_coding
ENSMUSG00000002831	Plin4	0.327638	0.999702	protein_coding
ENSMUSG00000002833	Hdgfl2	-0.033075	0.999702	protein_coding
ENSMUSG00000002835	Chaf1a	-0.306636	0.999702	protein_coding
ENSMUSG00000002844	Adprh	-0.0697076	0.999702	protein_coding
ENSMUSG00000002845	Tmem39a	0.234454	0.999702	protein_coding
ENSMUSG00000002846	Timmdc1	-0.0482192	0.999702	protein_coding
ENSMUSG00000002847	Pla1a	-0.172953	0.999702	protein_coding
ENSMUSG00000002870	Mcm2	-0.648153	0.999702	protein_coding
ENSMUSG00000002871	Tpra1	-0.618986	0.999702	protein_coding
ENSMUSG00000002881	Nab1	-0.177236	0.999702	protein_coding
ENSMUSG00000002885	Adgre5	0.30786	0.999702	protein_coding
ENSMUSG00000002897	Il17ra	0.0554909	0.999702	protein_coding
ENSMUSG00000002900	Lamb1	0.816653	0.999702	protein_coding
ENSMUSG00000002908	Kcnn1	-0.0224095	0.999702	protein_coding
ENSMUSG00000002910	Arrdc2	0.412635	0.999702	protein_coding
ENSMUSG00000002930	Ppp1r17	-0.732335	0.999702	protein_coding
ENSMUSG00000002944	Cd36	1.04327	0.999702	protein_coding
ENSMUSG00000002948	Map2k7	-0.238887	0.999702	protein_coding
ENSMUSG00000002949	Timm44	-0.169711	0.999702	protein_coding
ENSMUSG00000002957	Ap2a2	0.0927758	0.999702	protein_coding
ENSMUSG00000002963	Pnkp	-0.121802	0.999702	protein_coding
ENSMUSG00000002968	Med25	0.107572	0.999702	protein_coding
ENSMUSG00000002980	Bcam	0.457091	0.999702	protein_coding
ENSMUSG00000002981	Clptm1	-0.0865059	0.999702	protein_coding
ENSMUSG00000002983	Relb	0.143203	0.999702	protein_coding
ENSMUSG00000002984	Tomm40	0.132322	0.999702	protein_coding
ENSMUSG00000002985	Apoe	-0.0934813	0.999702	protein_coding
ENSMUSG00000002996	Hbp1	-0.00886336	0.999702	protein_coding
ENSMUSG00000002997	Prkar2b	0.0498158	0.999702	protein_coding
ENSMUSG00000003031	Cdkn1b	-0.0603953	0.999702	protein_coding
ENSMUSG00000003032	Klf4	-0.159595	0.999702	protein_coding
ENSMUSG00000003033	Ap1m1	0.078447	0.999702	protein_coding
ENSMUSG00000003037	Rab8a	-0.0595595	0.999702	protein_coding
ENSMUSG00000003038	Hmgn2	0.0027663	0.999702	protein_coding
ENSMUSG00000003039	Fam32a	-0.0323523	0.999702	protein_coding
ENSMUSG00000003062	Stard3nl	-0.055935	0.999702	protein_coding
ENSMUSG00000003068	Stk11	0.0826513	0.999702	protein_coding
ENSMUSG00000003070	Efna2	-0.615532	0.999702	protein_coding
ENSMUSG00000003072	Atp5d	-0.0758515	0.999702	protein_coding
ENSMUSG00000003099	Ppp5c	-0.0508554	0.999702	protein_coding
ENSMUSG00000003119	Cdk12	-0.0245902	0.999702	protein_coding
ENSMUSG00000003123	Lipe	-0.124819	0.999702	protein_coding
ENSMUSG00000003131	Pafah1b2	-0.0813216	0.999702	protein_coding
ENSMUSG00000003134	Tbc1d8	0.380175	0.999702	protein_coding
ENSMUSG00000003135	Cnot11	0.279622	0.999702	protein_coding
ENSMUSG00000003153	Slc2a3	-0.268503	0.999702	protein_coding
ENSMUSG00000003154	Foxj2	0.173155	0.999702	protein_coding
ENSMUSG00000003161	Sri	-0.0486567	0.999702	protein_coding
ENSMUSG00000003166	Dgcr2	-0.202616	0.999702	protein_coding
ENSMUSG00000003184	Irf3	-0.163502	0.999702	protein_coding
ENSMUSG00000003190	Bcl2l12	-0.496043	0.999702	protein_coding
ENSMUSG00000003198	Zfp959	-0.130298	0.999702	protein_coding
ENSMUSG00000003199	Mpnd	-0.391475	0.999702	protein_coding
ENSMUSG00000003200	Sh3gl1	0.045584	0.999702	protein_coding
ENSMUSG00000003206	Ebi3	0.952123	0.999702	protein_coding
ENSMUSG00000003208	Yju2	-0.0337952	0.999702	protein_coding
ENSMUSG00000003226	Ranbp2	-0.0314136	0.999702	protein_coding
ENSMUSG00000003227	Edar	-0.186399	0.999702	protein_coding
ENSMUSG00000003228	Grk5	-0.0907959	0.999702	protein_coding
ENSMUSG00000003233	Dvl3	0.216164	0.999702	protein_coding
ENSMUSG00000003234	Abcf3	-0.13646	0.999702	protein_coding
ENSMUSG00000003235	Eif2b5	-0.269878	0.999702	protein_coding
ENSMUSG00000003269	Cyth2	-0.111423	0.999702	protein_coding
ENSMUSG00000003271	Sult2b1	0.455229	0.999702	protein_coding
ENSMUSG00000003273	Car11	0.266999	0.999702	protein_coding
ENSMUSG00000003279	Dlgap1	-0.0135131	0.999702	protein_coding
ENSMUSG00000003282	Plag1	0.654594	0.999702	protein_coding
ENSMUSG00000003283	Hck	0.41009	0.999702	protein_coding
ENSMUSG00000003299	Mrpl4	-0.135028	0.999702	protein_coding
ENSMUSG00000003308	Keap1	-0.289673	0.999702	protein_coding
ENSMUSG00000003309	Ap1m2	-1.06724	0.999702	protein_coding
ENSMUSG00000003316	Glg1	0.0795974	0.999702	protein_coding
ENSMUSG00000003341	Atp8b3	-0.959979	0.999702	protein_coding
ENSMUSG00000003344	Btbd2	-0.245838	0.999702	protein_coding
ENSMUSG00000003345	Csnk1g2	-0.200244	0.999702	protein_coding
ENSMUSG00000003346	Abhd17a	-0.0805634	0.999702	protein_coding
ENSMUSG00000003348	Mob3a	0.171702	0.999702	protein_coding
ENSMUSG00000003352	Cacnb3	0.369766	0.999702	protein_coding
ENSMUSG00000003354	Ccdc65	0.223062	0.999702	protein_coding
ENSMUSG00000003355	Fkbp11	-2.41807	0.999702	protein_coding
ENSMUSG00000003360	Ddx23	0.11419	0.999702	protein_coding
ENSMUSG00000003363	Pld3	0.224926	0.999702	protein_coding
ENSMUSG00000003378	Grik5	0.162412	0.999702	protein_coding
ENSMUSG00000003379	Cd79a	2.02246	0.999702	protein_coding
ENSMUSG00000003380	Rabac1	0.0210434	0.999702	protein_coding
ENSMUSG00000003382	Etv3	0.166781	0.999702	protein_coding
ENSMUSG00000003402	Prkcsh	-0.124267	0.999702	protein_coding
ENSMUSG00000003410	Elavl3	0.056927	0.999702	protein_coding
ENSMUSG00000003411	Rab3b	-0.424046	0.999702	protein_coding
ENSMUSG00000003418	St8sia6	-0.378177	0.999702	protein_coding
ENSMUSG00000003420	Fcgrt	0.113887	0.999702	protein_coding
ENSMUSG00000003421	Nosip	-0.124858	0.999702	protein_coding
ENSMUSG00000003423	Pih1d1	-0.869396	0.999702	protein_coding
ENSMUSG00000003429	Rps11	-0.0258969	0.999702	protein_coding
ENSMUSG00000003435	Supt5	-0.125693	0.999702	protein_coding
ENSMUSG00000003436	Dll3	1.32846	0.999702	protein_coding
ENSMUSG00000003437	Paf1	0.103284	0.999702	protein_coding
ENSMUSG00000003438	Timm50	-0.0537998	0.999702	protein_coding
ENSMUSG00000003444	Med29	-0.634428	0.999702	protein_coding
ENSMUSG00000003452	Bicd1	0.0532892	0.999702	protein_coding
ENSMUSG00000003458	Ncstn	-0.294611	0.999702	protein_coding
ENSMUSG00000003464	Pex19	0.0996335	0.999702	protein_coding
ENSMUSG00000003469	Phyhip	0.370079	0.999702	protein_coding
ENSMUSG00000003484	Cyp4f18	-0.783097	0.999702	protein_coding
ENSMUSG00000003500	Impdh1	-1.35829	0.999702	protein_coding
ENSMUSG00000003518	Dusp3	0.0340888	0.999702	protein_coding
ENSMUSG00000003526	Prodh	0.00272434	0.999702	protein_coding
ENSMUSG00000003527	Ess2	0.204996	0.999702	protein_coding
ENSMUSG00000003528	Slc25a1	0.123508	0.999702	protein_coding
ENSMUSG00000003531	Dgcr6	0.01166	0.999702	protein_coding
ENSMUSG00000003534	Ddr1	0.110058	0.999702	protein_coding
ENSMUSG00000003541	Ier3	0.662329	0.999702	protein_coding
ENSMUSG00000003545	Fosb	-0.0837131	0.999702	protein_coding
ENSMUSG00000003546	Klc4	-0.130276	0.999702	protein_coding
ENSMUSG00000003549	Ercc1	0.115273	0.999702	protein_coding
ENSMUSG00000003555	Cyp17a1	-1.26008	0.999702	protein_coding
ENSMUSG00000003559	As3mt	-0.00461292	0.999702	protein_coding
ENSMUSG00000003573	Homer3	0.40051	0.999702	protein_coding
ENSMUSG00000003575	Crtc1	0.014602	0.999702	protein_coding
ENSMUSG00000003581	Rnf215	0.0938457	0.999702	protein_coding
ENSMUSG00000003585	Sec14l2	-0.131947	0.999702	protein_coding
ENSMUSG00000003604	Aven	-0.644621	0.999702	protein_coding
ENSMUSG00000003617	Cp	0.00803269	0.999702	protein_coding
ENSMUSG00000003623	Crot	0.0900475	0.999702	protein_coding
ENSMUSG00000003644	Rps6ka1	0.0760275	0.999702	protein_coding
ENSMUSG00000003657	Calb2	0.194181	0.999702	protein_coding
ENSMUSG00000003660	Snrnp200	0.0408977	0.999702	protein_coding
ENSMUSG00000003662	Ciao1	-0.0180452	0.999702	protein_coding
ENSMUSG00000003665	Has1	0.131284	0.999702	protein_coding
ENSMUSG00000003680	Taf6l	0.0640656	0.999702	protein_coding
ENSMUSG00000003721	Insig2	-0.199876	0.999702	protein_coding
ENSMUSG00000003731	Kpna6	0.00437609	0.999702	protein_coding
ENSMUSG00000003746	Man1a	0.41869	0.999702	protein_coding
ENSMUSG00000003752	Itpkc	0.745005	0.999702	protein_coding
ENSMUSG00000003762	Coq8b	0.155298	0.999702	protein_coding
ENSMUSG00000003778	Brd8	0.0229695	0.999702	protein_coding
ENSMUSG00000003779	Kif20a	0.556054	0.999702	protein_coding
ENSMUSG00000003808	Farsa	-0.0430823	0.999702	protein_coding
ENSMUSG00000003809	Gcdh	-0.0712907	0.999702	protein_coding
ENSMUSG00000003810	Mast2	-0.028221	0.999702	protein_coding
ENSMUSG00000003812	Dnase2a	0.662395	0.999702	protein_coding
ENSMUSG00000003813	Rad23a	0.0145987	0.999702	protein_coding
ENSMUSG00000003814	Calr	0.00244197	0.999702	protein_coding
ENSMUSG00000003824	Syce2	0.574286	0.999702	protein_coding
ENSMUSG00000003847	Nfat5	0.0235614	0.999702	protein_coding
ENSMUSG00000003848	Nob1	0.349732	0.999702	protein_coding
ENSMUSG00000003849	Nqo1	-0.293715	0.999702	protein_coding
ENSMUSG00000003863	Ppfia3	-0.0651411	0.999702	protein_coding
ENSMUSG00000003865	Gys1	-0.293258	0.999702	protein_coding
ENSMUSG00000003868	Ruvbl2	0.0202969	0.999702	protein_coding
ENSMUSG00000003872	Lin7b	-2.44599	0.999702	protein_coding
ENSMUSG00000003873	Bax	-0.466803	0.999702	protein_coding
ENSMUSG00000003882	Il7r	-0.0419977	0.999702	protein_coding
ENSMUSG00000003923	Tfam	0.154436	0.999702	protein_coding
ENSMUSG00000003929	Zfp81	0.384969	0.999702	protein_coding
ENSMUSG00000003934	Efnb3	-0.0865023	0.999702	protein_coding
ENSMUSG00000003948	Mmd	0.0832893	0.999702	protein_coding
ENSMUSG00000003949	Hlf	-0.0859411	0.999702	protein_coding
ENSMUSG00000003955	Fam162a	-0.135926	0.999702	protein_coding
ENSMUSG00000003970	Rpl8	0.0769655	0.999702	protein_coding
ENSMUSG00000003974	Grm3	-0.0377934	0.999702	protein_coding
ENSMUSG00000003992	Ssbp2	-0.0395348	0.999702	protein_coding
ENSMUSG00000004018	Fancl	-0.734451	0.999702	protein_coding
ENSMUSG00000004031	Brinp2	0.182679	0.999702	protein_coding
ENSMUSG00000004032	Gstm5	0.0539831	0.999702	protein_coding
ENSMUSG00000004035	Gstm7	-0.0407047	0.999702	protein_coding
ENSMUSG00000004038	Gstm3	-1.43418	0.999702	protein_coding
ENSMUSG00000004040	Stat3	-0.0350225	0.999702	protein_coding
ENSMUSG00000004043	Stat5a	-0.211892	0.999702	protein_coding
ENSMUSG00000004044	Cavin1	0.0940636	0.999702	protein_coding
ENSMUSG00000004054	Map3k11	0.085065	0.999702	protein_coding
ENSMUSG00000004056	Akt2	0.0788664	0.999702	protein_coding
ENSMUSG00000004069	Dnaja3	-0.0435478	0.999702	protein_coding
ENSMUSG00000004070	Hmox2	-0.079461	0.999702	protein_coding
ENSMUSG00000004071	Cdip1	0.0892199	0.999702	protein_coding
ENSMUSG00000004085	Map3k20	0.0895121	0.999702	protein_coding
ENSMUSG00000004096	Cwc15	0.0710379	0.999702	protein_coding
ENSMUSG00000004098	Col5a3	-0.0706635	0.999702	protein_coding
ENSMUSG00000004099	Dnmt1	-0.222936	0.999702	protein_coding
ENSMUSG00000004100	Ppan	0.179661	0.999702	protein_coding
ENSMUSG00000004105	Angptl2	-0.0456945	0.999702	protein_coding
ENSMUSG00000004110	Cacna1e	0.344615	0.999702	protein_coding
ENSMUSG00000004113	Cacna1b	-0.267586	0.999702	protein_coding
ENSMUSG00000004127	Trmt10a	0.0528707	0.999702	protein_coding
ENSMUSG00000004151	Etv1	0.184418	0.999702	protein_coding
ENSMUSG00000004187	Kifc2	0.47865	0.999702	protein_coding
ENSMUSG00000004207	Psap	0.0480165	0.999702	protein_coding
ENSMUSG00000004221	Ikbkg	-0.086765	0.999702	protein_coding
ENSMUSG00000004233	Wars2	-0.198286	0.999702	protein_coding
ENSMUSG00000004263	Atn1	0.235185	0.999702	protein_coding
ENSMUSG00000004264	Phb2	0.0927573	0.999702	protein_coding
ENSMUSG00000004266	Ptpn6	-0.262278	0.999702	protein_coding
ENSMUSG00000004267	Eno2	0.451043	0.999702	protein_coding
ENSMUSG00000004268	Emg1	-0.0622928	0.999702	protein_coding
ENSMUSG00000004270	Lpcat3	0.0151063	0.999702	protein_coding
ENSMUSG00000004285	Atp6v1f	-0.0502912	0.999702	protein_coding
ENSMUSG00000004296	Il12b	-0.846149	0.999702	protein_coding
ENSMUSG00000004317	Clcn5	-0.140901	0.999702	protein_coding
ENSMUSG00000004319	Clcn3	-0.0371991	0.999702	protein_coding
ENSMUSG00000004328	Hif3a	0.200846	0.999702	protein_coding
ENSMUSG00000004344	Gpx5	1.70169	0.999702	protein_coding
ENSMUSG00000004347	Pde1c	0.257208	0.999702	protein_coding
ENSMUSG00000004356	Utp20	-0.0987443	0.999702	protein_coding
ENSMUSG00000004359	Spic	-0.0436659	0.999702	protein_coding
ENSMUSG00000004360	9330159F19Rik	0.179373	0.999702	protein_coding
ENSMUSG00000004364	Cul3	-0.0178231	0.999702	protein_coding
ENSMUSG00000004366	Sst	1.15326	0.999702	protein_coding
ENSMUSG00000004371	Il11	-2.17119	0.999702	protein_coding
ENSMUSG00000004383	Large1	0.100493	0.999702	protein_coding
ENSMUSG00000004393	Ddx56	-0.134439	0.999702	protein_coding
ENSMUSG00000004394	Tmed4	0.132825	0.999702	protein_coding
ENSMUSG00000004415	Col26a1	1.37563	0.999702	protein_coding
ENSMUSG00000004446	Bid	-0.877966	0.999702	protein_coding
ENSMUSG00000004451	Ralb	0.0134329	0.999702	protein_coding
ENSMUSG00000004455	Ppp1cc	0.18035	0.999702	protein_coding
ENSMUSG00000004460	Dnajb11	0.066234	0.999702	protein_coding
ENSMUSG00000004462	Tbccd1	-0.0255733	0.999702	protein_coding
ENSMUSG00000004473	Clec11a	-0.323649	0.999702	protein_coding
ENSMUSG00000004500	Zfp324	0.327216	0.999702	protein_coding
ENSMUSG00000004508	Gab2	-0.021613	0.999702	protein_coding
ENSMUSG00000004530	Coro1c	0.0684732	0.999702	protein_coding
ENSMUSG00000004535	Tax1bp1	-0.0874322	0.999702	protein_coding
ENSMUSG00000004552	Ctse	1.70169	0.999702	protein_coding
ENSMUSG00000004558	Ndrg2	0.0347888	0.999702	protein_coding
ENSMUSG00000004561	Mettl17	-0.329964	0.999702	protein_coding
ENSMUSG00000004562	Arhgef40	-0.195961	0.999702	protein_coding
ENSMUSG00000004565	Pnpla6	0.116454	0.999702	protein_coding
ENSMUSG00000004567	Mcoln1	0.00745412	0.999702	protein_coding
ENSMUSG00000004568	Arhgef18	-0.249488	0.999702	protein_coding
ENSMUSG00000004591	Pkn2	-0.104546	0.999702	protein_coding
ENSMUSG00000004609	Cd33	-0.233669	0.999702	protein_coding
ENSMUSG00000004610	Etfb	-0.00628056	0.999702	protein_coding
ENSMUSG00000004626	Stxbp2	-0.343226	0.999702	protein_coding
ENSMUSG00000004630	Pcp2	2.70407	0.999702	protein_coding
ENSMUSG00000004631	Sgce	-0.0743921	0.999702	protein_coding
ENSMUSG00000004633	Chn2	0.186912	0.999702	protein_coding
ENSMUSG00000004637	Wwox	0.233453	0.999702	protein_coding
ENSMUSG00000004642	Slbp	-0.22513	0.999702	protein_coding
ENSMUSG00000004651	Tyr	-1.04385	0.999702	protein_coding
ENSMUSG00000004654	Ghrhr	0.894308	0.999702	protein_coding
ENSMUSG00000004661	Arid3b	0.269426	0.999702	protein_coding
ENSMUSG00000004665	Cnn2	0.333356	0.999702	protein_coding
ENSMUSG00000004667	Polr2e	0.0208492	0.999702	protein_coding
ENSMUSG00000004668	Abca13	0.281751	0.999702	protein_coding
ENSMUSG00000004677	Myo9b	-0.0533677	0.999702	protein_coding
ENSMUSG00000004698	Hdac9	0.0998215	0.999702	protein_coding
ENSMUSG00000004707	Ly9	-0.607752	0.999702	protein_coding
ENSMUSG00000004709	Cd244a	-0.607752	0.999702	protein_coding
ENSMUSG00000004730	Adgre1	-0.173731	0.999702	protein_coding
ENSMUSG00000004748	Mtfp1	-0.0680464	0.999702	protein_coding
ENSMUSG00000004768	Rab23	0.115527	0.999702	protein_coding
ENSMUSG00000004771	Rab11a	0.119258	0.999702	protein_coding
ENSMUSG00000004788	Eif2b2	-0.193398	0.999702	protein_coding
ENSMUSG00000004789	Dlst	0.0109477	0.999702	protein_coding
ENSMUSG00000004791	Pgf	-0.0521536	0.999702	protein_coding
ENSMUSG00000004798	Ulk2	-0.0165621	0.999702	protein_coding
ENSMUSG00000004815	Dgkq	0.128675	0.999702	protein_coding
ENSMUSG00000004837	Grap	-0.351518	0.999702	protein_coding
ENSMUSG00000004842	Pou1f1	-1.20179	0.999702	protein_coding
ENSMUSG00000004843	Chmp2b	0.066545	0.999702	protein_coding
ENSMUSG00000004846	Plod3	-0.0666806	0.999702	protein_coding
ENSMUSG00000004849	Ap1s1	-0.0509994	0.999702	protein_coding
ENSMUSG00000004864	Mapk13	0.212598	0.999702	protein_coding
ENSMUSG00000004865	Srpk1	-0.0283851	0.999702	protein_coding
ENSMUSG00000004872	Pax3	-0.124142	0.999702	protein_coding
ENSMUSG00000004880	Lbr	-0.0617624	0.999702	protein_coding
ENSMUSG00000004885	Crabp2	0.787899	0.999702	protein_coding
ENSMUSG00000004891	Nes	-0.536042	0.999702	protein_coding
ENSMUSG00000004892	Bcan	-0.0126113	0.999702	protein_coding
ENSMUSG00000004894	Hapln2	-0.0572554	0.999702	protein_coding
ENSMUSG00000004895	Prcc	-0.432444	0.999702	protein_coding
ENSMUSG00000004896	Rrnad1	-0.259069	0.999702	protein_coding
ENSMUSG00000004897	Hdgf	0.283424	0.999702	protein_coding
ENSMUSG00000004902	Slc25a18	0.0396049	0.999702	protein_coding
ENSMUSG00000004929	Thop1	0.0393506	0.999702	protein_coding
ENSMUSG00000004931	Apba3	0.122152	0.999702	protein_coding
ENSMUSG00000004933	Matk	1.34299	0.999702	protein_coding
ENSMUSG00000004934	Pias4	-0.0950942	0.999702	protein_coding
ENSMUSG00000004936	Map2k1	0.0183379	0.999702	protein_coding
ENSMUSG00000004937	Sgta	0.286013	0.999702	protein_coding
ENSMUSG00000004939	Nmrk2	-0.777473	0.999702	protein_coding
ENSMUSG00000004945	Tmem242	0.156886	0.999702	protein_coding
ENSMUSG00000004947	Dtx2	-0.0184301	0.999702	protein_coding
ENSMUSG00000004951	Hspb1	0.108469	0.999702	protein_coding
ENSMUSG00000004952	Rasa4	-0.0888467	0.999702	protein_coding
ENSMUSG00000004961	Syt5	0.647376	0.999702	protein_coding
ENSMUSG00000004980	Hnrnpa2b1	-0.125263	0.999702	protein_coding
ENSMUSG00000004988	Fxyd4	0.645408	0.999702	protein_coding
ENSMUSG00000004994	Ccdc130	-0.0385091	0.999702	protein_coding
ENSMUSG00000004996	Mri1	0.244929	0.999702	protein_coding
ENSMUSG00000005034	Prkacb	-0.0356967	0.999702	protein_coding
ENSMUSG00000005043	Sgsh	0.181783	0.999702	protein_coding
ENSMUSG00000005045	Chd5	0.508532	0.999702	protein_coding
ENSMUSG00000005054	Cstb	-0.483388	0.999702	protein_coding
ENSMUSG00000005057	Sh2b2	-0.36461	0.999702	protein_coding
ENSMUSG00000005069	Pex5	0.35407	0.999702	protein_coding
ENSMUSG00000005078	Jkamp	0.0619745	0.999702	protein_coding
ENSMUSG00000005087	Cd44	0.0840329	0.999702	protein_coding
ENSMUSG00000005089	Slc1a2	0.0706609	0.999702	protein_coding
ENSMUSG00000005102	Eif2ak4	-0.0179208	0.999702	protein_coding
ENSMUSG00000005103	Wdr1	-0.14755	0.999702	protein_coding
ENSMUSG00000005107	Slc2a9	-0.133907	0.999702	protein_coding
ENSMUSG00000005124	Ccn4	-0.448368	0.999702	protein_coding
ENSMUSG00000005125	Ndrg1	-0.104341	0.999702	protein_coding
ENSMUSG00000005131	4930550C14Rik	0.807233	0.999702	protein_coding
ENSMUSG00000005142	Man2b1	-0.147578	0.999702	protein_coding
ENSMUSG00000005148	Klf5	0.421012	0.999702	protein_coding
ENSMUSG00000005150	Wdr83	0.309471	0.999702	protein_coding
ENSMUSG00000005161	Prdx2	0.270187	0.999702	protein_coding
ENSMUSG00000005198	Polr2a	0.0867069	0.999702	protein_coding
ENSMUSG00000005204	Senp3	0.240067	0.999702	protein_coding
ENSMUSG00000005225	Plekha8	0.0895065	0.999702	protein_coding
ENSMUSG00000005232	G6pc2	0.550184	0.999702	protein_coding
ENSMUSG00000005233	Spc25	-1.82767	0.999702	protein_coding
ENSMUSG00000005237	Dnah2	-0.873854	0.999702	protein_coding
ENSMUSG00000005251	Ripk4	1.23304	0.999702	protein_coding
ENSMUSG00000005262	Ufd1	-0.0603327	0.999702	protein_coding
ENSMUSG00000005267	Zfp287	-0.0277419	0.999702	protein_coding
ENSMUSG00000005268	Prlr	-1.27204	0.999702	protein_coding
ENSMUSG00000005299	Letm1	-0.17242	0.999702	protein_coding
ENSMUSG00000005312	Ubqln1	0.106535	0.999702	protein_coding
ENSMUSG00000005320	Fgfr4	0.212598	0.999702	protein_coding
ENSMUSG00000005338	Cadm3	-0.0285169	0.999702	protein_coding
ENSMUSG00000005354	Txn2	0.178657	0.999702	protein_coding
ENSMUSG00000005357	Slc1a6	-0.0324984	0.999702	protein_coding
ENSMUSG00000005360	Slc1a3	0.0436922	0.999702	protein_coding
ENSMUSG00000005362	Crbn	0.0186909	0.999702	protein_coding
ENSMUSG00000005364	Il5ra	-0.607752	0.999702	protein_coding
ENSMUSG00000005370	Msh6	0.146919	0.999702	protein_coding
ENSMUSG00000005371	Fbxo11	0.121725	0.999702	protein_coding
ENSMUSG00000005373	Mlxipl	0.441208	0.999702	protein_coding
ENSMUSG00000005374	Tbl2	0.0805171	0.999702	protein_coding
ENSMUSG00000005378	Bud23	-0.444999	0.999702	protein_coding
ENSMUSG00000005397	Nid1	-1.47995	0.999702	protein_coding
ENSMUSG00000005410	Mcm5	2.85437	0.999702	protein_coding
ENSMUSG00000005413	Hmox1	-0.289338	0.999702	protein_coding
ENSMUSG00000005417	Mprip	-0.022686	0.999702	protein_coding
ENSMUSG00000005442	Cic	-0.0306376	0.999702	protein_coding
ENSMUSG00000005447	Pafah1b3	-0.134131	0.999702	protein_coding
ENSMUSG00000005465	Il27ra	-0.475066	0.999702	protein_coding
ENSMUSG00000005469	Prkaca	0.176245	0.999702	protein_coding
ENSMUSG00000005470	Asf1b	-0.00725918	0.999702	protein_coding
ENSMUSG00000005481	Ddx39a	-0.0609412	0.999702	protein_coding
ENSMUSG00000005483	Dnajb1	0.259549	0.999702	protein_coding
ENSMUSG00000005493	Msh4	-0.272028	0.999702	protein_coding
ENSMUSG00000005501	Usp40	-0.0155634	0.999702	protein_coding
ENSMUSG00000005503	Evx1	0.212598	0.999702	protein_coding
ENSMUSG00000005505	Kbtbd4	0.155014	0.999702	protein_coding
ENSMUSG00000005506	Celf1	-0.0153278	0.999702	protein_coding
ENSMUSG00000005510	Ndufs3	-0.222905	0.999702	protein_coding
ENSMUSG00000005514	Por	0.0842659	0.999702	protein_coding
ENSMUSG00000005533	Igf1r	0.313641	0.999702	protein_coding
ENSMUSG00000005534	Insr	-0.0292952	0.999702	protein_coding
ENSMUSG00000005540	Fcer2a	0.651812	0.999702	protein_coding
ENSMUSG00000005553	Atp4a	0.586636	0.999702	protein_coding
ENSMUSG00000005566	Trim28	-0.0729705	0.999702	protein_coding
ENSMUSG00000005575	Ube2m	-0.0256866	0.999702	protein_coding
ENSMUSG00000005580	Adcy9	0.458798	0.999702	protein_coding
ENSMUSG00000005583	Mef2c	0.3698	0.999702	protein_coding
ENSMUSG00000005609	Ctr9	-0.235613	0.999702	protein_coding
ENSMUSG00000005610	Eif4g2	-0.0205646	0.999702	protein_coding
ENSMUSG00000005611	Irag1	-1.61554	0.999702	protein_coding
ENSMUSG00000005615	Pcyt1a	0.377392	0.999702	protein_coding
ENSMUSG00000005621	Zfp592	0.187181	0.999702	protein_coding
ENSMUSG00000005625	Psmd4	-0.0569425	0.999702	protein_coding
ENSMUSG00000005628	Tmod4	-0.288335	0.999702	protein_coding
ENSMUSG00000005640	Insrr	-0.607752	0.999702	protein_coding
ENSMUSG00000005649	Cabp5	0.212598	0.999702	protein_coding
ENSMUSG00000005656	Snx6	-0.287609	0.999702	protein_coding
ENSMUSG00000005667	Mthfd2	0.663383	0.999702	protein_coding
ENSMUSG00000005672	Kit	-0.687098	0.999702	protein_coding
ENSMUSG00000005674	Tomm40l	-0.721489	0.999702	protein_coding
ENSMUSG00000005682	Pan2	0.0840156	0.999702	protein_coding
ENSMUSG00000005683	Cs	-0.008306	0.999702	protein_coding
ENSMUSG00000005686	Ampd3	-0.34304	0.999702	protein_coding
ENSMUSG00000005687	Bcas2	-0.269977	0.999702	protein_coding
ENSMUSG00000005698	Ctcf	-0.171416	0.999702	protein_coding
ENSMUSG00000005699	Pard6a	-0.154814	0.999702	protein_coding
ENSMUSG00000005705	Agrp	-0.670204	0.999702	protein_coding
ENSMUSG00000005716	Pvalb	0.601594	0.999702	protein_coding
ENSMUSG00000005718	Tfap4	-0.30791	0.999702	protein_coding
ENSMUSG00000005732	Ranbp1	-0.409794	0.999702	protein_coding
ENSMUSG00000005763	Cd247	0.370023	0.999702	protein_coding
ENSMUSG00000005774	Rfx5	-0.0511277	0.999702	protein_coding
ENSMUSG00000005779	Psmb4	-0.0161273	0.999702	protein_coding
ENSMUSG00000005802	Slc30a4	0.179847	0.999702	protein_coding
ENSMUSG00000005803	Sqor	-0.161634	0.999702	protein_coding
ENSMUSG00000005804	Bloc1s6	0.217828	0.999702	protein_coding
ENSMUSG00000005813	Metap1	-0.217566	0.999702	protein_coding
ENSMUSG00000005823	Gpr108	0.0511266	0.999702	protein_coding
ENSMUSG00000005846	Rsl1d1	-0.00444705	0.999702	protein_coding
ENSMUSG00000005864	Cnga2	-0.607752	0.999702	protein_coding
ENSMUSG00000005871	Apc	0.168876	0.999702	protein_coding
ENSMUSG00000005873	Reep5	-0.0244525	0.999702	protein_coding
ENSMUSG00000005881	Ergic3	0.0351469	0.999702	protein_coding
ENSMUSG00000005882	Uqcc1	-0.257169	0.999702	protein_coding
ENSMUSG00000005883	Spo11	2.26413	0.999702	protein_coding
ENSMUSG00000005886	Ncoa2	0.17596	0.999702	protein_coding
ENSMUSG00000005892	Trh	1.22034	0.999702	protein_coding
[truncated: 32,502 more rows]
