# Supplementary material for: Lymphocyte deficiency alters the transcriptomes of oligodendrocytes, but not astrocytes or microglia
Source: PLoS One. 2023 Feb 24;18(2):e0279736. doi: 10.1371/journal.pone.0279736 (PMC9956607; doi:10.1371/journal.pone.0279736)
Supplement: S3 File — Differential gene expression analysis results comparing glia (astrocytes, microglia, oligodendrocytes, and OPCs) from females vs. males. (XLSX) [file pone.0279736.s003.xlsx]

## Sheet: Oligodendrocyte
Ensembl ID	Gene Name	Log2(FoldChange male over female)	adjusted p	biotype
ENSMUSG00000086503	Xist	-8.59474	2.05602e-149	lncRNA
ENSMUSG00000098731	Mir7027	-23.648	1.55037e-26	miRNA
ENSMUSG00000090232	Gm16132	-23.253	1.77561e-19	lncRNA
ENSMUSG00000089697	Gm15947	-23.261	6.39e-19	lncRNA
ENSMUSG00000031492	Chrnb3	-23.1089	2.34621e-18	protein_coding
ENSMUSG00000056673	Kdm5d	7.08951	3.14442e-13	protein_coding
ENSMUSG00000082968	Gm14581	-23.029	1.08261e-12	processed_pseudogene
ENSMUSG00000021565	Slc6a19	-23.006	1.3743e-12	protein_coding
ENSMUSG00000110236	Gm40493	-22.8821	8.31351e-12	lncRNA
ENSMUSG00000047394	Odf3b	-22.5812	6.89344e-10	protein_coding
ENSMUSG00000069045	Ddx3y	8.99738	8.59281e-10	protein_coding
ENSMUSG00000069049	Eif2s3y	9.00899	1.7566e-09	protein_coding
ENSMUSG00000093682	Gm20681	-22.4223	1.62422e-08	lncRNA
ENSMUSG00000068457	Uty	8.39407	7.93742e-08	protein_coding
ENSMUSG00000099825	1810012K16Rik	-23.9974	9.56766e-08	lncRNA
ENSMUSG00000085799	Gm6963	-22.0863	4.62319e-07	processed_pseudogene
ENSMUSG00000064399	Gm23629	-22.0396	7.31405e-07	snRNA
ENSMUSG00000028893	Sesn2	6.12305	9.39779e-07	protein_coding
ENSMUSG00000033177	Tmprss7	-6.75262	1.16857e-06	protein_coding
ENSMUSG00000110269	Gm45258	-21.9864	1.57787e-06	TEC
ENSMUSG00000113101	Gm33424	-21.9864	1.57787e-06	lncRNA
ENSMUSG00000097372	Gm26876	-21.9161	2.52293e-06	lncRNA
ENSMUSG00000058925	Ccdc192	-21.8735	2.56682e-06	protein_coding
ENSMUSG00000115111	Gm4632	-21.8546	2.56682e-06	lncRNA
ENSMUSG00000112056	Gm48181	-21.8108	2.65293e-06	TEC
ENSMUSG00000021999	Cpb2	-21.7182	2.86726e-06	protein_coding
ENSMUSG00000084058	Gm15263	-21.7182	2.86726e-06	processed_pseudogene
ENSMUSG00000020401	Fam71b	-21.6804	2.94673e-06	protein_coding
ENSMUSG00000021214	Akr1c18	-21.5805	3.24688e-06	protein_coding
ENSMUSG00000114880	Gm49098	-21.5805	3.24688e-06	TEC
ENSMUSG00000098707	Gm27236	-21.5247	3.44832e-06	processed_pseudogene
ENSMUSG00000034427	Myo15b	-21.455	3.75012e-06	protein_coding
ENSMUSG00000054418	2900041M22Rik	-21.3827	3.97814e-06	lncRNA
ENSMUSG00000116762	Gm46560	-21.3827	3.97814e-06	lncRNA
ENSMUSG00000111657	Gm31592	-21.2318	4.44794e-06	lncRNA
ENSMUSG00000113303	4930423D22Rik	-21.2318	4.44794e-06	lncRNA
ENSMUSG00000117487	Gm50062	-21.2318	4.44794e-06	lncRNA
ENSMUSG00000029270	Dipk1a	6.24144	4.44794e-06	protein_coding
ENSMUSG00000054072	Iigp1	18.9053	4.44794e-06	protein_coding
ENSMUSG00000046196	Ttc39d	-21.1546	4.47612e-06	protein_coding
ENSMUSG00000081964	Gm11873	-21.1546	4.47612e-06	processed_pseudogene
ENSMUSG00000086425	F730016J06Rik	-21.1546	4.47612e-06	lncRNA
ENSMUSG00000092522	Gm20389	-21.1546	4.47612e-06	lncRNA
ENSMUSG00000099879	Gm29123	-21.1546	4.47612e-06	lncRNA
ENSMUSG00000055416	Fam136b-ps	-20.9503	5.5943e-06	processed_pseudogene
ENSMUSG00000091381	Vmn2r83	-20.9503	5.5943e-06	protein_coding
ENSMUSG00000100603	1700129L04Rik	-20.9503	5.5943e-06	lncRNA
ENSMUSG00000105283	Gm33370	-20.9503	5.5943e-06	lncRNA
ENSMUSG00000107457	Gm19173	-20.9503	5.5943e-06	processed_pseudogene
ENSMUSG00000045238	A730035I17Rik	-20.7309	7.64109e-06	lncRNA
ENSMUSG00000084192	Gm13282	-20.7309	7.64109e-06	unprocessed_pseudogene
ENSMUSG00000049225	Pdp1	-2.40283	8.14371e-06	protein_coding
ENSMUSG00000089489	Gm24732	-20.6336	8.28748e-06	snRNA
ENSMUSG00000094226	Gm21759	-20.6336	8.28748e-06	processed_pseudogene
ENSMUSG00000108990	Gm44648	-20.6336	8.28748e-06	processed_pseudogene
ENSMUSG00000093763	Mir5626	-20.4747	1.01193e-05	miRNA
ENSMUSG00000100029	D7Ertd128e	-20.4747	1.01193e-05	lncRNA
ENSMUSG00000106050	Ass-ps1	-20.4747	1.01193e-05	processed_pseudogene
ENSMUSG00000034690	Nlrp4c	-20.3494	1.13719e-05	protein_coding
ENSMUSG00000039396	Neil3	-20.3494	1.13719e-05	protein_coding
ENSMUSG00000082561	Gm15580	-20.3494	1.13719e-05	processed_pseudogene
ENSMUSG00000109366	Gm44698	-20.3494	1.13719e-05	lncRNA
ENSMUSG00000049571	Cfap46	-4.78566	1.13719e-05	protein_coding
ENSMUSG00000015242	Nipsnap3a	-20.2305	1.18561e-05	protein_coding
ENSMUSG00000025090	Ccdc172	-20.2305	1.18561e-05	protein_coding
ENSMUSG00000039865	Slc44a3	-20.2305	1.18561e-05	protein_coding
ENSMUSG00000048284	Tas2r126	-20.2305	1.18561e-05	protein_coding
ENSMUSG00000086029	Pax6os1	-20.2305	1.18561e-05	lncRNA
ENSMUSG00000096537	Fam240b	-20.2305	1.18561e-05	protein_coding
ENSMUSG00000097640	Gm20033	-20.2305	1.18561e-05	lncRNA
ENSMUSG00000110962	Gm47062	-20.2305	1.18561e-05	unprocessed_pseudogene
ENSMUSG00000114329	Gm30489	-20.2305	1.18561e-05	lncRNA
ENSMUSG00000114715	Gm34471	-20.2305	1.18561e-05	lncRNA
ENSMUSG00000021506	Pitx1	-20.1073	1.34928e-05	protein_coding
ENSMUSG00000042821	Snai1	-20.1073	1.34928e-05	protein_coding
ENSMUSG00000112165	Gm48851	-20.1073	1.34928e-05	processed_pseudogene
ENSMUSG00000114305	Gm48437	-20.1073	1.34928e-05	TEC
ENSMUSG00000117158	Gm49866	-20.1073	1.34928e-05	processed_pseudogene
ENSMUSG00000028536	2610528J11Rik	-19.9676	1.47475e-05	protein_coding
ENSMUSG00000055976	Cldn23	-19.9676	1.47475e-05	protein_coding
ENSMUSG00000061126	Cyp4f39	-19.9676	1.47475e-05	protein_coding
ENSMUSG00000064580	Gm25134	-19.9676	1.47475e-05	snRNA
ENSMUSG00000069132	Nxph2	-19.9676	1.47475e-05	protein_coding
ENSMUSG00000099381	Gm18303	-19.9676	1.47475e-05	processed_pseudogene
ENSMUSG00000105730	Gm43838	-19.9676	1.47475e-05	lncRNA
ENSMUSG00000111246	4930517E14Rik	-19.9676	1.47475e-05	lncRNA
ENSMUSG00000114537	Gm48569	-19.9676	1.47475e-05	TEC
ENSMUSG00000114760	Gm48006	-19.9676	1.47475e-05	lncRNA
ENSMUSG00000117235	Gm49938	-19.9676	1.47475e-05	lncRNA
ENSMUSG00000026468	Lhx4	-19.8135	1.5214e-05	protein_coding
ENSMUSG00000028539	Artn	-19.8135	1.5214e-05	protein_coding
ENSMUSG00000030730	Atp2a1	-19.8135	1.5214e-05	protein_coding
ENSMUSG00000076922	Traj6	-19.8135	1.5214e-05	TR_J_gene
ENSMUSG00000080807	Gm13117	-19.8135	1.5214e-05	processed_pseudogene
ENSMUSG00000085576	Dpy19l2	-19.8135	1.5214e-05	protein_coding
ENSMUSG00000087011	Gm12930	-19.8135	1.5214e-05	lncRNA
ENSMUSG00000097362	Gm26544	-19.8135	1.5214e-05	lncRNA
ENSMUSG00000100393	Gm29491	-19.8135	1.5214e-05	lncRNA
ENSMUSG00000104672	Gm43665	-19.8135	1.5214e-05	TEC
ENSMUSG00000105443	Gm43837	-19.8135	1.5214e-05	lncRNA
ENSMUSG00000106456	Gm9678	-19.8135	1.5214e-05	unprocessed_pseudogene
ENSMUSG00000107559	Gm44193	-19.8135	1.5214e-05	TEC
ENSMUSG00000108429	Gm44603	-19.8135	1.5214e-05	processed_pseudogene
ENSMUSG00000108721	Gm44721	-19.8135	1.5214e-05	TEC
ENSMUSG00000110813	Gm31497	-19.8135	1.5214e-05	lncRNA
ENSMUSG00000111047	Gm4780	-19.8135	1.5214e-05	transcribed_processed_pseudogene
ENSMUSG00000118031	Gm19956	-19.8135	1.5214e-05	lncRNA
ENSMUSG00002075557		-19.8135	1.5214e-05	misc_RNA
ENSMUSG00000032128	Robo3	-3.37849	1.5214e-05	protein_coding
ENSMUSG00000070327	Rnf213	-2.09179	1.5214e-05	protein_coding
ENSMUSG00000041287	Sox15	-19.6364	1.88935e-05	protein_coding
ENSMUSG00000064761	Gm23514	-19.6364	1.88935e-05	snoRNA
ENSMUSG00000077581	Gm24373	-19.6364	1.88935e-05	snoRNA
ENSMUSG00000084308	Gm14593	-19.6364	1.88935e-05	processed_pseudogene
ENSMUSG00000087192	Lexis1	-19.6364	1.88935e-05	lncRNA
ENSMUSG00000110574	Gm21112	-19.6364	1.88935e-05	processed_pseudogene
ENSMUSG00002076568		-19.6364	1.88935e-05	snoRNA
ENSMUSG00000085026	Srrm3os	-6.71082	1.92803e-05	lncRNA
ENSMUSG00000027485	Bpifb1	-19.4358	2.34829e-05	protein_coding
ENSMUSG00000054892	Txk	-19.4358	2.34829e-05	protein_coding
ENSMUSG00000060787	Olfr464	-19.4358	2.34829e-05	protein_coding
ENSMUSG00000064672	Gm22806	-19.4358	2.34829e-05	snoRNA
ENSMUSG00000065577	Mir329	-19.4358	2.34829e-05	miRNA
ENSMUSG00000087947	Gm24249	-19.4358	2.34829e-05	snRNA
ENSMUSG00000089844	A530032D15Rik	-19.4358	2.34829e-05	protein_coding
ENSMUSG00000106227	Gm43464	-19.4358	2.34829e-05	lncRNA
ENSMUSG00000110194	Gm7192	-19.4358	2.34829e-05	processed_pseudogene
ENSMUSG00002076778		-19.4358	2.34829e-05	snoRNA
ENSMUSG00002076812		-19.4358	2.34829e-05	miRNA
ENSMUSG00000083691	Gm14465	19.2699	4.82582e-05	processed_pseudogene
ENSMUSG00000027489	Necab3	-3.31797	6.82142e-05	protein_coding
ENSMUSG00000115007	5830448L01Rik	-5.9586	0.000100333	lncRNA
ENSMUSG00000035681	Kcnc2	-1.76672	0.000101936	protein_coding
ENSMUSG00000038648	Creb3l2	1.92635	0.000179029	protein_coding
ENSMUSG00000109984	Gm38948	-6.71731	0.000189834	lncRNA
ENSMUSG00000108084	Gm7932	7.34752	0.000198089	lncRNA
ENSMUSG00000039254	Pomt1	3.03131	0.000199894	protein_coding
ENSMUSG00000020374	Rasgef1c	-4.55006	0.000223303	protein_coding
ENSMUSG00000027198	Ext2	3.11064	0.000223303	protein_coding
ENSMUSG00000022009	Nufip1	-3.21676	0.000248496	protein_coding
ENSMUSG00000020092	Pald1	3.91266	0.000249706	protein_coding
ENSMUSG00000059842	Zfp341	-4.64412	0.000259893	protein_coding
ENSMUSG00000022160	Mettl3	3.04592	0.000318626	protein_coding
ENSMUSG00000029135	Fosl2	1.94786	0.000412295	protein_coding
ENSMUSG00000050732	Vamp8	4.74918	0.000422875	protein_coding
ENSMUSG00000109387	Gm45182	-3.12894	0.000617371	TEC
ENSMUSG00000109363	Gm44668	4.52637	0.000621699	TEC
ENSMUSG00000055799	Tcf7l1	6.7447	0.000622163	protein_coding
ENSMUSG00000075012	Fjx1	-2.63279	0.000641256	protein_coding
ENSMUSG00000097902	Gm26531	5.15958	0.000647775	lncRNA
ENSMUSG00000052920	Prkg1	-2.78799	0.000694461	protein_coding
ENSMUSG00000042608	Stk40	2.24983	0.000744885	protein_coding
ENSMUSG00000048833	Slc39a9	-1.77595	0.000772637	protein_coding
ENSMUSG00000110993	Gm47963	6.19797	0.000823408	TEC
ENSMUSG00000041355	Ssr2	2.96001	0.000887308	protein_coding
ENSMUSG00000035783	Acta2	-4.79769	0.000972605	protein_coding
ENSMUSG00000041577	Prelp	-4.87674	0.0010628	protein_coding
ENSMUSG00000059554	Ccdc28a	-2.83141	0.0011208	protein_coding
ENSMUSG00000107549	Gm43961	7.97993	0.0011663	TEC
ENSMUSG00000026544	Dusp23	-5.9065	0.00135451	protein_coding
ENSMUSG00000054976	Nyap2	-1.73462	0.00135451	protein_coding
ENSMUSG00000101219	Gm20302	-7.44362	0.00149397	processed_pseudogene
ENSMUSG00000048970	C1galt1c1	2.12995	0.00179552	protein_coding
ENSMUSG00000107436	Gm44416	7.36739	0.00187143	TEC
ENSMUSG00000028184	Adgrl2	-1.63107	0.00187309	protein_coding
ENSMUSG00000057788	Ddx49	3.88668	0.0019954	protein_coding
ENSMUSG00000102581	Gm37443	3.41265	0.00200459	TEC
ENSMUSG00000118202	C030017B01Rik	-2.84087	0.00207499	lncRNA
ENSMUSG00000031671	Setd6	-2.19151	0.0023332	protein_coding
ENSMUSG00000020435	Osbp2	-1.56098	0.00252609	protein_coding
ENSMUSG00000025332	Kdm5c	-1.20062	0.00262739	protein_coding
ENSMUSG00000001334	Fndc5	-1.90853	0.00280374	protein_coding
ENSMUSG00000039461	Tcta	2.74702	0.00310364	protein_coding
ENSMUSG00000029634	Rnf6	-1.44112	0.00320077	protein_coding
ENSMUSG00000046192	Iqub	-5.07468	0.00329108	protein_coding
ENSMUSG00000002741	Ykt6	1.80388	0.00329108	protein_coding
ENSMUSG00000047021	Cfap65	7.31798	0.00383932	protein_coding
ENSMUSG00000113472	Gm47602	4.69708	0.00388427	TEC
ENSMUSG00000067028	Cntnap5b	-2.38476	0.00399123	protein_coding
ENSMUSG00000039114	Nrn1	-2.77868	0.0040245	protein_coding
ENSMUSG00000098210	Gm5224	-7.10421	0.00454226	processed_pseudogene
ENSMUSG00000042569	Dhrs7b	2.82883	0.00481905	protein_coding
ENSMUSG00000034063	4930590J08Rik	6.34692	0.00492547	protein_coding
ENSMUSG00000090628	Gm17083	6.78897	0.00493436	processed_pseudogene
ENSMUSG00000066637	Ttc32	6.74268	0.00587443	protein_coding
ENSMUSG00000032109	Nlrx1	-5.69519	0.0059069	protein_coding
ENSMUSG00000038291	Snx25	2.08994	0.00591665	protein_coding
ENSMUSG00000108489	Gm45025	-6.28642	0.0059278	lncRNA
ENSMUSG00000021179	Nrde2	4.08446	0.00600368	protein_coding
ENSMUSG00000107846	Gm43963	6.58168	0.00604334	TEC
ENSMUSG00000024410	Rmc1	1.75294	0.00612049	protein_coding
ENSMUSG00000079737	3110001I22Rik	6.81944	0.00614965	protein_coding
ENSMUSG00000042589	Cux2	-1.08988	0.00622718	protein_coding
ENSMUSG00000053545	6430503K07Rik	6.75699	0.00637273	lncRNA
ENSMUSG00000041789	2700046A07Rik	-7.59617	0.00651482	lncRNA
ENSMUSG00000041679	Lrrc29	-5.94105	0.00651482	protein_coding
ENSMUSG00000022617	Chkb	-5.6155	0.00651482	protein_coding
ENSMUSG00000010066	Cacna2d2	-2.97532	0.00668388	protein_coding
ENSMUSG00000097899	Gm16894	7.13898	0.00668388	lncRNA
ENSMUSG00000030602	Pak4	3.2135	0.00689144	protein_coding
ENSMUSG00000000308	Ckmt1	-2.02509	0.00690167	protein_coding
ENSMUSG00000043153	Crppa	2.36449	0.00699623	protein_coding
ENSMUSG00000025086	Trub1	-2.17687	0.00713429	protein_coding
ENSMUSG00000044667	Plppr4	-1.55837	0.00713429	protein_coding
ENSMUSG00000109314	Gm44699	6.2878	0.00721757	lncRNA
ENSMUSG00000026259	Ngef	-1.96547	0.00724172	protein_coding
ENSMUSG00000043301	Kcnj6	-2.44901	0.00742157	protein_coding
ENSMUSG00000027784	Ppm1l	-1.27049	0.00742157	protein_coding
ENSMUSG00000047854	Stx19	6.49302	0.0075062	protein_coding
ENSMUSG00000115073	Gm49283	-6.15154	0.00763779	TEC
ENSMUSG00000025477	Inpp5a	1.47565	0.00772816	protein_coding
ENSMUSG00000021823	Vcl	1.49894	0.00787752	protein_coding
ENSMUSG00000042938	Gm14117	-3.8116	0.00827629	processed_pseudogene
ENSMUSG00000032503	Arpp21	-1.18192	0.00832889	protein_coding
ENSMUSG00000010392	Gosr1	1.82339	0.00839853	protein_coding
ENSMUSG00000020520	Galnt10	2.21073	0.00851001	protein_coding
ENSMUSG00000036073	Galt	-2.45387	0.00889541	protein_coding
ENSMUSG00000000028	Cdc45	-6.8556	0.00890944	protein_coding
ENSMUSG00000043964	Orai3	-2.5912	0.00892493	protein_coding
ENSMUSG00000105543	Gm43169	-3.68017	0.00933617	TEC
ENSMUSG00000024647	Cbln2	-3.74132	0.00958955	protein_coding
ENSMUSG00000026632	Tatdn3	-2.85977	0.00958955	protein_coding
ENSMUSG00000011658	Fuz	6.10145	0.00958955	protein_coding
ENSMUSG00000048915	Efna5	-2.52101	0.00961636	protein_coding
ENSMUSG00000062760	Shisal1	1.49382	0.01002	protein_coding
ENSMUSG00000069206	Zfp874a	2.28196	0.0100295	protein_coding
ENSMUSG00000036155	Mgat5	-1.21187	0.0102848	protein_coding
ENSMUSG00000030924	Rexo5	5.85294	0.0103966	protein_coding
ENSMUSG00000032513	Gorasp1	3.09123	0.0104285	protein_coding
ENSMUSG00000025352	Gdf11	2.14677	0.0104402	protein_coding
ENSMUSG00000028245	Nsmaf	-1.87695	0.0104603	protein_coding
ENSMUSG00000025484	Bet1l	3.35312	0.0104603	protein_coding
ENSMUSG00000027962	Vcam1	3.9029	0.0104603	protein_coding
ENSMUSG00000097727	F630040K05Rik	6.25976	0.0104603	lncRNA
ENSMUSG00000020639	Pfn4	4.53754	0.0104797	protein_coding
ENSMUSG00000085401	Slc39a1-ps	-7.42484	0.0106165	processed_pseudogene
ENSMUSG00000004707	Ly9	-6.49498	0.0108045	protein_coding
ENSMUSG00000018648	Dusp14	-4.81275	0.0108158	protein_coding
ENSMUSG00000046818	Ddit4l	-3.61241	0.0108831	protein_coding
ENSMUSG00000029687	Ezh2	-1.49131	0.0108831	protein_coding
ENSMUSG00000070880	Gad1	-2.31256	0.0108903	protein_coding
ENSMUSG00000048304	Slitrk3	-1.91536	0.0108903	protein_coding
ENSMUSG00000086308	G630016G05Rik	6.89002	0.0114404	lncRNA
ENSMUSG00000002320	Tm9sf1	2.80085	0.0116978	protein_coding
ENSMUSG00000020493	Prr11	4.32346	0.01181	protein_coding
ENSMUSG00000091191	Gm17334	7.01327	0.0125913	TEC
ENSMUSG00000102780	Gm38253	6.73697	0.0126071	TEC
ENSMUSG00000048186	Bend7	7.25432	0.0136984	protein_coding
ENSMUSG00000020866	Cacna1g	-1.74249	0.013895	protein_coding
ENSMUSG00000057715	A830018L16Rik	-1.56465	0.013939	protein_coding
ENSMUSG00000023030	Slc11a2	1.37012	0.0141608	protein_coding
ENSMUSG00000024909	Efemp2	5.15197	0.0145538	protein_coding
ENSMUSG00000027335	Adra1d	-5.22507	0.0146253	protein_coding
ENSMUSG00000026404	Ddx59	2.65653	0.0148442	protein_coding
ENSMUSG00000045629	Sh3tc2	3.94664	0.0153303	protein_coding
ENSMUSG00000030235	Slco1c1	-2.78709	0.0156397	protein_coding
ENSMUSG00000039145	Camk1d	-1.10749	0.0157134	protein_coding
ENSMUSG00000031778	Cx3cl1	-1.57891	0.0157857	protein_coding
ENSMUSG00000078958	Atp6ap1l	-10.0249	0.0160552	protein_coding
ENSMUSG00000072115	Ang	4.96688	0.0160552	protein_coding
ENSMUSG00000022681	Ntan1	-1.71353	0.0167828	protein_coding
ENSMUSG00000061393	Acvr2b	-2.89535	0.0170431	protein_coding
ENSMUSG00000054622	D730045B01Rik	6.41427	0.0170431	lncRNA
ENSMUSG00000000134	Tfe3	2.3676	0.0172613	protein_coding
ENSMUSG00000038141	Tmem181a	-1.45593	0.0173875	protein_coding
ENSMUSG00000015478	Rnf5	1.99145	0.0177693	protein_coding
ENSMUSG00000108042	B130021K23Rik	4.20397	0.0179678	TEC
ENSMUSG00000028012	Rrh	-7.01969	0.0180415	protein_coding
ENSMUSG00000045053	Kcng3	-3.48342	0.0180415	protein_coding
ENSMUSG00000078652	Psme3	1.94669	0.0180415	protein_coding
ENSMUSG00000031723	Txnl4b	2.99878	0.0180415	protein_coding
ENSMUSG00000036923	Stox1	-4.72879	0.0185357	protein_coding
ENSMUSG00000032267	Usp28	-1.69595	0.0185357	protein_coding
ENSMUSG00000047649	Cd3eap	4.88574	0.0185357	protein_coding
ENSMUSG00000029359	Tesc	-2.71059	0.0186562	protein_coding
ENSMUSG00000030056	Isy1	2.30734	0.0187273	protein_coding
ENSMUSG00000030341	Tnfrsf1a	3.29432	0.0192222	protein_coding
ENSMUSG00000028088	Fmo5	-3.62982	0.01969	protein_coding
ENSMUSG00000021707	Dhfr	-2.34897	0.0201373	protein_coding
ENSMUSG00000045948	Mrps12	-1.88649	0.0201373	protein_coding
ENSMUSG00000058975	Kcnc1	-1.31458	0.0201373	protein_coding
ENSMUSG00000034055	Phka1	2.02086	0.0205639	protein_coding
ENSMUSG00000002346	Slc25a42	1.69554	0.0208094	protein_coding
ENSMUSG00000110368	Gm45518	-4.09233	0.0209576	lncRNA
ENSMUSG00000102697	Pcdhac2	-2.24487	0.0211562	protein_coding
ENSMUSG00000027109	Sp3	1.1079	0.0211562	protein_coding
ENSMUSG00000014782	Plekhg4	-6.45786	0.021301	protein_coding
ENSMUSG00000051346	Spryd4	-4.93043	0.0213117	protein_coding
ENSMUSG00000013846	St3gal1	1.4915	0.0213117	protein_coding
ENSMUSG00000025429	Pstpip2	1.73316	0.0213117	protein_coding
ENSMUSG00000044026	Slc35g1	4.73784	0.0213117	protein_coding
ENSMUSG00000117792	4930588A03Rik	-6.24677	0.0214946	lncRNA
ENSMUSG00000045216	Hs6st1	1.68465	0.0214946	protein_coding
ENSMUSG00000038233	Gask1a	4.9299	0.0214946	protein_coding
ENSMUSG00000079260	Tmppe	5.73081	0.0214946	protein_coding
ENSMUSG00000049176	Frmpd4	-1.67775	0.021725	protein_coding
ENSMUSG00000027313	Chac1	7.08202	0.021893	protein_coding
ENSMUSG00000084575	Gm23656	-6.83143	0.0229055	snRNA
ENSMUSG00000110187	Gm45496	-6.37256	0.0229055	TEC
ENSMUSG00000045519	Zfp560	3.62338	0.0229718	protein_coding
ENSMUSG00000044250	Pced1b	-3.99331	0.023215	protein_coding
ENSMUSG00000022204	Ngdn	1.85438	0.0238404	protein_coding
ENSMUSG00000106408	Gm43321	6.36792	0.0238476	TEC
ENSMUSG00000006728	Cdk4	1.72285	0.0240814	protein_coding
ENSMUSG00000115543	B230362B09Rik	4.73487	0.0240814	TEC
ENSMUSG00000036822	Topors	1.71919	0.0244337	protein_coding
ENSMUSG00000041773	Enc1	-1.36979	0.0246368	protein_coding
ENSMUSG00000025036	Sfxn2	2.16599	0.0246368	protein_coding
ENSMUSG00000026708	Cenpl	6.4243	0.0246368	protein_coding
ENSMUSG00000029804	Herc3	-1.42135	0.0246406	protein_coding
ENSMUSG00000028461	Ccdc107	4.28849	0.0246406	protein_coding
ENSMUSG00000030104	Edem1	1.76747	0.0246485	protein_coding
ENSMUSG00000037465	Klf10	1.49736	0.0251002	protein_coding
ENSMUSG00000044968	Napepld	2.1796	0.0251002	protein_coding
ENSMUSG00000035828	Pim3	1.40604	0.0251949	protein_coding
ENSMUSG00000113842	Gm48138	3.69184	0.0251949	TEC
ENSMUSG00000005397	Nid1	5.49338	0.0251949	protein_coding
ENSMUSG00000105355	Gm40117	6.86361	0.0251949	lncRNA
ENSMUSG00000054733	Msra	-1.66197	0.0253516	protein_coding
ENSMUSG00000105791	Gm43341	-4.81634	0.0253591	TEC
ENSMUSG00000048755	Mcat	-2.80559	0.0258999	protein_coding
ENSMUSG00000029213	Commd8	1.67683	0.0258999	protein_coding
ENSMUSG00000033545	Znrf1	1.74456	0.0258999	protein_coding
ENSMUSG00000073856	Iqck	1.821	0.0258999	protein_coding
ENSMUSG00000032192	Gnb5	-1.59532	0.0263419	protein_coding
ENSMUSG00000097563	Gm26638	-4.14311	0.02642	lncRNA
ENSMUSG00000090387	Gm17056	4.8021	0.0265603	lncRNA
ENSMUSG00000064215	Ifi27	1.86131	0.0266286	protein_coding
ENSMUSG00000006095	Tbcb	1.08357	0.0269971	protein_coding
ENSMUSG00000032312	Csk	3.27077	0.0282087	protein_coding
ENSMUSG00000025782	Taf3	1.78931	0.0286317	protein_coding
ENSMUSG00000035208	Slfn8	-4.2485	0.0286506	protein_coding
ENSMUSG00000025855	Prkar1b	-1.54755	0.0286506	protein_coding
ENSMUSG00000031371	Haus7	5.466	0.0286506	protein_coding
ENSMUSG00000107728	Gm38910	-7.04907	0.0287612	lncRNA
ENSMUSG00000050064	Zfp697	-1.6404	0.0288119	protein_coding
ENSMUSG00000047606	Ankrd34c	-3.5016	0.0289391	protein_coding
ENSMUSG00000032366	Tpm1	-1.25351	0.0289391	protein_coding
ENSMUSG00000007476	Lrrc8a	2.28478	0.0289391	protein_coding
ENSMUSG00000027952	Pmvk	1.8879	0.0289414	protein_coding
ENSMUSG00000028906	Epb41	1.53204	0.0296286	protein_coding
ENSMUSG00000085601	Meiosin	3.48248	0.0296286	protein_coding
ENSMUSG00000025192	Entpd7	2.61502	0.0297664	protein_coding
ENSMUSG00000054034	Tceal5	-2.38926	0.0297734	protein_coding
ENSMUSG00000113003	Gm47138	3.59815	0.0297734	TEC
ENSMUSG00000058979	Hdhd5	3.83959	0.0297734	protein_coding
ENSMUSG00000053684	BC048403	4.97196	0.0297734	protein_coding
ENSMUSG00000109648	Svet1	-3.55424	0.0302928	TEC
ENSMUSG00000022217	Emc9	3.62968	0.0304243	protein_coding
ENSMUSG00000037979	Ccdc92	-1.17224	0.031731	protein_coding
ENSMUSG00000022371	Col14a1	-6.81987	0.0318969	protein_coding
ENSMUSG00000035172	Plekhh3	-2.53941	0.0320175	protein_coding
ENSMUSG00000085181	Gm12709	-3.84139	0.0323762	lncRNA
ENSMUSG00000023025	Larp4	1.15156	0.0323762	protein_coding
ENSMUSG00000024677	Ms4a6b	-3.82838	0.0326057	protein_coding
ENSMUSG00000082915	Gm15240	-6.50632	0.0326521	processed_pseudogene
ENSMUSG00000085385	Snhg17	4.00761	0.0328528	lncRNA
ENSMUSG00000052676	Zmat1	-1.9313	0.0331091	protein_coding
ENSMUSG00000051855	Mest	-1.37757	0.0334464	protein_coding
ENSMUSG00000038173	Enpp6	1.10531	0.0334984	protein_coding
ENSMUSG00000102323	Gm37790	-6.82558	0.0335957	TEC
ENSMUSG00000050332	Amer1	-2.42451	0.0335957	protein_coding
ENSMUSG00000022802	Lmln	3.51062	0.0335957	protein_coding
ENSMUSG00000044471	Lncpint	1.44336	0.0341533	lncRNA
ENSMUSG00000021508	Cxcl14	-1.62419	0.0342164	protein_coding
ENSMUSG00000026854	Usp20	-1.55225	0.0342164	protein_coding
ENSMUSG00000029373	Pf4	3.64524	0.0344238	protein_coding
ENSMUSG00000102891	Gm19114	-4.52517	0.0349033	processed_pseudogene
ENSMUSG00000062743	Zfp677	6.83924	0.0351968	protein_coding
ENSMUSG00000070304	Scn2b	-1.17826	0.03521	protein_coding
ENSMUSG00000059851	Kmt5c	2.24701	0.0352281	protein_coding
ENSMUSG00000103506	Gm38376	6.63157	0.0353022	TEC
ENSMUSG00000086043	Gm12473	-5.25858	0.0353426	lncRNA
ENSMUSG00000049300	Prmt6	2.49579	0.0354594	protein_coding
ENSMUSG00000031993	Snx19	2.04293	0.0361286	protein_coding
ENSMUSG00000028683	Eif2b3	3.02587	0.0363385	protein_coding
ENSMUSG00000027615	Hps3	-1.38083	0.0363964	protein_coding
ENSMUSG00000084960	B430010I23Rik	4.86439	0.0368861	lncRNA
ENSMUSG00000037692	Ahdc1	-1.93848	0.0377368	protein_coding
ENSMUSG00000046169	Adamts6	-1.23339	0.0377368	protein_coding
ENSMUSG00000032193	Ldlr	1.49213	0.0377368	protein_coding
ENSMUSG00000043501	Lgals2	4.48825	0.0382393	protein_coding
ENSMUSG00000023186	Vwa5a	2.31956	0.0385466	protein_coding
ENSMUSG00000107023	Gm42715	-3.85574	0.0390706	protein_coding
ENSMUSG00000031883	Car7	-3.20492	0.0390706	protein_coding
ENSMUSG00000009555	Cdk9	-1.90637	0.0390706	protein_coding
ENSMUSG00000000339	Rtca	1.72487	0.0390706	protein_coding
ENSMUSG00000025762	Larp1b	-2.5074	0.0395736	protein_coding
ENSMUSG00000031200	Mtcp1	2.7781	0.0395736	protein_coding
ENSMUSG00000042079	Hnrnpf	1.86955	0.040736	protein_coding
ENSMUSG00000005981	Trap1	1.69881	0.0410378	protein_coding
ENSMUSG00000002105	Slc39a13	-2.25665	0.0411787	protein_coding
ENSMUSG00000032251	Irak1bp1	2.40925	0.0412284	protein_coding
ENSMUSG00000028003	Lrat	-5.90829	0.0413059	protein_coding
ENSMUSG00000040464	Gtpbp10	3.50219	0.0413496	protein_coding
ENSMUSG00000102498	Gm19445	1.34086	0.0414119	TEC
ENSMUSG00000108088	Gm44229	-4.30606	0.0415281	TEC
ENSMUSG00000106384	Gm43188	-3.32123	0.0415281	TEC
ENSMUSG00000106469	C030015E24Rik	-6.05662	0.0418367	TEC
ENSMUSG00000081968	Rpl23a-ps2	6.541	0.0418755	processed_pseudogene
ENSMUSG00000021835	Bmp4	4.69184	0.0420592	protein_coding
ENSMUSG00000030209	Grin2b	-1.14069	0.0422426	protein_coding
ENSMUSG00000051735	Rinl	5.59348	0.0430023	protein_coding
ENSMUSG00000087694	A530058N18Rik	-5.95479	0.0430475	lncRNA
ENSMUSG00000032127	Vps11	1.78801	0.0430475	protein_coding
ENSMUSG00000070953	Rabepk	2.1588	0.043166	protein_coding
ENSMUSG00000087612	A230005M16Rik	-8.27626	0.0433355	lncRNA
ENSMUSG00000026090	Cracdl	-1.80511	0.0433355	protein_coding
ENSMUSG00000020649	Rrm2	5.78889	0.0433355	protein_coding
ENSMUSG00000021478	Drd1	6.03941	0.0433355	protein_coding
ENSMUSG00000089796	Gm16575	5.8931	0.0435641	lncRNA
ENSMUSG00000036046	5031439G07Rik	0.882961	0.0445719	protein_coding
ENSMUSG00000024725	Ostf1	2.24135	0.0445719	protein_coding
ENSMUSG00000006585	Cdt1	5.73932	0.0445719	protein_coding
ENSMUSG00000062797	Hikeshi	1.64951	0.0455273	protein_coding
ENSMUSG00000027966	Col11a1	3.40589	0.0456503	protein_coding
ENSMUSG00000029096	Htra3	2.81082	0.0463281	protein_coding
ENSMUSG00000026270	Capn10	3.03822	0.0472645	protein_coding
ENSMUSG00000053783	1700016K19Rik	-5.96893	0.0477334	protein_coding
ENSMUSG00000040322	Slc25a24	6.04426	0.0477334	protein_coding
ENSMUSG00000110027	C030029H02Rik	1.55839	0.0478246	lncRNA
ENSMUSG00000067148	Polr1c	2.31624	0.0478738	protein_coding
ENSMUSG00000066278	Vps37b	4.23828	0.0478738	protein_coding
ENSMUSG00000027459	Fam110a	4.68383	0.0478738	protein_coding
ENSMUSG00000032002	Dcun1d5	1.69209	0.0479339	protein_coding
ENSMUSG00000018239	Zcchc10	3.45702	0.0485913	protein_coding
ENSMUSG00000106707	Gm43748	-7.08602	0.0486259	TEC
ENSMUSG00000032298	Neil1	2.01301	0.0488973	protein_coding
ENSMUSG00000029427	Zcchc8	-1.64073	0.0493782	protein_coding

## Sheet: Microglia
Ensembl ID	Gene Name	Log2(FoldChange male over female)	adjusted p	biotype
ENSMUSG00000086503	Xist	-10.4715	0	lncRNA
ENSMUSG00000069045	Ddx3y	8.75896	2.60366e-85	protein_coding
ENSMUSG00000056673	Kdm5d	8.00795	1.11732e-58	protein_coding
ENSMUSG00000068457	Uty	7.623	6.47461e-32	protein_coding
ENSMUSG00000069049	Eif2s3y	9.55029	9.5811e-25	protein_coding
ENSMUSG00000076614	Ighg1	-23.3218	1.42875e-10	IG_C_gene
ENSMUSG00000099809	Gm18665	7.13446	1.2901e-08	unprocessed_pseudogene
ENSMUSG00000101059	Gm4017	6.21034	1.91522e-06	processed_pseudogene
ENSMUSG00000029561	Oasl2	-1.38935	0.00126952	protein_coding
ENSMUSG00000037369	Kdm6a	-0.639064	0.00739083	protein_coding
ENSMUSG00000054135	A430110L20Rik	1.21922	0.0464038	lncRNA
ENSMUSG00000069094	Pde7a	-0.894199	0.0464038	protein_coding

## Sheet: OPC
Ensembl ID	Gene Name	Log2(FoldChange male over female)	adjusted p	biotype
ENSMUSG00000086503	Xist	-10.0345	3.74965e-92	lncRNA
ENSMUSG00000056673	Kdm5d	8.31547	3.35608e-67	protein_coding
ENSMUSG00000069045	Ddx3y	8.29549	2.69947e-46	protein_coding
ENSMUSG00000069049	Eif2s3y	9.30921	3.34914e-30	protein_coding
ENSMUSG00000068457	Uty	8.57008	3.60732e-25	protein_coding
ENSMUSG00000037369	Kdm6a	-0.64483	0.000226974	protein_coding
ENSMUSG00000099809	Gm18665	6.57541	0.00161091	unprocessed_pseudogene
ENSMUSG00000097713	Gm7741	-4.16455	0.0119013	processed_pseudogene
ENSMUSG00000021716	Srek1ip1	-0.906446	0.0251775	protein_coding
ENSMUSG00000101059	Gm4017	5.98091	0.0251775	processed_pseudogene
ENSMUSG00000023272	Creld2	1.0532	0.030356	protein_coding
ENSMUSG00000113665	Gm47603	2.02481	0.030356	TEC
ENSMUSG00000024858	Grk2	0.871372	0.0399696	protein_coding

## Sheet: Astrocyte
Ensembl ID	Gene Name	Log2(FoldChange male over female)	adjusted p	biotype
ENSMUSG00000086503	Xist	-9.79346	0	lncRNA
ENSMUSG00000056673	Kdm5d	8.61893	1.19671e-33	protein_coding
ENSMUSG00000069045	Ddx3y	9.44244	2.81507e-25	protein_coding
ENSMUSG00000069049	Eif2s3y	9.77249	4.03637e-22	protein_coding
ENSMUSG00000068457	Uty	9.64727	1.67396e-21	protein_coding
ENSMUSG00000099809	Gm18665	6.86557	1.80332e-06	unprocessed_pseudogene
ENSMUSG00000064225	Paqr9	1.69821	0.000568475	protein_coding
ENSMUSG00000101059	Gm4017	6.51992	0.00127516	processed_pseudogene
ENSMUSG00000032589	Bsn	0.74454	0.00207976	protein_coding
ENSMUSG00000022602	Arc	1.52459	0.00231394	protein_coding
ENSMUSG00000037369	Kdm6a	-0.592695	0.00398603	protein_coding
ENSMUSG00000041220	Elovl6	0.583852	0.0156635	protein_coding
ENSMUSG00000005533	Igf1r	0.633291	0.0209011	protein_coding
ENSMUSG00000063838	Cdc42ep5	4.21272	0.0218349	protein_coding
ENSMUSG00000103101	Gm37048	1.82691	0.022009	TEC
ENSMUSG00000026712	Mrc1	2.49362	0.0333924	protein_coding
ENSMUSG00000020723	Cacng4	1.10911	0.0428566	protein_coding
ENSMUSG00000002944	Cd36	3.7654	0.0455832	protein_coding
